# Supplementary material for: Neurons with granulovacuolar degeneration bodies are resilient to tau-induced protein synthesis impairment
Source: Sci Adv. 2026 Mar 6;12(10):eaea8940. doi: 10.1126/sciadv.aea8940 (PMC12965320; doi:10.1126/sciadv.aea8940)
Supplement: Supplementary file 2 — Tables S1 to S3 [file sciadv.aea8940_tables_s1_to_s3.zip]

Archive with 3 entries (3 files):
- aea8940_table_s1.xlsx
- aea8940_table_s2.xlsx
- aea8940_table_s3.xlsx
