# Supplementary material for: Neurons with granulovacuolar degeneration bodies are resilient to tau-induced protein synthesis impairment
Source: Sci Adv. 2026 Mar 6;12(10):eaea8940. doi: 10.1126/sciadv.aea8940 (PMC12965320; doi:10.1126/sciadv.aea8940)
Supplement: Supplementary file 2 — Tables S1 to S3 [file sciadv.aea8940_tables_s1_to_s3.zip › aea8940_table_s1.xlsx]

## Sheet: Main figures
Figure	Experiment	Condition	N	n (wells)	Tau- neurons	Tau+ neurons	GVB- neurons	GVB+ neurons	Notes
Figure 1
1e	Tau-depedendent neuronal loss	Day 15	14	54 (tau-), 52 (tau+)	30789	27281
		Day 22	6	27 (tau+), 27 (tau-)	10213	6500
1f	Tau-dependent GVB- neuronal loss	Day 15	14	52		27281	24939
		Day 22	6	27		6500	4805
1g	Tau-dependent GVB+ neuronal loss	Day 15	14	52		27281		2242
		Day 22	6	27		6500		1695
1j	Timeline AT8 and GVBs	Day 0	4	10		3741		22
		Day 11	4	10		3396		47
		Day 15	4	12		4444		448
		Day 22	4	12		5111		995
		Day 29	4	11		3382		1012
Figure 2
2c	CK1δi GVBs	6h-Ctr	3	8		1036		87
		6h-CK1δi	3	8		1171		98
		24h-Ctr	3	8		1199		119
		24h-CK1δi	3	8		813		58
		48h-Ctr	3	8		1063		109
		48h-CK1δi	3	7		1175		40
		8d-Ctr	3	8		1144		129
		8d-CK1δi	3	8		870		6
2e	Nuclear CK1δ intensity with CK1δ	6h-Ctr	3	8		970
		6h-CK1δi	3	8		1098
		24h-Ctr	3	8		1124
		24h-CK1δi	3	8		771
		48h-Ctr	3	8		992
		48h-CK1δi	3	7		1101
		8d-Ctr	5	17		5938
		8d-CK1δi	5	17		5743
2h-j	GFP-CK1δ(-NES) nuclear intensity and GVBs	GFP-Ctr	3	9		4341		871	GFP+ neurons and GVBs
		GFP-CK1δi	3	9		3978		450	GFP+ neurons and GVBs
		GFP-CK1δ-Ctr	3	9		2735		1007	GFP+ neurons and GVBs
		GFP-CK1δ-CK1δi	3	8		2740		470	GFP+ neurons and GVBs
		GFP-CK1δ-NES-Ctr	3	9		536		284	GFP+ neurons and GVBs
		GFP-CK1δ-NES-CK1δi	3	9		712		194	GFP+ neurons and GVBs
Figure 3
3b-d	CK1δi GVBs	Ctr	3	8		1063		109
		CK1δi	3	7		1175		40
3g	Dox-CK1δ-GFP with CK1δi	1-Ctr	3	9		779		0
		1-CK1δi	3	9		879		0
		2-Ctr	3	8		2148		106
		2-CK1δi	3	8		4321		9
		3-Ctr	3	9		2897		642
		3-CK1δi	3	9		3472		34
		4-Ctr	3	9		2478		652
		4-CK1δi	3	9		3388		250
		5-Ctr	3	9		1467		401
		5-CK1δi	3	9		2274		291
Figure 4
4b	Sar405 GVBs	48h-Ctr	3	8		3617		375
		48h-Sar405	3	8		3625		264
		72h-Ctr	3	8		3038		313
		72h-Sar405	3	8		3078		179
		8d-Ctr	3	8		4564		335
		8d-Sar405	3	9		3765		61
4d	shFip200 GVBs	shCtr	3	9		4099		402
		shFip200	3	8		4514		166
4f	shAtg5 GVBs	shCtr	3	6		4525		467
		shAtg5	3	6		2504		60
4h	Rescue of GVBs with GFP-CK1δ	Dox-CK1δ-Ctr	3	9		854		155	GFP+ neurons and GVBs
		Dox-CK1δ-Sar405	3	9		658		114	GFP+ neurons and GVBs
4j	Rescue of GVBs with Torin1	Ctr	4	12		5355		644
		CK1δi	4	11		5377		138
		Torin1-Ctr	4	12		2908		157
		Torin1-CK1δi	4	12		2788		57
Figure 5
5d	Protein synthesis rate		4	12 (tau-), 12 (tau+)	4639		1911	507
5e	TM protein synthesis rate	Ctr	3	8 (tau-), 9 (tau+)	2336		1263	186
		TM	3	9 (tau-), 9 (tau+)	2216		1132	158
5f	TM ATF4 nuclear intensity	Ctr	3	9 (tau-), 9 (tau+)	2348		1036	341
		TM	3	9 (tau-), 9 (tau+)	2096		685	214
5g	RPS12 intensity		6	18			6328	2093
5h	RPL15 intensity		3	9			2993	579
5i	RPL24 intensity		6	18			6862	2066
5j	BYSL intensity		4	11			2519	812
5k	LTV1 intensity		4	11			3258	819
Figure 6
6b	Ani protein synthesis	Ctr	3	6 (tau-), 6 (tau+)			1849	409
		Ani	3	6 (tau-), 6 (tau+)			1442	218
6c	Ani # neurons	Ctr	4	12			2021	293
		Ani	4	12			1445	285
6f	ARC intensity	Ctr	4	8 (tau-), 8 (tau+)	3250		2220	249
		4BF	4	12 (tau-), 12 (tau+)	5182		3036	348
		4BF + Ani	3	6 (tau-), 6 (tau+)	2303		1828	204
6g	c-FOS intensity	Ctr	4	8 (tau-), 8 (tau+)	3818		2141	274
		4BF	4	12 (tau-), 12 (tau+)	4837		2608	319
		4BF + Ani	3	6 (tau-), 6 (tau+)	2323		1787	197

## Sheet: Supplementary figures
Figure	Experiment	Condition	N	n (wells)	Tau- neurons	Tau+ neurons	GVB- neurons	GVB+ neurons	Notes
Supplementary figure 1
S1b-g	Neuronal morphology		3	9 (tau-), 9 (tau+)	2193	2242
S1h-l	Ca2+ imaging		3	18 (tau-), 16 (tau+) FOV	180	160
S1m	Correlation tau and neuron number		3	67		7846
S1o	MC1 Timeline	Day 0	3	9		3163
		Day 11	3	9		2770
		Day 15	3	9		2361
		Day 22	3	9		2421
		Day 29	3	9		1565
Supplementary figure 2
S2a-l	Neuronal morphology with CK1δi	Ctr-48h	3	9		1982
		CK1δi-48h	3	9		1891
		Ctr-8d	3	9		2242
		CK1δi-8d	3	6		1110
S2m	Neuronal toxicity with CK1δi	6h-Ctr	3	8		14181
		6h-CK1δi	3	8		15040
		24h-Ctr	3	8		13477
		24h-CK1δi	3	8		11477
		48h-Ctr	3	8		12947
		48h-CK1δi	3	7		13628
		8d-Ctr	3	8		13551
		8d-CK1δi	3	8		12059
S2o	Day 22 GVBs CK1δi	6h-Ctr	3	9		935		188
		6h-CK1δi	3	9		896		199
		24h-Ctr	3	9		798		176
		24h-CK1δi	3	9		917		179
		48h-Ctr	3	9		1045		256
		48h-CK1δi	3	9		840		120
		8δ-Ctr	3	9		1018		244
		8δ-CK1δi	3	9		897		24
S2p	Day 22 Nuclear CK1δi	6h-Ctr	3	9		891
		6h-CK1δi	3	9		849
		24h-Ctr	3	9		754
		24h-CK1δi	3	9		861
		48h-Ctr	3	9		989
		48h-CK1δi	3	9		803
		8δ-Ctr	3	9		964
		8δ-CK1δi	3	9		862
Supplementary figure 3
S3c	GolginA4-GVBs	Ctr-CK1δ	3	8		4320		858
		CK1δi-CK1δ	3	8		3567		394
		Ctr-GolginA4	3	8		4320		590
		CK1δi-GolginA4	3	8		3567		179
S3f	MC1 intensity	48h-Ctr	3	8		381
		48h-CK1δi	3	9		386
		8d-Ctr	3	7		269
		8d-CK1δi	3	9		397
S3g	FTDtau1+2-GFP intensity	48h-Ctr	4	12		1607
		48h-CK1δi	4	10		1312
		8d-Ctr	4	12		1308
		8d-CK1δi	4	11		1336
Supplementary figure 4
S4e	Csnk1d KD GVBs	shScr	4	11		1485		207
		shCsnk1d	4	12		912		59
S4f	Csnk1d KD # neurons	shScr	4	11		14360
		shCsnk1d	4	12		10051
S4k-l	Rescue Csnk1d KD toxicity and GVB	GFP-shScr	4	12		1811		124	GFP+ neurons and GVBs
		GFP-shCsnk1d	4	12		1104		35	GFP+ neurons and GVBs
		GFP-CK1δ-shScr	4	12		970		190	GFP+ neurons and GVBs
		GFP-CK1δ-shCsnk1d	4	12		632		90	GFP+ neurons and GVBs
Supplementary figure 5
S5c	CK1δ intensity GVB- and GVB+		3	8			2554	301
S5f	GFP-CK1δ-NES upregulation GVBs	GFP-Ctr	3	9		4341		871	GFP+ neurons and GVBs
		GFP-CK1δi	3	9		3978		450	GFP+ neurons and GVBs
		GFP-CK1δ-NES-Ctr	3	9		536		284	GFP+ neurons and GVBs
		GFP-CK1δ-NES-CK1δi	3	9		712		194	GFP+ neurons and GVBs
S5g	# neurons rescue	GFP	5	26 (tau-), 26 (tau+)	6828	3559			GFP+ neurons
		GFP-CK1δ	5	27 (tau-), 26 (tau+)	4295	2164			GFP+ neurons
Supplementary figure 7
S7j	Torin1 GVBs	Ctr	3	8		3617		375
		Torin1	3	8		2000		187
S7l	Rapamycin GVBs	Ctr	3	11		3827		145
		Rapamycin	3	8		2750		129
Supplementary figure 8
S8b	P62 intensity (flux)	Ctr	4	12			3891	402
		BafA1	4	8			2140	262
S8d	BodipyFL intensity		3	9			3961	194
Supplementary figure 10
S10b	ISRIB protein synthesis	Ctr	4	12			1593	241
		ISRIB	4	12			1379	264
S10e	Torin1 protein synthesis	Ctr	4	11			10644	933
		Torin1	4	12			10145	1101
S10f	ANGi protein synthesis	Ctr	3	9			7172	645
		ANGi	3	9			7678	550
