# Supplementary material for: Neurons with granulovacuolar degeneration bodies are resilient to tau-induced protein synthesis impairment
Source: Sci Adv. 2026 Mar 6;12(10):eaea8940. doi: 10.1126/sciadv.aea8940 (PMC12965320; doi:10.1126/sciadv.aea8940)
Supplement: Supplementary file 2 — Tables S1 to S3 [file sciadv.aea8940_tables_s1_to_s3.zip › aea8940_table_s2.xlsx]

## Sheet: Fig. 1
Fig. 1e-g	Day	Experiment (N)	tau	Well (n)	# tau- neurons	Mean tau-	% tau- neurons	# tau+ neurons	% tau+ neurons	# GVB- neurons	% GVB- neurons	# GVB+ neurons	% GVB+ neurons		Fig. 1j	Experiment (N)	Condition	Well (n)	# neurons	# GVB+ neurons	# GVB+ neurons	Mean AT8 intensity
	Day 15	1	tau-	1	224	171.333	130.739									1	0d with FTDtau1+2	1	366	4	1.0929	144.717
				2	156		91.0506											2	292	3	1.0274	145.426
				3	134		78.2101											3	325	5	1.53846	146.842
			tau+	1				84	49.0272	70	40.856	14	8.17121				11d with FTDtau1+2	1	182	2	1.0989	345.024
				2				125	72.9572	106	61.8677	19	11.0895					2	157	2	1.27389	293.195
				3				105	61.284	98	57.1984	7	4.0856					3	169	0	0	308.691
		2	tau-	1	556	550.333	101.03										15d with FTDtau1+2	1	86	7	8.13953	349.213
				2	528		95.9419											2	28	2	7.14286	275.084
				3	567		103.028											3	81	4	4.93827	298.879
			tau+	1				431	78.3162	395	71.7747	36	6.54149				22d with FTDtau1+2	1	260	68	26.1538	479.181
				2				382	69.4125	345	62.6893	37	6.7232					2	224	41	18.3036	525.955
				3				361	65.5966	337	61.2356	24	4.36099					3	289	51	17.6471	453.102
		3	tau-	1	1102	975.333	112.987										29d with FTDtau1+2	1	103	66	64.0777	730.547
				2	945		96.89											2	138	61	44.2029	857.757
				3	879		90.123											3	90	64	71.1111	704.607
			tau+	1				1583	162.303	1421	145.694	162	16.6097			2	0d with FTDtau1+2	1	432	5	1.15741	419.61
		4	tau-	1	704	760.333	92.591										11d with FTDtau1+2	1	413	5	1.21065	443.48
				2	921		121.131										15d with FTDtau1+2	1	439	51	11.6173	480.16
				3	656		86.2779											2	455	37	8.13187	483.082
			tau+	1				604	79.4388	562	73.9149	42	5.52389					3	491	38	7.73931	483.626
				2				810	106.532	745	97.9833	65	8.54888				22d with FTDtau1+2	1	502	123	24.502	483.758
				3				852	112.056	793	104.296	59	7.75975					2	306	64	20.915	511.503
		5	tau-	1	1257	1190	105.63											3	359	58	16.156	510.267
				2	1201		100.924										29d with FTDtau1+2	1	390	90	23.0769	494.439
				3	1112		93.4454											2	599	171	28.5476	485.432
			tau+	1				1150	96.6387	1052	88.4034	98	8.23529			3	0d with FTDtau1+2	1	255	0	0	372.238
				2				1232	103.529	1130	94.958	102	8.57143					2	289	2	0.692042	384.885
				3				1285	107.983	1177	98.9076	108	9.07563					3	376	2	0.531915	379.366
		6	tau-	1	425	503.8	84.3589										11d with FTDtau1+2	1	140	1	0.714286	437.906
				2	480		95.2759											2	94	1	1.06383	430.576
				3	578		114.728											3	110	1	0.909091	456.041
				4	495		98.2533										15d with FTDtau1+2	1	338	42	12.426	477.593
				5	541		107.384											2	268	16	5.97015	482.254
			tau+	1				547	108.575	505	100.238	42	8.33664					3	285	24	8.42105	483.036
				2				384	76.2207	338	67.0901	46	9.13061				22d with FTDtau1+2	1	300	57	19	479.291
				3				730	144.899	707	140.333	23	4.5653					2	342	58	16.9591	499.033
				4				606	120.286	572	113.537	34	6.74871					3	407	80	19.656	456.479
				5				800	158.793	775	153.831	25	4.96229				29d with FTDtau1+2	1	252	95	37.6984	471.605
		7	tau-	1	814	770.667	105.623											2	273	57	20.8791	466.409
				2	695		90.1817											3	299	82	27.4247	467.867
				3	803		104.196									4	0d with FTDtau1+2	1	479	1	0.208768	204.716
			tau+	1				755	97.9671	715	92.7768	40	5.19031					2	462	0	0	193.927
				2				892	115.744	859	111.462	33	4.28201					3	465	0	0	194.616
				3				797	103.417	775	100.562	22	2.85467				11d with FTDtau1+2	1	476	4	0.840336	494.805
		8	tau-	1	561	662	84.7432											2	380	9	2.36842	470.569
				2	598		90.3323											3	392	4	1.02041	442.246
				3	827		124.924										15d with FTDtau1+2	1	476	59	12.395	495.116
			tau+	1				638	96.3746	612	92.4471	26	3.92749					2	385	54	14.026	437.021
				2				730	110.272	703	106.193	27	4.07855					3	433	42	9.69977	439.982
				3				804	121.45	767	115.861	37	5.58912				22d with FTDtau1+2	1	416	54	12.9808	499.104
		9	tau-	1	790	805	98.1366											2	407	71	17.4447	463.312
				2	810		100.621											3	390	88	22.5641	419.102
				3	815		101.242										29d with FTDtau1+2	1	354	81	22.8814	493.751
			tau+	1				926	115.031	802	99.6273	124	15.4037					2	431	104	24.1299	528.518
				2				854	106.087	726	90.1863	128	15.9006					3	307	67	21.8241	531.997
				3				757	94.0373	669	83.1056	88	10.9317
		10	tau-	1	1014	1030.67	98.3829
				2	1081		104.884
				3	997		96.7335
			tau+	1				1043	101.197	962	93.3376	81	7.85899
				2				1107	107.406	1043	101.197	64	6.20957
				3				1048	101.682	978	94.89	70	6.79172
		11	tau-	1	305	384	79.4271
				2	497		129.427
				3	441		114.844
				4	405		105.469
				5	355		92.4479
				6	301		78.3854
			tau+	1				181	47.1354	171	44.5312	10	2.60417
				2				343	89.3229	324	84.375	19	4.94792
				3				218	56.7708	197	51.3021	21	5.46875
				4				475	123.698	450	117.188	25	6.51042
				5				263	68.4896	229	59.6354	34	8.85417
				6				164	42.7083	141	36.7188	23	5.98958
		12	tau-	1	408	417.5	97.7246
				2	370		88.6228
				3	441		105.629
				4	451		108.024
			tau+	1				314	75.2096	272	65.1497	42	10.0599
				2				373	89.3413	333	79.7605	40	9.58084
				3				275	65.8683	233	55.8084	42	10.0599
				4				292	69.9401	255	61.0778	37	8.86228
		13	tau-	1	156	202.833	76.9104
				2	198		97.6171
				3	283		139.523
				4	223		109.942
				5	205		101.068
				6	152		74.9384
			tau+	1				45	22.1857	41	20.2136	4	1.97206
				2				86	42.3993	73	35.9901	13	6.4092
				3				146	71.9803	128	63.106	18	8.87428
				4				48	23.6647	39	19.2276	9	4.43714
				5				79	38.9482	68	33.5251	11	5.42317
				6				66	32.539	54	26.6228	12	5.91619
		14	tau-	1	344	388.667	88.5077
				2	402		103.431
				3	403		103.688
				4	417		107.29
				5	387		99.5712
				6	379		97.5129
			tau+	1				225	57.8902	190	48.8851	35	9.00515
				2				229	58.9194	200	51.458	29	7.46141
				3				207	53.259	177	45.5403	30	7.7187
				4				273	70.2401	235	60.4631	38	9.77702
				5				198	50.9434	170	43.7393	28	7.20412
				6				259	66.6381	220	56.6038	39	10.0343
	Day 22	1	tau-	1	262	223.667	117.139
				2	215		96.1252
				3	194		86.7362
			tau+	1				121	54.0984	68	30.4024	53	23.696
				2				94	42.0268	57	25.4844	37	16.5425
				3				104	46.4978	54	24.1431	50	22.3547
		2	tau-	1	179	186.333	96.0644
				2	198		106.261
				3	182		97.6744
			tau+	1				188	100.894	137	73.5242	51	27.3703
				2				162	86.941	106	56.8873	56	30.0537
				3				206	110.555	139	74.5975	67	35.9571
		3	tau-	1	222	206	107.767
				2	234		113.592
				3	162		78.6408
			tau+	1				126	61.165	78	37.8641	48	23.301
				2				148	71.8447	101	49.0291	47	22.8155
				3				138	66.9903	88	42.7184	50	24.2718
		4	tau-	1	497	528.667	94.0101
				2	546		103.279
				3	512		96.8474
				4	552		104.414
				5	547		103.468
				6	518		97.9823
			tau+	1				443	83.7957	366	69.2308	77	14.5649
				2				376	71.1223	329	62.232	47	8.89029
				3				379	71.6898	308	58.2598	71	13.43
				4				310	58.6381	265	50.1261	45	8.51198
				5				412	77.9319	340	64.3127	72	13.6192
				6				276	52.2068	243	45.9647	33	6.24212
		5	tau-	1	665	705.667	94.2371
				2	396		56.1171
				3	902		127.822
				4	763		108.125
				5	923		130.798
				6	585		82.9003
			tau+	1				355	50.307	232	32.8767	123	17.4303
				2				276	39.112	184	26.0746	92	13.0373
				3				531	75.248	360	51.0156	171	24.2324
				4				410	58.1011	301	42.6547	109	15.4464
				5				666	94.3788	499	70.7133	167	23.6656
				6				530	75.1063	379	53.7081	151	21.3982
		6	tau-	1	130	159.833	81.3347
				2	127		79.4578
				3	167		104.484
				4	183		114.494
				5	180		112.617
				6	172		107.612
			tau+	1				35	21.8978	27	16.8926	8	5.00521
				2				27	16.8926	18	11.2617	9	5.63087
				3				42	26.2774	31	19.3952	11	6.88217
				4				44	27.5287	27	16.8926	17	10.6361
				5				43	26.903	33	20.6465	10	6.25652
				6				58	36.2878	35	21.8978	23	14.39

## Sheet: Fig. 2
Fig. 2c	Experiment (N)	Condition	Well (n)	# neurons	# GVB+ neurons	% GVB+ neurons		Fig. 2e	Experiment (N)	Condition	Well (n)	# neurons	Mean nuclear CK1δ intensity		Fig. 2h-j	Experiment (N)	Virus	Condition	Well (n)	# GFP+ neurons	# GFP+ GVB+ neurons	% GFP+ GVB+ neurons	Mean nuclear GFP intensity
	1	6h-Ctr	1	257	13	5.05837			1	6h-Ctr	1	234	301.975			1	GFP	Ctr	1	52	15	28.8462	1116.4
			2	486	23	4.73251					2	460	231.619						2	68	9	13.2353	995.37
		6h-CK1δi	1	470	27	5.74468				6h-CK1δi	1	438	292.838						3	86	14	16.2791	1213.27
			2	394	35	8.88325					2	373	386.483					CK1δi	1	40	5	12.5	1586.2
		24h-Ctr	1	409	42	10.2689				24h-Ctr	1	381	225.737						2	95	15	15.7895	1537.1
			2	487	41	8.41889					2	453	265.224						3	54	11	20.3704	1222.75
		24h-CK1δi	1	251	8	3.18725				24h-CK1δi	1	240	120.752				GFP-CK1δ	Ctr	1	40	10	25	176.001
			2	303	30	9.90099					2	281	186.015						2	35	6	17.1429	313.738
		48h-Ctr	1	427	35	8.19672				48h-Ctr	1	396	99.18						3	28	8	28.5714	348.664
			2	387	26	6.71835					2	360	103.864					CK1δi	1	35	7	20	397.74
		48h-CK1δi	1	338	13	3.84615				48h-CK1δi	1	316	473.644						2	25	10	40	408.422
			2	603	13	2.15589					2	567	372.196				GFP-CK1δ-NES	Ctr	1	17	5	29.4118	68.2684
		8d-Ctr	1	443	43	9.70655				8d-Ctr	1	407	174.234						2	22	4	18.1818	403.69
			2	454	39	8.59031					2	432	159.096						3	17	6	35.2941	300.266
		8d-CK1δi	1	310	1	0.322581				8d-CK1δi	1	291	901.384					CK1δi	1	18	3	16.6667	472.684
			2	317	4	1.26183					2	300	961.619						2	30	4	13.3333	472.654
	2	6h-Ctr	1	23	5	21.7391			2	6h-Ctr	1	21	288.302						3	41	8	19.5122	96.3374
			2	36	10	27.7778					2	35	249.553			2	GFP	Ctr	1	367	55	14.9864	948.274
			3	22	5	22.7273					3	22	300.58						2	406	81	19.9507	731.218
		6h-CK1δi	1	29	5	17.2414				6h-CK1δi	1	28	439.917						3	305	52	17.0492	592.565
			2	14	4	28.5714					2	13	274.132					CK1δi	1	330	39	11.8182	675.871
			3	18	6	33.3333					3	16	229.175						2	457	51	11.1597	1230.32
		24h-Ctr	1	40	4	10				24h-Ctr	1	36	358.734						3	395	48	12.1519	909.09
			2	35	4	11.4286					2	34	358.171				GFP-CK1δ	Ctr	1	283	118	41.6961	129.271
			3	24	4	16.6667					3	24	291.696						2	179	61	34.0782	73.9672
		24h-CK1δi	1	31	5	16.129				24h-CK1δi	1	31	564.141						3	220	84	38.1818	157.997
			2	14	2	14.2857					2	14	567.279					CK1δi	1	310	51	16.4516	465.845
			3	35	3	8.57143					3	33	599.002						2	177	18	10.1695	479.121
		48h-Ctr	1	33	4	12.1212				48h-Ctr	1	32	255.223						3	200	40	20	433.783
			2	19	6	31.5789					2	14	260.482				GFP-CK1δ-NES	Ctr	1	32	18	56.25	144.264
			3	21	8	38.0952					3	20	250.229						2	33	17	51.5152	137.469
		48h-CK1δi	1	32	5	15.625				48h-CK1δi	1	30	891.548						3	41	18	43.9024	86.3159
			2	25	1	4					2	22	543.578					CK1δi	1	110	22	20	191.599
		8d-Ctr	1	36	5	13.8889				8d-Ctr	1	34	335.59						2	107	16	14.9533	130.313
			2	20	8	40					2	18	253.053						3	161	43	26.7081	196.444
			3	31	5	16.129					3	28	308.601			3	GFP	Ctr	1	1115	226	20.2691	977.738
		8d-CK1δi	1	19	0	0				8d-CK1δi	1	19	801.574						2	951	221	23.2387	1003.67
			2	18	0	0					2	17	734.164						3	991	198	19.9798	834.754
			3	14	0	0					3	14	653.686					CK1δi	1	788	93	11.802	1091
	3	6h-Ctr	1	74	10	13.5135			3	6h-Ctr	1	70	63.239						2	899	83	9.23248	860.212
			2	92	8	8.69565					2	86	70.958						3	920	105	11.413	1048.47
			3	46	13	28.2609					3	42	51.705				GFP-CK1δ	Ctr	1	674	257	38.1306	360.013
		6h-CK1δi	1	90	14	15.5556				6h-CK1δi	1	84	90.347						2	642	245	38.162	379.842
			2	90	6	6.66667					2	83	97.81						3	634	218	34.3849	370.439
			3	66	1	1.51515					3	63	76.639					CK1δi	1	740	116	15.6757	590.672
		24h-Ctr	1	73	4	5.47945				24h-Ctr	1	70	100.73						2	631	104	16.4818	478.934
			2	83	16	19.2771					2	78	72.42						3	601	122	20.2995	584.949
			3	48	4	8.33333					3	48	70.225				GFP-CK1δ-NES	Ctr	1	147	85	57.8231	194.557
		24h-CK1δi	1	73	7	9.58904				24h-CK1δi	1	69	183.234						2	110	65	59.0909	205.597
			2	81	3	3.7037					2	78	168.76						3	117	66	56.4103	185.821
			3	25	0	0					3	25	126.303					CK1δi	1	63	24	38.0952	137.65
		48h-Ctr	1	43	10	23.2558				48h-Ctr	1	41	92.454						2	81	35	43.2099	130.648
			2	62	9	14.5161					2	59	76.563						3	101	39	38.6139	221.557
			3	71	11	15.493					3	70	62.73
		48h-CK1δi	1	71	4	5.6338				48h-CK1δi	1	68	276.231
			2	64	3	4.6875					2	59	235.95
			3	42	1	2.38095					3	39	157.005
		8d-Ctr	1	62	12	19.3548				8d-Ctr	1	56	86.197
			2	57	8	14.0351					2	50	72.733
			3	41	9	21.9512					3	38	62.9
		8d-CK1δi	1	50	0	0				8d-CK1δi	1	48	111.982
			2	80	0	0					2	74	124.504
			3	62	1	1.6129					3	56	99.712
									4	8d-Ctr	1	855	197.562
											2	626	195.998
											3	696	188.816
											4	689	188.376
											5	653	162.981
											6	803	152.034
										8d-CK1δi	1	624	426.069
											2	639	394.184
											3	835	464.348
											4	661	394.718
											5	945	363.322
											6	574	430.46
									5	8d-Ctr	1	203	315.022
											2	184	291.993
											3	166	223.85
										8d-CK1δi	1	197	746.877
											2	161	661.401
											3	288	781.574

## Sheet: Fig. 3
Fig. 3b-d	Experiment (N)	Condition	Well (n)	# neurons	Mean GVB area / neuron	GVB size	CK1δ intensity GVB / cytosol		Fig. 3g	Experiment (N)	Condition	Well (n)	# GFP+ neurons	#GFP+ GVB+ neurons	% GFP+ GVBs
	1	48h-Ctr	1	427	31.7999	40.8012	3.04046			1	1-Ctr	1	30	0	0
			2	387	29.048	33.4747	2.97273					2	31	0	0
		48h-CK1δi	1	338	22.1407	24.6977	3.34598					3	25	0	0
			2	603	25.0629	39.5556	3.42362				1-CK1δi	1	17	0	0
	2	48h-Ctr	1	33	49.4195	15.2535	3.27412					2	31	0	0
			2	19	22.5625	11.5357	2.84308					3	18	0	0
			3	21	40.764	19.11	3.57845				2-Ctr	1	304	5	1.64474
		48h-CK1δi	1	32	16.2888	12.3611	2.40822					2	243	4	1.64609
			2	25	7.61432	17.5	10.5276					3	224	9	4.01786
	3	48h-Ctr	1	43	27.9038	24.4605	2.30254				2-CK1δi	1	1426	0	0
			2	62	35.1081	29.7143	3.26749					2	585	0	0
			3	71	25.7916	18.9902	2.59465					3	567	0	0
		48h-CK1δi	1	71	24.4941	15.7073	2.15391				3-Ctr	1	429	105	24.4755
			2	64	10.9798	9.875	1.84764					2	738	180	24.3902
			3	42	18.8044	50.6667	4.49865					3	381	97	25.4593
											3-CK1δi	1	656	0	0
												2	635	1	0.15748
												3	504	0	0
											4-Ctr	1	380	81	21.3158
												2	474	160	33.7553
												3	297	63	21.2121
											4-CK1δi	1	707	39	5.51627
												2	544	27	4.96324
												3	627	31	4.94418
											5-Ctr	1	163	39	23.9264
												2	186	53	28.4946
												3	230	58	25.2174
											5-CK1δi	1	350	36	10.2857
												2	381	39	10.2362
												3	370	39	10.5405
										2	1-Ctr	1	133	0	0
												2	105	0	0
												3	141	0	0
											1-CK1δi	1	161	0	0
												2	167	0	0
												3	116	0	0
											2-Ctr	1	219	11	5.02283
												2	254	17	6.69291
												3	182	34	18.6813
											2-CK1δi	1	281	6	2.13523
												2	302	1	0.331126
												3	337	1	0.296736
											3-Ctr	1	245	56	22.8571
												2	227	27	11.8943
												3	264	76	28.7879
											3-CK1δi	1	285	6	2.10526
												2	267	7	2.62172
												3	259	5	0.019305
											4-Ctr	1	187	55	0.294118
												2	268	83	0.309701
												3	220	67	0.304545
											4-CK1δi	1	207	25	0.120773
												2	300	29	0.0966667
												3	279	41	0.146953
											5-Ctr	1	158	56	0.35443
												2	182	35	0.192308
												3	193	70	0.362694
											5-CK1δi	1	284	28	0.0985915
												2	251	44	0.175299
												3	178	31	0.174157
										3	1-Ctr	1	56	0	0
												2	145	0	0
												3	113	0	0
											1-CK1δi	1	117	0	0
												2	120	0	0
												3	132	0	0
											2-Ctr	1	236	4	0.0169492
												2	274	8	0.0291971
												3	212	14	0.0660377
											2-CK1δi	1	273	0	0
												2	292	0	0
												3	258	1	0.00387597
											3-Ctr	1	168	28	0.166667
												2	234	41	0.175214
												3	211	32	0.151659
											3-CK1δi	1	282	5	0.0177305
												2	268	3	0.011194
												3	316	7	0.0221519
											4-Ctr	1	225	61	0.271111
												2	205	39	0.190244
												3	222	43	0.193694
											4-CK1δi	1	236	19	0.0805085
												2	243	12	0.0493827
												3	245	27	0.110204
											5-Ctr	1	99	23	0.232323
												2	123	23	0.186992
												3	133	44	0.330827
											5-CK1δi	1	171	33	0.192982
												2	149	21	0.14094
												3	140	20	14.2857

## Sheet: Fig. 4
Fig. 4b	Experiment (N)	Condition	Well (n)	# neurons	# GVB+ neurons	% GVB+ neurons		Fig. 4d	Experiment (N)	Condition	Well (n)	# neurons	# GVB+ neurons	% GVB+ neurons		Fig. 4f	Experiment (N)	Condition	Well (n)	# neurons	# GVB+ neurons	% GVB+ neurons		Fig. 4h	Experiment (N)	Condition	Well (n)	# neurons	# GVB+ neurons	% GVB+ neurons		Fig. 4j	Experiment (N)	Condition	Well (n)	# neurons	# GVB+ neurons	% GVB+ neurons
	1	48h-Ctr	1	616	44	7.14286			1	shScr	1	457	43	9.40919			1	shScr	1	227	61	26.8722			1	Dox-CK1δ-Ctr	1	142	29	20.4225			1	Ctr	1	900	91	10.1111
			2	576	42	7.29167					2	563	26	4.61812					2	203	43	21.1823					2	113	30	26.5487					2	884	82	9.27602
			3	595	57	9.57983					3	643	39	6.06532					3	194	44	22.6804					3	94	25	26.5957					3	699	71	10.1574
		48h-Sar405	1	627	27	4.30622				shFip200	1	740	26	3.51351					4	202	63	31.1881				Dox-CK1δ-Sar405	1	125	23	18.4				CK1δi	1	858	11	1.28205
			2	550	22	4					2	687	19	2.76565				shAtg5	1	115	7	6.08696					2	108	23	21.2963					2	741	14	1.88934
			3	573	36	6.28272			2	shScr	1	324	40	12.3457					2	87	4	4.5977					3	134	33	24.6269					3	724	8	1.10497
		72h-Ctr	1	525	48	9.14286					2	260	41	15.7692			2	shScr	1	246	38	15.4472			2	Dox-CK1δ-Ctr	1	42	3	7.14286				Torin1-Ctr	1	489	14	2.86299
			2	591	30	5.07614					3	270	35	12.963					2	187	38	20.3209					2	75	12	16					2	328	14	4.26829
			3	546	34	6.22711				shFip200	1	378	22	5.82011				shAtg5	1	221	4	1.80995					3	71	11	15.493					3	484	8	1.65289
		72h-Sar405	1	484	14	2.89256					2	417	23	5.51559					2	248	2	0.806452				Dox-CK1δ-Sar405	1	51	5	9.80392				Torin1-CK1δi	1	403	3	0.744417
			2	528	20	3.78788					3	256	14	5.46875			3	shScr	1	336	23	6.84524					2	41	3	7.31707					2	378	2	0.529101
			3	459	25	5.44662			3	shScr	1	457	57	12.4726					2	369	14	3.79404					3	34	0	0					3	237	3	1.26582
		8d-Ctr	1	541	37	6.83919					2	536	61	11.3806				shAtg5	1	482	8	1.65975			3	Dox-CK1δ-Ctr	1	81	6	7.40741			2	Ctr	1	538	50	9.29368
			2	590	41	6.94915					3	589	60	10.1868					2	329	4	1.21581					2	141	28	19.8582					2	365	59	16.1644
			3	633	39	6.16114				shFip200	1	895	18	2.01117			4	shScr	1	300	38	12.6667					3	95	11	11.5789					3	653	32	4.90046
		8d-Sar405	1	408	7	1.71569					2	560	17	3.03571					2	218	26	11.9266				Dox-CK1δ-Sar405	1	64	8	12.5				CK1δi	1	481	11	2.2869
			2	384	1	0.260417					3	581	27	4.64716				shAtg5	1	287	17	5.92334					2	49	9	18.3673					2	693	14	2.0202
			3	373	6	1.60858													2	230	10	4.34783					3	52	10	19.2308				Torin1-Ctr	1	184	10	5.43478
	2	48h-Ctr	1	438	54	12.3288																													2	74	9	12.1622
			2	345	37	10.7246																													3	338	21	6.21302
			3	376	45	11.9681																												Torin1-CK1δi	1	168	3	1.78571
		48h-Sar405	1	376	39	10.3723																													2	239	10	4.1841
			2	380	41	10.7895																													3	258	7	2.71318
			3	439	39	8.88383																											3	Ctr	1	36	5	13.8889
		72h-Ctr	1	259	34	13.1274																													2	19	5	26.3158
			2	291	54	18.5567																													3	61	9	14.7541
			3	255	41	16.0784																												CK1δi	1	111	5	4.5045
		72h-Sar405	1	367	29	7.90191																													2	122	13	10.6557
			2	253	22	8.69565																													3	128	5	3.90625
			3	339	22	6.48968																												Torin1-Ctr	1	18	2	11.1111
		8d-Ctr	1	313	56	17.8914																													2	40	2	5
			2	285	54	18.9474																													3	66	7	10.6061
			3	266	38	14.2857																												Torin1-CK1δi	1	21	0	0
		8d-Sar405	1	290	7	2.41379																													2	54	1	1.85185
			2	280	14	5																													3	63	1	1.5873
			3	237	9	3.79747																											4	Ctr	1	280	62	22.1429
	3	48h-Ctr	1	392	47	11.9898																													2	518	97	18.7259
			2	279	49	17.5627																													3	402	81	20.1493
		48h-Sar405	1	350	32	9.14286																												CK1δi	1	501	21	4.19162
			2	330	28	8.48485																													2	573	17	2.96684
		72h-Ctr	1	275	34	12.3636																													3	445	19	4.26966
			2	296	38	12.8378																												Torin1-Ctr	1	315	13	4.12698
		72h-Sar405	1	310	20	6.45161																													2	278	22	7.91367
			2	338	27	7.98817																													3	294	35	11.9048
	4	8d-Ctr	1	961	23	2.39334																												Torin1-CK1δi	1	294	5	1.70068
			2	975	47	4.82051																													2	396	17	4.29293
		8d-Sar405	1	539	5	0.927644																													3	277	5	1.80505
			2	703	6	0.853485
			3	551	6	1.08893

## Sheet: Fig. 5
Fig. 5d	Experiment (N)	tau	Well (n)	# tau- neurons	Tau- mean puromycin intensity	# GVB- neurons	GVB- mean puromycin intensity	# GVB+ neurons	GVB+ mean puromycin intensity		Fig. 5e	Experiment (N)	tau	Condition	Well (n)	# tau- neurons	Tau- mean puromycin intensity	# GVB- neurons	GVB- mean puromycin intensity	# GVB+ neurons	GVB+ mean puromycin intensity		Fig. 5f	Experiment (N)	tau	Condition	Well (n)	# tau- neurons	Tau- mean nuclear ATF4 intensity	# GVB- neurons	GVB- mean nuclear ATF4 intensity	# GVB+ neurons	GVB+ mean nuclear ATF4 intensity		Fig. 5g	Experiment (N)	Well (n)	# GVB- neurons	GVB- mean RPS12 intensity	# GVB+ neurons	GVB+ mean RPS12 intensity		Fig. 5h	Experiment (N)	Well (n)	# GVB- neurons	GVB- mean RPL15 intensity	# GVB+ neurons	GVB+ mean RPL15 intensity
	1	tau-	1	425	3721.97							1	tau-	Ctr	1	398	1044.52							1	tau-	Ctr	1	264	96.056							1	1	245	560.453	87	733.697			1	1	392	440.649	63	512.437
			2	390	4726.57									Ctr	2	524	1048.06									Ctr	2	378	88.4346								2	213	388.966	99	472.457				2	376	553.533	60	576.001
			3	349	4285.41									Ctr	3	560	1012.36									Ctr	3	399	90.9078								3	128	756.63	71	989.739				3	395	381.697	72	405.22
		tau+	1			67	2401.87	34	3612.62					TM	1	524	738.921									TM	1	418	275.078							2	1	1116	231.806	350	241.719			2	1	339	1122.28	104	1277.9
			2			114	2140.67	38	3624.12					TM	2	474	715.519									TM	2	322	199.934								2	1336	191.546	341	201.776				2	279	1084.16	102	1242.33
			3			89	2632.42	33	4006.67					TM	3	392	754.716									TM	3	248	229.482								3	954	241.417	375	256.338				3	375	698.169	70	875.725
	2	tau-	1	291	3735.01								tau+	Ctr	1			304	973.483	37	938.33				tau+	Ctr	1			82	119.939	27	137.451			3	1	178	342.851	64	418.581			3	1	205	790.191	44	778.423
			2	378	4246.21									Ctr	2			405	894.671	40	998.576					Ctr	2			246	100.66	46	113.649				2	241	313.104	110	373.845				2	274	356.861	12	437.502
			3	341	4278.89									Ctr	3			354	887.345	28	880.809					Ctr	3			245	81.9002	35	89.2791				3	242	180.793	70	223.974				3	358	506.298	52	480.543
		tau+	1			92	2389.76	56	3916.82					TM	1			324	566.869	25	583.729					TM	1			149	225.044	12	255.659			4	1	281	655.979	47	864.273
			2			60	3085.94	41	4148.84					TM	2			383	550.761	35	479.94					TM	2			140	271.894	11	277.941				2	230	754.306	45	904.631
			3			57	2975.09	43	5057.27					TM	3			199	591.409	4	597.616					TM	3			63	626.003	12	640.287				3	196	735.402	33	975.606
	3	tau-	1	356	1241.93							2	tau-	Ctr	1	81	2795.25							2	tau-	Ctr	1	215	178.489							5	1	184	447.049	92	452.916
			2	312	1547.01									Ctr	2	93	2647.7									Ctr	2	142	181.456								2	319	368.333	109	405.388
			3	315	1565.17									TM	1	95	1855.72									Ctr	3	164	163.96								3	398	363.856	151	373.27
		tau+	1			120	727.096	46	1047.53					TM	2	80	1686.98									TM	1	139	1137.14							6	1	14	430.498	9	565.181
			2			110	1001.26	48	1192.9					TM	3	98	1743.22									TM	2	176	1059.46								2	19	429.105	17	597.987
			3			139	962.08	63	1291.86				tau+	Ctr	1			15	2193.26	17	3019.08					TM	3	145	891.629								3	34	682.55	23	734.891
	4	tau-	1	398	1044.52									Ctr	2			26	2401.3	15	2857.35				tau+	Ctr	1			70	254.682	32	260.511
			2	524	1048.06									Ctr	3			28	2413.27	27	2806.49					Ctr	2			79	232.863	33	263.511
			3	560	1012.36									TM	1			30	1493.92	13	1668.84					Ctr	3			83	218.092	50	261.108
		tau+	1			304	973.483	37	938.33					TM	2			22	1556.41	23	1622.61					TM	1			47	866.543	21	1037.66
			2			405	894.671	40	998.576					TM	3			31	1621.01	19	1714.35					TM	2			46	909.461	31	1122.25
			3			354	887.345	28	880.809			3	tau-	Ctr	1	193	2005.61									TM	3			90	1142.39	34	1375.32
														Ctr	2	208	2005.34							3	tau-	Ctr	1	250	95.89
														Ctr	3	279	2391.95									Ctr	2	277	103.735
														TM	1	189	1278.92									Ctr	3	259	110.415
														TM	2	134	1450.62									TM	1	268	368.946
														TM	3	230	1292.94									TM	2	143	548.916
													tau+	Ctr	1			35	1939.59	8	2916.41					TM	3	237	243.11
														Ctr	2			39	1389.32	4	2984.97				tau+	Ctr	1			63	186.397	39	237.327
														Ctr	3			57	2337.61	10	2616.44					Ctr	2			38	185.604	44	182.391
														TM	1			47	1262.09	13	1445.65					Ctr	3			130	87.3467	35	86.4598
														TM	2			62	1270.64	13	1278.52					TM	1			63	721.557	34	769.389
														TM	3			34	1175.57	13	1260.25					TM	2			58	746.972	35	851.236
																										TM	3			29	1046.21	24	955.99

## Sheet: Fig. 6
Fig. 6b	Experiment (N)	Condition	Well (n)	# GVB- neurons	GVB- mean puromycin intensity	# GVB+ neurons	GVB+ mean puromycin intensity		Fig. 6c	Experiment (N)	Condition	Well (n)	# GVB- neurons	Mean GVB- neurons	% GVB- neurons	# GVB+ neurons	Mean GVB+ neurons	% GVB+ neurons		Fig. 6f	Experiment (N)	tau	Condition	Well (n)	# tau- neurons	Tau- mean nuclear ARC intensity	# GVB- neurons	GVB- mean nuclear ARC intensity	# GVB+ neurons	GVB+ mean nuclear ARC intensity		Fig. 6g	Experiment (N)	tau	Condition	Well (n)	# tau- neurons	Tau- mean nuclear c-FOS intensity	# GVB- neurons	GVB- mean nuclear c-FOS intensity	# GVB+ neurons	GVB+ mean nuclear ARC intensity
	1	Ctr	1	522	2160.33	104	2189.74			1	Ctr	1	86	77.6667	110.73	19	22	86.3636			1	tau-	Ctr	1	472	901.266							1	tau-	Ctr	1	403	202.44
			2	580	2050.99	151	2182.13					2	64		82.4034	23		104.545						2	442	898.368										2	439	219.254
		Ani	1	531	815.647	90	902.128					3	83		106.867	24		109.091					4BF	1	429	3034.75									4BF	1	359	1807.32
			2	365	604	53	668.666				Ani	1	57		73.3906	25		113.636						2	406	2247.44										2	306	1827.17
	2	Ctr	1	185	2951.86	39	3047.31					2	64		82.4034	11		50						3	398	2297.1										3	278	2012.01
			2	133	2737.96	21	2875.24					3	69		88.8412	26		118.182				tau+	Ctr	1			305	843.559	22	1178.25				tau+	Ctr	1			189	275.778	24	347.237
		Ani	1	111	1055.48	23	1098.87			2	Ctr	1	305	352.333	86.5658	22	21.6667	101.538						2			235	705.804	21	746.683						2			232	242.283	31	295.957
			2	86	807.978	5	696.621					2	336		95.3642	21		96.9231					4BF	1			289	1471.22	30	2106.1					4BF	1			194	1674.86	39	2050.13
	3	Ctr	1	235	2269.63	56	2288.7					3	416		118.07	22		101.538						2			242	1232.23	38	2083.89						2			163	1503.22	27	2113.78
			2	194	2437.35	38	2571.27				Ani	1	296		84.0114	27		124.615						3			221	1461.24	19	2865.48						3			124	1277.66	20	1930.64
		Ani	1	196	855.668	25	998.922					2	262		74.3614	19		87.6923			2	tau-	Ctr	1	273	407.352							2	tau-	Ctr	1	181	155.549
			2	153	841.51	22	873.61					3	193		54.7777	34		156.923						2	316	381.113										2	523	123.274
										3	Ctr	1	104	108.333	96	31	26.3333	117.722					4BF	1	222	1383.38									4BF	1	243	1895.34
												2	122		112.615	22		83.5443						2	279	1231.82										2	196	2013.6
												3	99		91.3846	26		98.7342						3	250	1105.34										3	232	1928.66
											Ani	1	65		60	21		79.7468					4BF + Ani	1	226	850.808									4BF + Ani	1	252	1144
												2	86		79.3846	42		159.494						2	259	733.489										2	265	1095.5
												3	56		51.6923	20		75.9494				tau+	Ctr	1			183	445.495	32	505.136				tau+	Ctr	1			110	195.258	27	227.807
										4	Ctr	1	129	135.333	95.3202	35	27.6667	126.506						2			100	465.993	15	493.217						2			81	227.607	13	200.621
												2	133		98.2759	31		112.048					4BF	1			165	751.114	28	1114.18					4BF	1			92	1625.21	22	1900.78
												3	144		106.404	17		61.4458						2			108	685.638	20	1350						2			111	1590.3	15	2302.48
											Ani	1	110		81.2808	24		86.747						3			105	604.387	14	1147.61						3			103	1678.06	18	2661.23
												2	77		56.8966	20		72.2892					4BF + Ani	1			132	557.664	19	707.555					4BF + Ani	1			90	1039.15	17	1235.33
												3	110		81.2808	16		57.8313						2			72	558.084	14	550.363						2			50	1022.56	11	1068.7
																					3	tau-	Ctr	1	455	414.995							3	tau-	Ctr	1	289	134.661
																								2	334	433.657										2	405	142.743
																							4BF	1	527	1160.04									4BF	1	376	1440.8
																								2	344	1351.79										2	362	1283.48
																								3	625	1350.48										3	476	1330.47
																							4BF + Ani	1	304	732.902									4BF + Ani	1	381	610.326
																								2	649	618.932										2	267	627.398
																						tau+	Ctr	1			275	434.62	40	525.939				tau+	Ctr	1			229	140.185	25	196.846
																								2			146	431.251	19	572.621						2			291	137.305	45	209.821
																							4BF	1			126	874.588	19	1275.68					4BF	1			151	922.086	21	1523.16
																								2			190	792.062	23	1637.33						2			182	886.794	18	1379.65
																								3			484	1130.45	73	1411.8						3			242	915.52	6	1609.82
																							4BF + Ani	1			210	530.144	23	644.861					4BF + Ani	1			292	542.428	24	953.334
																								2			357	737.582	47	797.241						2			342	733.89	66	806.824
																					4	tau-	Ctr	1	488	745.61							4	tau-	Ctr	1	822	151.091
																								2	470	981.337										2	756	153.498
																							4BF	1	531	2696.78									4BF	1	665	1918.17
																								2	552	2870.48										2	722	1700.65
																								3	619	2851.74										3	622	1953.67
																							4BF + Ani	1	343	1812.93									4BF + Ani	1	563	798.864
																								2	522	1205.22										2	595	822.532
																						tau+	Ctr	1			496	850.386	48	985.161				tau+	Ctr	1			478	179.135	51	266.065
																								2			480	859.208	52	1021.93						2			531	181.817	58	241.658
																							4BF	1			347	2488.22	25	2182.13					4BF	1			505	1935.08	51	2230.54
																								2			313	2052.33	20	1518.49						2			419	1725.74	43	2354.28
																								3			446	2287.99	39	2540.24						3			322	1607.49	39	2007.33
																							4BF + Ani	1			494	1674.43	47	1693.02					4BF + Ani	1			486	821.616	35	1038.86
																								2			563	1653.53	54	1633.49						2			527	938.896	44	1219.83

## Sheet: Sup. Fig. 1
Sup. Fig. 1b-g	Experiment (N)	tau	Well (n)	# neurons	Dendrite length (µm)	# extremities	# segments	# primary dendrites	# synaptophysin punctae	Mean synaptophysin intensity		Sup. Fig. 1h-l	Experiment (N)	tau	Well (n)	# neurons	Network frequency (Hz)	Mean frequency (Hz)	Mean Ca2+ intensity ΔF / F0)	Peak participation (%)	Participation (%)		Sup. Fig. 1m	Experiment (N)	FTDtau1+2 concentration (au)	Well (n)	# neurons	Mean AT8 intensity		Sup. Fig. 1o	Experiment (N)	Condition	Well (n)	# neurons	Mean MC1 intensity
	1	tau-	1	94	198774	6259	14878	202	44486	99.3598			1	tau-	1	10	0.009969	0.008972	0.300272	99.0872	90			1	0	1	155	210.66			1	0d with FTDtau1+2	1	252	131.042
			2	52	104812	2670	5687	111	29336	105.803					2	10	0.029907	0.03323	0.265216	91.0915	100					2	150	214.568				0d with FTDtau1+2	2	184	142.684
			3	97	159281	4244	9112	186	43164	112.718					3	10	0.026584	0.027913	0.225865	91.2675	100				1	1	189	783.349				0d with FTDtau1+2	3	352	131.406
		tau+	1	66	106465	2569	5347	141	22731	115.554					4	10	0.019938	0.019606	0.309838	96.9012	100					2	180	702.31				11d with FTDtau1+2	1	324	247.138
			2	36	60468.3	1455	3021	72	15409	114.827					5	10	0.016615	0.014621	0.235922	94.7042	90					3	173	681.093				11d with FTDtau1+2	2	174	188.997
			3	86	140093	3608	7809	180	28643	110.14					6	10	0.006646	0.006646	0.147402	76.4929	80					4	219	773.656				11d with FTDtau1+2	3	366	216.018
	2	tau-	1	236	472556	15592	36496	602	104197	79.3819				tau+	1	10	0.006646	0.003323	0.435355	90	100					5	219	729.254				15d with FTDtau1+2	1	182	276.187
			2	174	446108	14676	34723	425	83353	73.966					2	10	0.026584	0.026252	0.330816	97.2616	100					6	166	694.275				15d with FTDtau1+2	2	160	215.686
			3	214	558797	19758	48289	565	109486	79.7535					3	10	0.006646	0.006314	0.671411	95	100				2	1	122	983.341				15d with FTDtau1+2	3	118	199.526
		tau+	1	144	325039	10557	24498	355	61313	85.3006					4	10	0.06646	0.065464	0.203005	88.0989	100					2	66	1014.52				22d with FTDtau1+2	1	290	292.117
			2	182	482569	16440	40101	477	100463	93.4083					5	10	0.009969	0.010301	0.349203	85.3806	90					3	79	972.538				22d with FTDtau1+2	2	99	282.915
			3	264	633987	22807	54370	703	121954	84.1233					6	10	0.029907	0.032898	0.323947	88.0632	100					4	102	991.121				22d with FTDtau1+2	3	117	324.59
	3	tau-	1	391	613555	21096	50531	880	90436	98.9941			2	tau-	1	10	0.00667	0.025014	0.122647	66.3892	90					5	77	854.962				29d with FTDtau1+2	1	31	285.872
			2	412	739069	27469	67193	976	130904	102.28					2	10	0.003336	0.008008	0.111887	78.9502	100					6	37	652.134				29d with FTDtau1+2	2	30	232.184
			3	523	849781	33827	87085	1146	162234	117.416					3	10	0	0.001668	0.100403	61.8349	40				3	1	103	900.797				29d with FTDtau1+2	3	54	276.199
		tau+	1	423	713917	25913	61641	1032	119773	99.3005					4	10	0.003337	0.002002	0.083318	100	40					2	90	844.741			2	0d with FTDtau1+2	1	594	16.118
			2	517	870578	35014	89772	1222	121721	103.51					5	10	0.003335	0.003002	0.126774	61.4412	80					3	124	721.621				0d with FTDtau1+2	2	261	16.9761
			3	524	841634	32396	79656	1170	94556	108.292					6	10	0.003337	0.001668	0.136166	58.2827	50					4	85	1137.05				0d with FTDtau1+2	3	490	16.8685
														tau+	1	10	0.020011	0.017009	0.164366	83.3784	90					5	90	1108.06				11d with FTDtau1+2	1	373	41.3937
															2	10	0.003337	0.001001	0.085334	100	30					6	42	938.449				11d with FTDtau1+2	2	523	50.3618
															3	10	0.003343	0.00234	0.111075	97.7198	70				4	1	53	1266.63				11d with FTDtau1+2	3	302	30.5226
															4	10	0.003335	0.000667	0.138944	95.6581	20					2	20	1233.63				15d with FTDtau1+2	1	403	32.3636
													3	tau-	1	10	0.033231	0.034228	0.263467	89.3824	100					3	20	1170.61				15d with FTDtau1+2	2	353	39.1895
															2	10	0.013292	0.035224	0.161311	77.5961	90					4	32	1281.46				15d with FTDtau1+2	3	288	48.7624
															3	10	0.046523	0.043532	0.132425	84.1976	100			2	0	1	231	225.178				22d with FTDtau1+2	1	430	45.7939
															4	10	0.053169	0.049514	0.212515	92.1119	80					2	250	230.251				22d with FTDtau1+2	2	300	46.4657
															5	10	0.023261	0.026585	0.166881	53.2849	80				1	1	237	689.615				22d with FTDtau1+2	3	275	47.5478
															6	10	0.036554	0.037883	0.123856	81.2074	90					2	252	670.813				29d with FTDtau1+2	1	204	48.4389
														tau+	1	10	0.023261	0.036886	0.201934	75.7107	90					3	210	741.818				29d with FTDtau1+2	2	168	65.8791
															2	10	0.046523	0.052504	0.32581	77.2654	90					4	192	772.512				29d with FTDtau1+2	3	185	68.0875
															3	10	0.036671	0.036671	0.179471	78.7622	70				2	1	181	874.677			3	0d with FTDtau1+2	1	240	13.8906
															4	10	0.023261	0.023594	0.118817	75.2507	80					2	196	1037.09				0d with FTDtau1+2	2	303	13.5645
															5	10	0.009969	0.029243	0.153155	59.5217	100					3	116	1276.31				0d with FTDtau1+2	3	487	14.382
															6	10	0.009969	0.025588	0.14569	85.6026	60					4	111	1074.68				11d with FTDtau1+2	1	209	26.2011
																									3	1	177	1080.9				11d with FTDtau1+2	2	171	22.2263
																										2	144	950.375				11d with FTDtau1+2	3	328	27.5298
																										3	85	1584.89				15d with FTDtau1+2	1	224	54.5756
																										4	92	1284.52				15d with FTDtau1+2	2	262	52.812
																									4	1	156	980.567				15d with FTDtau1+2	3	371	46.044
																										2	113	1116.02				22d with FTDtau1+2	1	258	76.0709
																										3	95	1086.4				22d with FTDtau1+2	2	366	74.1022
																										4	97	1174.11				22d with FTDtau1+2	3	286	62.7706
																								3	0	1	201	71.488				29d with FTDtau1+2	1	256	81.3363
																										2	174	70.8127				29d with FTDtau1+2	2	161	79.4925
																									1	1	179	576.836				29d with FTDtau1+2	3	476	66.3023
																										2	166	448.848
																										3	142	549.993
																										4	137	505.027
																										5	161	441.056
																										6	177	468.3
																									2	1	74	988.806
																										2	88	705.555
																										3	107	496.932
																										4	96	778.567
																										5	103	623.325
																										6	101	516.208
																									3	1	106	823.568
																										2	61	938.101
																										3	45	946.683
																										4	31	1053.23
																										5	34	813.309
																										6	15	1262.75
																									4	1	30	1050.51
																										2	29	953.447
																										3	13	1081.25
																										4	48	972.211

## Sheet: Sup. Fig. 2
Sup. Fig. 2a-l	Experiment (N)	Condition	Well (n)	# neurons	Dendrite length (µm)	# extremities	# segments	# primary dendrites	# synaptophysin punctae	Mean synaptophysin intensity		Sup. Fig. 2m	Experiment (N)	Condition	Well (n)	# neurons		Sup. Fig. 2o	Experiment (N)	Condition	Well (n)	# neurons	# GVB+ neurons	% GVB+ neurons		Sup. Fig. 2p	Experiment (N)	Condition	Well (n)	# neurons	Mean nuclear CK1δ intensity
	1	Ctr-48h	1	39	48865	1216	2559	84	12125	118.54			1	6h-Ctr	1	5445			1	6h-Ctr	1	62	16	25.8065			1	6h-Ctr	1	55	74.898
			2	31	49157.5	1167	2418	74	13462	126.542					2	5790					2	55	9	16.3636					2	53	100.835
			3	83	130338	3499	7554	160	34179	114.377				6h-CK1δi	1	6166					3	34	9	26.4706					3	31	63.098
		CK1δi-48h	1	87	131738	3623	7817	175	34010	118.346					2	5901				6h-CK1δi	1	39	15	38.4615				6h-CK1δi	1	37	96.603
			2	88	147278	3949	8459	188	35673	154.511				24h-Ctr	1	4695					2	53	7	13.2075					2	51	116.877
			3	110	186429	5276	11804	215	42118	204.833					2	5974					3	77	14	18.1818					3	74	91.576
		Ctr-8d	1	66	106465	2569	5347	141	22731	115.554				24h-CK1δi	1	3586				24h-Ctr	1	64	13	20.3125				24h-Ctr	1	63	109.765
			2	36	60468.3	1455	3021	72	15409	114.827					2	5184					2	65	11	16.9231					2	61	98.585
			3	86	140093	3608	7809	180	28643	110.14				48h-Ctr	1	4930					3	48	9	18.75					3	46	101.622
		CK1δi-8d	1	26	36858.1	1029	2277	56	8476	119.575					2	5477				24h-CK1δi	1	58	5	8.62069				24h-CK1δi	1	54	270.152
			2	26	39249	1072	2351	50	9806	145.316				48h-CK1δi	1	4954					2	76	10	13.1579					2	72	262.085
	2	Ctr-48h	1	147	313643	9894	22762	356	58439	90.2585					2	6168					3	48	13	27.0833					3	46	233.802
			2	174	554212	20898	53574	464	100882	86.5023				8d-Ctr	1	5141				48h-Ctr	1	58	14	24.1379				48h-Ctr	1	51	162.964
			3	159	434671	15261	37676	428	93907	87.951					2	5832					2	60	15	25					2	56	120.196
		CK1δi-48h	1	107	272566	8564	19436	255	66120	84.1552				8d-CK1δi	1	4620					3	52	13	25					3	52	89.026
			2	154	375755	12201	28309	409	93380	99.8035					2	4746				48h-CK1δi	1	104	12	11.5385				48h-CK1δi	1	99	393.631
			3	119	234066	7586	18130	320	48915	121.274			2	6h-Ctr	1	272					2	85	13	15.2941					2	83	225.254
		Ctr-8d	1	144	325039	10557	24498	355	61313	85.3006					2	374					3	66	8	12.1212					3	63	227.84
			2	182	482569	16440	40101	477	100463	93.4083					3	346				8d-Ctr	1	52	8	15.3846				8d-Ctr	1	48	128.045
			3	264	633987	22807	54370	703	121954	84.1233				6h-CK1δi	1	374					2	24	14	58.3333					2	23	83.088
		CK1δi-8d	1	95	214838	6454	14840	207	45220	131.481					2	281					3	56	11	19.6429					3	51	117.342
	3	Ctr-48h	1	466	765725	28711	71092	1091	109700	98.0533					3	302				8d-CK1δi	1	114	1	0.877193				8d-CK1δi	1	109	260.736
			2	453	644034	22292	52822	999	101263	109.314				24h-Ctr	1	471					2	90	4	4.44444					2	86	243.291
			3	430	780777	29150	71936	1050	112009	131.094					2	411					3	35	0	0					3	34	207.966
		CK1δi-48h	1	467	798554	31300	79081	1124	139983	132.537					3	276			2	6h-Ctr	1	29	12	41.3793			2	6h-Ctr	1	27	130.37
			2	380	736036	28445	71858	965	115620	123.356				24h-CK1δi	1	313					2	50	13	26					2	48	139.66
			3	379	673125	25454	62705	961	119679	144.682					2	234					3	34	12	35.2941					3	32	99.7
		Ctr-8d	1	423	713917	25913	61641	1032	119773	99.3005					3	549				6h-CK1δi	1	55	13	23.6364				6h-CK1δi	1	50	64.81
			2	517	870578	35014	89772	1222	121721	103.51				48h-Ctr	1	306					2	33	10	30.303					2	33	167.48
			3	524	841634	32396	79656	1170	94556	108.292					2	198					3	29	7	24.1379					3	28	222.92
		CK1δi-8d	1	249	526991	18342	44182	628	77224	129.483					3	330				24h-Ctr	3	51	18	35.2941				24h-Ctr	3	50	45.16
			2	302	490083	16625	39425	756	73382	134.774				48h-CK1δi	1	401				24h-CK1δi	1	53	8	15.0943				24h-CK1δi	1	52	191.15
			3	412	553408	19255	47678	924	62896	145.062					2	344					2	59	18	30.5085					2	55	120.57
														8d-Ctr	1	388					3	63	9	14.2857					3	58	124.48
															2	256				48h-Ctr	1	70	20	28.5714				48h-Ctr	1	65	86.32
															3	264					2	68	21	30.8824					2	62	73.26
														8d-CK1δi	1	231					3	47	7	14.8936					3	45	81.07
															2	279				48h-CK1δi	1	53	8	15.0943				48h-CK1δi	1	50	230.17
															3	231					2	59	15	25.4237					2	58	269.88
													3	6h-Ctr	1	676					3	46	11	23.913					3	42	236.34
															2	777				8d-Ctr	1	73	19	26.0274				8d-Ctr	1	69	76.45
															3	501					2	80	16	20					2	74	89.38
														6h-CK1δi	1	677					3	50	12	24					3	49	79.64
															2	744				8d-CK1δi	1	87	1	1.14943				8d-CK1δi	1	80	187.1
															3	595					2	64	5	7.8125					2	61	154.87
														24h-Ctr	1	458					3	47	3	6.38298					3	46	243.98
															2	750			3	6h-Ctr	1	226	37	16.3717			3	6h-Ctr	1	214	167.14
															3	442					2	263	32	12.1673					2	257	193.65
														24h-CK1δi	1	684					3	182	48	26.3736					3	174	115.58
															2	590				6h-CK1δi	1	213	43	20.1878				6h-CK1δi	1	203	176.32
															3	337					2	192	50	26.0417					2	181	145.66
														48h-Ctr	1	483					3	205	40	19.5122					3	192	201.23
															2	673				24h-Ctr	1	173	47	27.1676				24h-Ctr	1	160	147.88
															3	550					2	197	35	17.7665					2	185	163.92
														48h-CK1δi	1	618					3	200	43	21.5					3	189	162.96
															2	625				24h-CK1δi	1	190	29	15.2632				24h-CK1δi	1	178	306.22
															3	518					2	173	43	24.8555					2	165	221.74
														8d-Ctr	1	623					3	197	44	22.335					3	181	180.93
															2	581				48h-Ctr	1	230	59	25.6522				48h-Ctr	1	222	135.84
															3	466					2	222	63	28.3784					2	207	223.94
														8d-CK1δi	1	585					3	238	44	18.4874					3	229	126.48
															2	695				48h-CK1δi	1	166	29	17.4699				48h-CK1δi	1	162	357.6
															3	672					2	135	13	9.62963					2	130	332.64
																					3	126	11	8.73016					3	116	234.12
																				8d-Ctr	1	186	49	26.3441				8d-Ctr	1	176	107.14
																					2	264	69	26.1364					2	253	137.1
																					3	233	46	19.7425					3	221	48.43
																				8d-CK1δi	1	148	5	3.37838				8d-CK1δi	1	143	350.48
																					2	123	2	1.62602					2	118	256.99
																					3	189	3	1.5873					3	185	98.51

## Sheet: Sup. Fig. 3
Sup. Fig. 3c	Experiment (N)	Condition	Well (n)	# neurons	# GVB+ neurons	% GVB+ neurons		Sup. Fig. 3f	Experiment (N)	Condition	Well (n)	# neurons	Mean MC1 intensity		Sup. Fig. 3g	Experiment (N)	Condition	Well (n)	# neurons	Mean FTDtau1+2-GFP intensity
	1	Ctr-CK1δ	1	116	26	22.4138			1	48h-Ctr	1	46	0.0681756			1	48h-Ctr	1	304	0.0288062
			2	150	22	14.6667					2	42	0.0427782					2	313	0.0247258
		CK1δi-CK1δ	1	133	7	5.26316					3	88	0.0756958					3	354	0.0246288
			2	206	0	0				48h-CK1δi	1	47	0.105159				48h-CK1δi	1	204	0.0278819
		Ctr-GolginA4	1	116	12	10.3448					2	71	0.0455755					2	287	0.028532
			2	150	13	8.66667					3	70	0.0564835					3	404	0.0237658
		CK1δi-GolginA4	1	133	2	1.50376				8d-Ctr	1	84	0.0848773				8d-Ctr	1	352	0.0257429
			2	206	0	0				8d-CK1δi	1	55	0.109012					2	275	0.0387797
	2	Ctr-CK1δ	1	407	115	28.2555					2	50	0.0624771					3	286	0.0411069
			2	379	66	17.4142					3	70	0.0746092				8d-CK1δi	1	316	0.0295417
			3	416	99	23.7981			2	48h-Ctr	1	38	0.200924					2	306	0.0381956
		CK1δi-CK1δ	1	422	70	16.5877					2	34	0.222877					3	317	0.0331716
			2	315	37	11.746				48h-CK1δi	1	40	0.163517			2	48h-Ctr	1	115	0.0223355
			3	217	22	10.1382					2	25	0.12785					2	121	0.0211401
		Ctr-GolginA4	1	407	102	25.0614					3	24	0.224557					3	90	0.0229939
			2	379	41	10.8179				8d-Ctr	1	22	0.0226363				48h-CK1δi	1	89	0.0213453
			3	416	79	18.9904					2	35	0.0289796					2	101	0.0195321
		CK1δi-GolginA4	1	422	39	9.24171					3	28	0.113978				8d-Ctr	1	61	0.0209296
			2	315	17	5.39683				8d-CK1δi	1	17	0.0382405					2	62	0.0256013
			3	217	7	3.22581					2	19	0.0458312					3	68	0.041092
	3	Ctr-CK1δ	1	976	179	18.3402					3	36	0.0653332				8d-CK1δi	1	65	0.0362687
			2	979	187	19.1011			3	48h-Ctr	1	34	0.00615929					2	51	0.028426
			3	897	164	18.2832					2	69	0.00236814					3	113	0.0202726
		CK1δi-CK1δ	1	792	93	11.7424					3	30	0.0109603			3	48h-Ctr	1	38	0.0267187
			2	754	91	12.069				48h-CK1δi	1	22	0.0081988					2	38	0.0561923
			3	728	74	10.1648					2	49	0.0134418					3	40	0.024501
		Ctr-GolginA4	1	976	112	11.4754					3	38	0.00843623				48h-CK1δi	1	48	0.0406718
			2	979	116	11.8488				8d-Ctr	1	20	0.00830594					2	32	0.0444449
			3	897	115	12.8205					2	39	0.00725176				8d-Ctr	1	33	0.0362232
		CK1δi-GolginA4	1	792	50	6.31313					3	41	0.00756479					2	58	0.0265849
			2	754	40	5.30504				8d-CK1δi	1	50	0.0151034					3	39	0.035347
			3	728	24	3.2967					2	73	0.00244151				8d-CK1δi	1	32	0.0435542
											3	27	0.0120229					2	21	0.0281589
																4	48h-Ctr	1	37	0.0128445
																		2	70	0.0149675
																		3	87	0.00944873
																	48h-CK1δi	1	58	0.0118417
																		2	54	0.0140193
																		3	35	0.0132313
																	8d-Ctr	1	28	0.0249086
																		2	23	0.0300824
																		3	23	0.0134037
																	8d-CK1δi	1	23	0.0056541
																		2	57	0.0211271
																		3	35	0.0173627

## Sheet: Sup. Fig. 4
Sup. Fig. 4e	Experiment (N)	Condition	Well (n)	# neurons	# GVB+ neurons	% GVB+ neurons		Sup. Fig. 4f	Experiment (N)	Condition	Well (n)	# neurons		Sup. Fig. 4k-l	Experiment (N)	Condition	Well (n)	# GFP+ neurons	# GFP+ GVB+ neurons	% GFP+ GVB+ neurons
	1	shScr	1	180	40	22.2222			1	shScr	1	2868			1	GFP-shScr	1	81	7	8.64198
			2	157	30	19.1083					2	2224					2	139	6	4.31655
		shCsnk1d	1	88	4	4.54545				shCsnk1d	1	1023					3	133	8	6.01504
			2	114	16	14.0351					2	1576				GFP-shCsnk1d	1	60	4	6.66667
			3	112	5	4.46429					3	1626					2	80	8	10
	2	shScr	1	69	7	10.1449			2	shScr	1	618					3	83	1	1.20482
			2	133	15	11.2782					2	944				GFP-CK1δ-shScr	1	90	17	18.8889
			3	92	10	10.8696					3	827					2	94	30	31.9149
		shCsnk1d	1	73	2	2.73973				shCsnk1d	1	517					3	102	26	25.4902
			2	41	4	9.7561					2	412				GFP-CK1δ-shCsnk1d	1	52	15	28.8462
			3	25	0	0					3	369					2	44	5	11.3636
	3	shScr	1	66	7	10.6061			3	shScr	1	708					3	23	2	8.69565
			2	59	9	15.2542					2	701			2	GFP-shScr	1	208	17	8.17308
			3	76	17	22.3684					3	679					2	276	23	8.33333
		shCsnk1d	1	26	6	23.0769				shCsnk1d	1	332					3	202	12	5.94059
			2	35	3	8.57143					2	352				GFP-shCsnk1d	1	191	6	3.14136
			3	47	7	14.8936					3	376					2	124	1	0.806452
	4	shScr	1	201	23	11.4428			4	shScr	1	1512					3	82	2	2.43902
			2	216	27	12.5					2	1592				GFP-CK1δ-shScr	1	168	39	23.2143
			3	236	22	9.32203					3	1687					2	106	14	13.2075
		shCsnk1d	1	84	5	5.95238				shCsnk1d	1	876					3	78	17	21.7949
			2	135	2	1.48148					2	1366				GFP-CK1δ-shCsnk1d	1	101	16	15.8416
			3	132	5	3.78788					3	1226					2	41	4	9.7561
																	3	33	4	12.1212
															3	GFP-shScr	1	140	5	3.57143
																	2	84	3	3.57143
																	3	116	1	0.862069
																GFP-shCsnk1d	1	87	3	3.44828
																	2	121	2	1.65289
																	3	110	0	0
																GFP-CK1δ-shScr	1	26	2	7.69231
																	2	43	2	4.65116
																	3	107	15	14.0187
																GFP-CK1δ-shCsnk1d	1	117	15	12.8205
																	2	56	7	12.5
																	3	103	14	13.5922
															4	GFP-shScr	1	184	24	13.0435
																	2	109	7	6.42202
																	3	139	11	7.91367
																GFP-shCsnk1d	1	69	4	5.7971
																	2	42	2	4.7619
																	3	55	2	3.63636
																GFP-CK1δ-shScr	1	75	10	13.3333
																	2	54	10	18.5185
																	3	27	8	29.6296
																GFP-CK1δ-shCsnk1d	1	25	4	16
																	2	18	1	5.55556
																	3	19	3	15.7895

[truncated: 4 more sheets: Sup. Fig. 5, Sup. Fig. 7, Sup. Fig. 8, Sup. Fig. 10]
