# Supplementary material for: Neurons with granulovacuolar degeneration bodies are resilient to tau-induced protein synthesis impairment
Source: Sci Adv. 2026 Mar 6;12(10):eaea8940. doi: 10.1126/sciadv.aea8940 (PMC12965320; doi:10.1126/sciadv.aea8940)
Supplement: Supplementary file 2 — Tables S1 to S3 [file sciadv.aea8940_tables_s1_to_s3.zip › aea8940_table_s3.xlsx]

## Sheet: Proteins
protein_id	accessions	fasta_headers	gene_symbols_or_id	unique_peptides	peptides_used_for_dea_contrast: Ctrl vs Tau	foldchange.log2_deqms_contrast: Ctrl vs Tau	foldchange.log2_msempire_contrast: Ctrl vs Tau	foldchange.log2_msqrob_contrast: Ctrl vs Tau	pvalue_deqms_contrast: Ctrl vs Tau	pvalue_msempire_contrast: Ctrl vs Tau	pvalue_msqrob_contrast: Ctrl vs Tau	qvalue_deqms_contrast: Ctrl vs Tau	qvalue_msempire_contrast: Ctrl vs Tau	qvalue_msqrob_contrast: Ctrl vs Tau	signif_deqms_contrast: Ctrl vs Tau	signif_msempire_contrast: Ctrl vs Tau	signif_msqrob_contrast: Ctrl vs Tau	signif_count_contrast: Ctrl vs Tau	count_peptides_detected_within_group__Ctrl	count_peptides_detected_within_group__Tau	count_peptides_quantified_within_group__Ctrl	count_peptides_quantified_within_group__Tau	zscore_count_detect__contrast: Ctrl vs Tau
Q3TW96	Q3TW96	>sp|Q3TW96|UAP1L_MOUSE UDP-N-acetylhexosamine pyrophosphorylase-like protein 1 OS=Mus musculus (Mouse) OX=10090 GN=Uap1l1 PE=1 SV=1	UAP1L1	3	2	-0.133239	-0.116227	-0.0688183	0.0442375	0.10266	0.141749	0.423961	0.364865	0.784641	FALSE	FALSE	FALSE	0	38	37	38	37	-0.21012
O35226	O35226	>sp|O35226|PSMD4_MOUSE 26S proteasome non-ATPase regulatory subunit 4 OS=Mus musculus (Mouse) OX=10090 GN=Psmd4 PE=1 SV=1	PSMD4	14	12	0.00119519	-0.00374048	5.60582e-19	0.97191	0.762528	1	0.994804	0.911426	1	FALSE	FALSE	FALSE	0	183	184	183	184	-0.0439167
Q80X85	Q80X85	>sp|Q80X85|RT07_MOUSE 28S ribosomal protein S7, mitochondrial OS=Mus musculus (Mouse) OX=10090 GN=Mrps7 PE=1 SV=1	MRPS7	8	5	-0.0140056	-0.0250205	0	0.768525	0.732739	1	0.948389	0.900191	1	FALSE	FALSE	FALSE	0	95	98	95	98	0.0856364
P63213	P63213	>sp|P63213|GBG2_MOUSE Guanine nucleotide-binding protein G(I)/G(S)/G(O) subunit gamma-2 OS=Mus musculus (Mouse) OX=10090 GN=Gng2 PE=1 SV=2	GNG2	4	4	-0.0353076	-0.0797104	0	0.772779	0.474774	1	0.948981	0.748914	1	FALSE	FALSE	FALSE	0	52	53	52	53	0.0289175
P63216	P63216	>sp|P63216|GBG3_MOUSE Guanine nucleotide-binding protein G(I)/G(S)/G(O) subunit gamma-3 OS=Mus musculus (Mouse) OX=10090 GN=Gng3 PE=1 SV=1	GNG3	6	5	-0.113285	-0.136723	-0.0970067	0.116423	0.0215701	0.0441848	0.553808	0.144173	0.435741	FALSE	FALSE	FALSE	0	72	76	72	76	0.209179
Q3UJB9	Q3UJB9	>sp|Q3UJB9|EDC4_MOUSE Enhancer of mRNA-decapping protein 4 OS=Mus musculus (Mouse) OX=10090 GN=Edc4 PE=1 SV=2	EDC4	18	15	-0.00202401	-0.0078994	0	0.973532	0.717909	1	0.995328	0.89356	1	FALSE	FALSE	FALSE	0	229	228	229	228	-0.0959606
Q3UWL8	Q3UWL8	>tr|Q3UWL8|Q3UWL8_MOUSE Prefoldin subunit 4 OS=Mus musculus (Mouse) OX=10090 GN=Pfdn4 PE=1 SV=1	PFDN4	1	1	-0.1032	-0.128335	-3.01344e-17	0.373392	0.410576	1	0.795837	0.705724	1	FALSE	FALSE	FALSE	0	14	14	14	14	-0.0720387
Q9R1T4	Q9R1T4	>sp|Q9R1T4|SEPT6_MOUSE Septin-6 OS=Mus musculus (Mouse) OX=10090 GN=Septin6 PE=1 SV=4	SEPTIN6	11	10	-0.0443204	-0.0395899	-2.21682e-19	0.336274	0.395065	1	0.764856	0.692441	1	FALSE	FALSE	FALSE	0	146	146	146	146	-0.0724144
Q9ESJ4	Q9ESJ4	>sp|Q9ESJ4|SPN90_MOUSE NCK-interacting protein with SH3 domain OS=Mus musculus (Mouse) OX=10090 GN=Nckipsd PE=1 SV=2	NCKIPSD	10	6	-0.00407657	-0.0131209	-1.09838e-17	0.904334	0.755571	1	0.982395	0.90882	1	FALSE	FALSE	FALSE	0	118	114	118	114	-0.255178
P97807	P97807	>sp|P97807|FUMH_MOUSE Fumarate hydratase, mitochondrial OS=Mus musculus (Mouse) OX=10090 GN=Fh PE=1 SV=3	FH	28	25	0.0597198	0.0581136	0.0612053	0.02357	0.000334355	0.000793027	0.337993	0.00587307	0.0336978	FALSE	FALSE	FALSE	0	368	372	368	372	-0.013598
Q9CZW5	Q9CZW5	>sp|Q9CZW5|TOM70_MOUSE Mitochondrial import receptor subunit TOM70 OS=Mus musculus (Mouse) OX=10090 GN=Tomm70 PE=1 SV=2	TOMM70	35	30	0.0280918	0.0285083	4.41525e-12	0.291375	0.0281638	0.999991	0.720649	0.169364	1	FALSE	FALSE	FALSE	0	441	447	441	447	-0.00024684
Q6PD26	Q6PD26	>sp|Q6PD26|PIGS_MOUSE GPI transamidase component PIG-S OS=Mus musculus (Mouse) OX=10090 GN=Pigs PE=1 SV=3	PIGS	18	17	0.0348528	0.0433917	0.0347286	0.27717	0.105427	0.0932449	0.715338	0.369628	0.650015	FALSE	FALSE	FALSE	0	234	236	234	236	-0.0292273
Q9D061	Q9D061	>sp|Q9D061|ACBD6_MOUSE Acyl-CoA-binding domain-containing protein 6 OS=Mus musculus (Mouse) OX=10090 GN=Acbd6 PE=1 SV=2	ACBD6	5	4	-0.0480897	-0.0285588	-4.63754e-16	0.355847	0.756826	1	0.784555	0.908915	1	FALSE	FALSE	FALSE	0	62	63	62	63	0.000246355
Q9QUR8	Q9QUR8	>sp|Q9QUR8|SEM7A_MOUSE Semaphorin-7A OS=Mus musculus (Mouse) OX=10090 GN=Sema7a PE=1 SV=1	SEMA7A	9	5	-0.0304186	-0.0229743	-4.04584e-19	0.538378	0.604783	1	0.860998	0.833075	1	FALSE	FALSE	FALSE	0	95	104	95	104	0.407878
Q91ZP6	Q91ZP6	>sp|Q91ZP6|NFIP2_MOUSE NEDD4 family-interacting protein 2 OS=Mus musculus (Mouse) OX=10090 GN=Ndfip2 PE=1 SV=2	NDFIP2	2	2	0.0866117	0.0668417	0	0.399736	0.377221	1	0.812185	0.678011	1	FALSE	FALSE	FALSE	0	24	25	24	25	0.111579
Q60864	Q60864	>sp|Q60864|STIP1_MOUSE Stress-induced-phosphoprotein 1 OS=Mus musculus (Mouse) OX=10090 GN=Stip1 PE=1 SV=1	STIP1	37	31	0.0470448	0.0567441	0.0357339	0.180374	0.000243777	0.138121	0.629648	0.00454448	0.777052	FALSE	FALSE	FALSE	0	476	493	476	493	0.107067
G5E8K5	G5E8K5	>sp|G5E8K5|ANK3_MOUSE Ankyrin-3 OS=Mus musculus (Mouse) OX=10090 GN=Ank3 PE=1 SV=1	ANK3	29	19	0.062371	0.0312508	1.96927e-14	0.620238	0.183459	1	0.890968	0.485632	1	FALSE	FALSE	FALSE	0	322	338	322	338	0.186443
P52795	P52795	>sp|P52795|EFNB1_MOUSE Ephrin-B1 OS=Mus musculus (Mouse) OX=10090 GN=Efnb1 PE=1 SV=1	EFNB1	6	6	0.128525	0.129752	0.122892	0.00874078	0.00196702	0.00105997	0.223509	0.0247657	0.0408372	FALSE	FALSE	FALSE	0	77	82	77	82	0.251075
P30999	P30999	>sp|P30999|CTND1_MOUSE Catenin delta-1 OS=Mus musculus (Mouse) OX=10090 GN=Ctnnd1 PE=1 SV=2	CTNND1	32	22	-0.0378838	-0.0367211	0	0.242632	0.269572	1	0.685332	0.591365	1	FALSE	FALSE	FALSE	0	366	370	366	370	-0.014476
E9QAS7	E9QAS7	>tr|E9QAS7|E9QAS7_MOUSE IPPc domain-containing protein OS=Mus musculus (Mouse) OX=10090 GN=Inpp5a PE=1 SV=1	INPP5A	14	11	0.0284281	0.0388987	0.00607799	0.430542	0.155322	0.634215	0.822611	0.449478	1	FALSE	FALSE	FALSE	0	172	172	172	172	-0.0676112
Q9JIF7	Q9JIF7	>sp|Q9JIF7|COPB_MOUSE Coatomer subunit beta OS=Mus musculus (Mouse) OX=10090 GN=Copb1 PE=1 SV=1	COPB1	35	25	0.0181177	0.0232631	3.91127e-17	0.571238	0.207436	1	0.870795	0.516402	1	FALSE	FALSE	FALSE	0	417	431	417	431	0.0919792
Q921M4	Q921M4	>sp|Q921M4|GOGA2_MOUSE Golgin subfamily A member 2 OS=Mus musculus (Mouse) OX=10090 GN=Golga2 PE=1 SV=3	GOLGA2	11	6	0.00505182	-0.00804198	0	0.926022	0.972039	1	0.987878	1	1	FALSE	FALSE	FALSE	0	110	125	110	125	0.616553
Q8C1B7	Q8C1B7	>sp|Q8C1B7|SEP11_MOUSE Septin-11 OS=Mus musculus (Mouse) OX=10090 GN=Septin11 PE=1 SV=4	SEPTIN11	10	10	-0.0583476	-0.0492814	-0.046525	0.115781	0.17962	0.102157	0.553602	0.480563	0.677693	FALSE	FALSE	FALSE	0	137	139	137	139	0.00491753
Q68FH0	Q68FH0	>sp|Q68FH0|PKP4_MOUSE Plakophilin-4 OS=Mus musculus (Mouse) OX=10090 GN=Pkp4 PE=1 SV=1	PKP4	24	20	0.0314255	0.0286068	0.000660868	0.337036	0.149441	0.872677	0.765212	0.440208	1	FALSE	FALSE	FALSE	0	306	305	306	305	-0.0861713
Q8BMG7	Q8BMG7	>sp|Q8BMG7|RBGPR_MOUSE Rab3 GTPase-activating protein non-catalytic subunit OS=Mus musculus (Mouse) OX=10090 GN=Rab3gap2 PE=1 SV=2	RAB3GAP2	31	21	0.108466	0.0213926	0.013519	0.240589	0.184901	0.686198	0.684294	0.487233	1	FALSE	FALSE	FALSE	0	348	383	348	383	0.451209
Q91VK4	Q91VK4	>sp|Q91VK4|ITM2C_MOUSE Integral membrane protein 2C OS=Mus musculus (Mouse) OX=10090 GN=Itm2c PE=1 SV=2	ITM2C	12	11	0.135619	0.132364	0.117207	0.00121249	4.03281e-05	0.000257988	0.068029	0.000983359	0.0136781	FALSE	FALSE	FALSE	0	155	161	155	161	0.126691
Q80VC9	Q80VC9	>sp|Q80VC9|CAMP3_MOUSE Calmodulin-regulated spectrin-associated protein 3 OS=Mus musculus (Mouse) OX=10090 GN=Camsap3 PE=1 SV=1	CAMSAP3	25	19	0.0870477	0.0509076	4.11576e-15	0.326352	0.01374	1	0.755	0.106154	1	FALSE	FALSE	FALSE	0	302	321	302	321	0.252318
P35486	P35486	>sp|P35486|ODPA_MOUSE Pyruvate dehydrogenase E1 component subunit alpha, somatic form, mitochondrial OS=Mus musculus (Mouse) OX=10090 GN=Pdha1 PE=1 SV=1	PDHA1	30	28	0.050418	0.0558825	0.0309239	0.098873	6.144e-05	0.199457	0.528768	0.00142595	0.931822	FALSE	FALSE	FALSE	0	406	405	406	405	-0.0886125
P35822	P35822	>sp|P35822|PTPRK_MOUSE Receptor-type tyrosine-protein phosphatase kappa OS=Mus musculus (Mouse) OX=10090 GN=Ptprk PE=1 SV=1	PTPRK	18	14	0.0324483	0.0234869	4.94064e-16	0.29191	0.470941	1	0.721092	0.745431	1	FALSE	FALSE	FALSE	0	216	210	216	210	-0.223924
Q9R0H0	Q9R0H0	>sp|Q9R0H0|ACOX1_MOUSE Peroxisomal acyl-coenzyme A oxidase 1 OS=Mus musculus (Mouse) OX=10090 GN=Acox1 PE=1 SV=5	ACOX1	32	29	-0.0189103	-0.0146059	-7.00143e-16	0.560856	0.52677	1	0.867317	0.781965	1	FALSE	FALSE	FALSE	0	425	423	425	423	-0.0947232
Q3UHL1	Q3UHL1	>sp|Q3UHL1|CAMKV_MOUSE CaM kinase-like vesicle-associated protein OS=Mus musculus (Mouse) OX=10090 GN=Camkv PE=1 SV=2	CAMKV	25	23	-0.0981298	-0.098157	-0.0873404	0.0165217	0.000174159	0.0184719	0.285864	0.00342334	0.263577	FALSE	FALSE	FALSE	0	329	329	329	329	-0.0741809
P28667	P28667	>sp|P28667|MRP_MOUSE MARCKS-related protein OS=Mus musculus (Mouse) OX=10090 GN=Marcksl1 PE=1 SV=2	MARCKSL1	2	2	-0.193123	-0.131225	-0.0459771	0.192718	0.0558899	0.595367	0.635413	0.256543	1	FALSE	FALSE	FALSE	0	28	28	28	28	-0.0724715
Q78PY7	Q78PY7	>sp|Q78PY7|SND1_MOUSE Staphylococcal nuclease domain-containing protein 1 OS=Mus musculus (Mouse) OX=10090 GN=Snd1 PE=1 SV=1	SND1	45	41	0.0278327	0.0335452	0.0117549	0.327449	0.0345107	0.435129	0.756244	0.190534	1	FALSE	FALSE	FALSE	0	592	600	592	600	-0.00495528
Q3U4S0	Q3U4S0	>tr|Q3U4S0|Q3U4S0_MOUSE Pantothenate kinase 2 OS=Mus musculus (Mouse) OX=10090 GN=Pank2 PE=1 SV=1	PANK2	6	4	0.0193892	0.0257792	0	0.66081	0.47212	1	0.907	0.746479	1	FALSE	FALSE	FALSE	0	64	70	64	70	0.393148
Q80UJ7	Q80UJ7	>sp|Q80UJ7|RB3GP_MOUSE Rab3 GTPase-activating protein catalytic subunit OS=Mus musculus (Mouse) OX=10090 GN=Rab3gap1 PE=1 SV=4	RAB3GAP1	21	14	0.124492	0.0993972	0.0915836	0.0445697	0.000434864	0.0587009	0.424594	0.0072008	0.513857	FALSE	FALSE	FALSE	0	227	238	227	238	0.197881
Q91VA7	Q91VA7	>tr|Q91VA7|Q91VA7_MOUSE Isocitrate dehydrogenase [NAD] subunit, mitochondrial OS=Mus musculus (Mouse) OX=10090 GN=Idh3b PE=1 SV=1	IDH3B	35	34	-0.00062279	-0.00578487	0	0.980928	0.648292	1	0.996325	0.857181	1	FALSE	FALSE	FALSE	0	479	478	479	478	-0.0844312
Q9CR00	Q9CR00	>sp|Q9CR00|PSMD9_MOUSE 26S proteasome non-ATPase regulatory subunit 9 OS=Mus musculus (Mouse) OX=10090 GN=Psmd9 PE=1 SV=1	PSMD9	8	6	0.0145113	0.0424084	5.62623e-17	0.757692	0.19621	1	0.942761	0.503956	1	FALSE	FALSE	FALSE	0	93	93	93	93	-0.0741949
A2APV2	A2APV2	>sp|A2APV2|FMNL2_MOUSE Formin-like protein 2 OS=Mus musculus (Mouse) OX=10090 GN=Fmnl2 PE=1 SV=2	FMNL2	9	5	0.1056	-0.00601076	8.12372e-19	0.301204	0.896028	1	0.730449	0.964617	1	FALSE	FALSE	FALSE	0	90	108	90	108	0.913812
Q8R2U6;Q9JI46	Q8R2U6;Q9JI46	>sp|Q8R2U6|NUDT4_MOUSE Diphosphoinositol polyphosphate phosphohydrolase 2 OS=Mus musculus (Mouse) OX=10090 GN=Nudt4 PE=1 SV=1;>sp|Q9JI46|NUDT3_MOUSE Diphosphoinositol polyphosphate phosphohydrolase 1 OS=Mus musculus (Mouse) OX=10090 GN=Nudt3 PE=1 SV=1	NUDT4;NUDT3	1	1	0.390198	0.37257	0.0685241	0.142326	0.0259597	0.504392	0.590923	0.160795	1	FALSE	FALSE	FALSE	0	13	14	13	14	0.292473
Q9ESW4	Q9ESW4	>sp|Q9ESW4|AGK_MOUSE Acylglycerol kinase, mitochondrial OS=Mus musculus (Mouse) OX=10090 GN=Agk PE=1 SV=1	AGK	23	22	0.0525208	0.0586333	0.0500745	0.0871674	0.00271997	0.0364353	0.506781	0.0312499	0.395487	FALSE	FALSE	FALSE	0	304	309	304	309	0.0119962
O08759	O08759	>sp|O08759|UBE3A_MOUSE Ubiquitin-protein ligase E3A OS=Mus musculus (Mouse) OX=10090 GN=Ube3a PE=1 SV=2	UBE3A	26	22	0.0132018	0.00911096	5.98859e-18	0.619362	0.693179	1	0.890968	0.880995	1	FALSE	FALSE	FALSE	0	335	338	335	338	-0.0280426
Q8VCX5	Q8VCX5	>sp|Q8VCX5|MICU1_MOUSE Calcium uptake protein 1, mitochondrial OS=Mus musculus (Mouse) OX=10090 GN=Micu1 PE=1 SV=1	MICU1	9	7	-0.049882	-0.0615746	-0.0358283	0.25829	0.244642	0.207349	0.696731	0.562142	0.954797	FALSE	FALSE	FALSE	0	111	114	111	114	0.0646504
P21107	P21107	>sp|P21107|TPM3_MOUSE Tropomyosin alpha-3 chain OS=Mus musculus (Mouse) OX=10090 GN=Tpm3 PE=1 SV=3	TPM3	8	7	-0.13771	-0.0736433	-0.0278154	0.0783101	0.0729352	0.464057	0.493746	0.299143	1	FALSE	FALSE	FALSE	0	108	100	108	100	-0.471603
P55264	P55264	>sp|P55264|ADK_MOUSE Adenosine kinase OS=Mus musculus (Mouse) OX=10090 GN=Adk PE=1 SV=2	ADK	6	5	0.0942653	0.0457929	1.682e-15	0.174126	0.27826	1	0.623288	0.599424	1	FALSE	FALSE	FALSE	0	76	74	76	74	-0.213459
Q9WVE8	Q9WVE8	>sp|Q9WVE8|PACN2_MOUSE Protein kinase C and casein kinase substrate in neurons protein 2 OS=Mus musculus (Mouse) OX=10090 GN=Pacsin2 PE=1 SV=1	PACSIN2	11	10	-0.0409411	-0.03572	-0.00834811	0.29712	0.429574	0.580161	0.725933	0.718318	1	FALSE	FALSE	FALSE	0	149	145	149	145	-0.21792
O88508	O88508	>sp|O88508|DNM3A_MOUSE DNA (cytosine-5)-methyltransferase 3A OS=Mus musculus (Mouse) OX=10090 GN=Dnmt3a PE=1 SV=2	DNMT3A	24	16	0.0995193	0.0758938	0.0584702	0.0869467	0.00552494	0.175029	0.506363	0.0548602	0.863784	FALSE	FALSE	FALSE	0	265	278	265	278	0.179722
Q8C754	Q8C754	>sp|Q8C754|VPS52_MOUSE Vacuolar protein sorting-associated protein 52 homolog OS=Mus musculus (Mouse) OX=10090 GN=Vps52 PE=1 SV=1	VPS52	25	20	-0.0111868	-0.00942103	-2.92218e-15	0.709984	0.709558	1	0.925163	0.889626	1	FALSE	FALSE	FALSE	0	315	315	315	315	-0.0722026
Q9ERK4	Q9ERK4	>sp|Q9ERK4|XPO2_MOUSE Exportin-2 OS=Mus musculus (Mouse) OX=10090 GN=Cse1l PE=1 SV=1	CSE1L	37	29	0.0429376	0.0472184	0.0359386	0.147728	0.0148779	0.0859717	0.594497	0.111952	0.622595	FALSE	FALSE	FALSE	0	460	475	460	475	0.100979
Q5U3K5	Q5U3K5	>sp|Q5U3K5|RABL6_MOUSE Rab-like protein 6 OS=Mus musculus (Mouse) OX=10090 GN=Rabl6 PE=1 SV=2	RABL6	12	9	0.148335	0.156073	0.143504	0.00815769	2.17089e-05	0.0032141	0.215679	0.000585933	0.0891589	FALSE	TRUE	FALSE	1	145	148	145	148	0.0290138
Q80TZ3	Q80TZ3	>sp|Q80TZ3|AUXI_MOUSE Putative tyrosine-protein phosphatase auxilin OS=Mus musculus (Mouse) OX=10090 GN=Dnajc6 PE=1 SV=2	DNAJC6	21	17	0.00765303	0.00507765	0	0.775997	0.659165	1	0.949234	0.860473	1	FALSE	FALSE	FALSE	0	265	272	265	272	0.0659143
Q60931	Q60931	>sp|Q60931|VDAC3_MOUSE Voltage-dependent anion-selective channel protein 3 OS=Mus musculus (Mouse) OX=10090 GN=Vdac3 PE=1 SV=1	VDAC3	13	13	-0.00444995	-0.00489138	8.86207e-16	0.89418	0.821985	1	0.982395	0.939448	1	FALSE	FALSE	FALSE	0	182	182	182	182	-0.0728609
Q6ZQ38	Q6ZQ38	>sp|Q6ZQ38|CAND1_MOUSE Cullin-associated NEDD8-dissociated protein 1 OS=Mus musculus (Mouse) OX=10090 GN=Cand1 PE=1 SV=2	CAND1	47	44	0.095879	0.0760118	0.0688558	0.0524916	2.55151e-08	0.0779128	0.442146	1.56864e-06	0.592444	FALSE	FALSE	FALSE	0	628	632	628	632	-0.0363731
Q80XR2	Q80XR2	>sp|Q80XR2|AT2C1_MOUSE Calcium-transporting ATPase type 2C member 1 OS=Mus musculus (Mouse) OX=10090 GN=Atp2c1 PE=1 SV=2	ATP2C1	16	12	0.0511566	0.0355698	0.0205641	0.107602	0.193929	0.298075	0.540654	0.500096	1	FALSE	FALSE	FALSE	0	183	186	183	186	0.0099363
O54781	O54781	>sp|O54781|SRPK2_MOUSE SRSF protein kinase 2 OS=Mus musculus (Mouse) OX=10090 GN=Srpk2 PE=1 SV=2	SRPK2	9	7	-0.00965994	-0.0162154	-1.05421e-12	0.820312	0.83149	0.999997	0.95782	0.942243	1	FALSE	FALSE	FALSE	0	108	111	108	111	0.0837329
P17426	P17426	>sp|P17426|AP2A1_MOUSE AP-2 complex subunit alpha-1 OS=Mus musculus (Mouse) OX=10090 GN=Ap2a1 PE=1 SV=1	AP2A1	46	40	0.0282547	0.0257146	4.35238e-16	0.368064	0.0066775	1	0.793377	0.0628587	1	FALSE	FALSE	FALSE	0	614	605	614	605	-0.14834
O35855	O35855	>sp|O35855|BCAT2_MOUSE Branched-chain-amino-acid aminotransferase, mitochondrial OS=Mus musculus (Mouse) OX=10090 GN=Bcat2 PE=1 SV=2	BCAT2	6	3	0.0511973	0.0304291	2.75558e-17	0.311474	0.57824	1	0.742772	0.815235	1	FALSE	FALSE	FALSE	0	64	71	64	71	0.458532
Q80UG2	Q80UG2	>sp|Q80UG2|PLXA4_MOUSE Plexin-A4 OS=Mus musculus (Mouse) OX=10090 GN=Plxna4 PE=1 SV=3	PLXNA4	45	32	0.147191	0.106951	5.80694e-14	0.477689	3.78066e-07	1	0.836061	1.76197e-05	1	FALSE	FALSE	FALSE	0	521	554	521	554	0.257724
Q8CHT0	Q8CHT0	>sp|Q8CHT0|AL4A1_MOUSE Delta-1-pyrroline-5-carboxylate dehydrogenase, mitochondrial OS=Mus musculus (Mouse) OX=10090 GN=Aldh4a1 PE=1 SV=3	ALDH4A1	16	13	-0.0288736	-0.0351729	-0.0123093	0.293124	0.281177	0.460065	0.721138	0.602203	1	FALSE	FALSE	FALSE	0	197	201	197	201	0.0325629
Q3UMT1	Q3UMT1	>sp|Q3UMT1|PP12C_MOUSE Protein phosphatase 1 regulatory subunit 12C OS=Mus musculus (Mouse) OX=10090 GN=Ppp1r12c PE=1 SV=1	PPP1R12C	5	3	-0.0318519	-0.0491397	-8.64899e-16	0.554816	0.276974	1	0.864112	0.598559	1	FALSE	FALSE	FALSE	0	51	56	51	56	0.411111
P62960	P62960	>sp|P62960|YBOX1_MOUSE Y-box-binding protein 1 OS=Mus musculus (Mouse) OX=10090 GN=Ybx1 PE=1 SV=3	YBX1	4	4	-0.0905452	-0.0644994	-0.045536	0.130221	0.110632	0.139639	0.569079	0.376526	0.778182	FALSE	FALSE	FALSE	0	56	53	56	53	-0.357009
Q3U1F9	Q3U1F9	>sp|Q3U1F9|PHAG1_MOUSE Phosphoprotein associated with glycosphingolipid-enriched microdomains 1 OS=Mus musculus (Mouse) OX=10090 GN=Pag1 PE=1 SV=2	PAG1	2	2	-0.0876135	-0.0381539	0	0.402684	0.668313	1	0.813861	0.865702	1	FALSE	FALSE	FALSE	0	25	26	25	26	0.11001
P70236	P70236	>sp|P70236|MP2K6_MOUSE Dual specificity mitogen-activated protein kinase kinase 6 OS=Mus musculus (Mouse) OX=10090 GN=Map2k6 PE=1 SV=1	MAP2K6	9	8	0.0119441	0.0241901	6.80887e-17	0.789307	0.540632	1	0.950626	0.787515	1	FALSE	FALSE	FALSE	0	112	111	112	111	-0.128653
Q9JKC8	Q9JKC8	>sp|Q9JKC8|AP3M1_MOUSE AP-3 complex subunit mu-1 OS=Mus musculus (Mouse) OX=10090 GN=Ap3m1 PE=1 SV=1	AP3M1	14	10	0.0923905	0.095806	0.0751724	0.0190566	0.00193405	0.0173746	0.306763	0.0245646	0.252916	FALSE	FALSE	FALSE	0	160	170	160	170	0.237338
Q9WTX2	Q9WTX2	>sp|Q9WTX2|PRKRA_MOUSE Interferon-inducible double-stranded RNA-dependent protein kinase activator A OS=Mus musculus (Mouse) OX=10090 GN=Prkra PE=1 SV=1	PRKRA	6	6	-0.00371857	-0.000797894	2.43632e-18	0.929904	0.925	1	0.987878	0.977674	1	FALSE	FALSE	FALSE	0	83	82	83	82	-0.137998
P14873	P14873	>sp|P14873|MAP1B_MOUSE Microtubule-associated protein 1B OS=Mus musculus (Mouse) OX=10090 GN=Map1b PE=1 SV=2	MAP1B	79	51	0.101465	0.0975203	0.00590086	0.247826	1.18467e-07	0.793957	0.690544	6.33911e-06	1	FALSE	FALSE	FALSE	0	873	888	873	888	0.016081
O70133	O70133	>sp|O70133|DHX9_MOUSE ATP-dependent RNA helicase A OS=Mus musculus (Mouse) OX=10090 GN=Dhx9 PE=1 SV=2	DHX9	57	46	0.245266	0.139355	0.161352	0.047803	0	0.117987	0.431916	0	0.72294	FALSE	FALSE	FALSE	0	716	762	716	762	0.263997
P28660	P28660	>sp|P28660|NCKP1_MOUSE Nck-associated protein 1 OS=Mus musculus (Mouse) OX=10090 GN=Nckap1 PE=1 SV=2	NCKAP1	71	60	0.0292416	0.0211575	1.00337e-15	0.467285	0.0617714	1	0.831195	0.27271	1	FALSE	FALSE	FALSE	0	905	912	905	912	-0.0291128
Q3UHJ0	Q3UHJ0	>sp|Q3UHJ0|AAK1_MOUSE AP2-associated protein kinase 1 OS=Mus musculus (Mouse) OX=10090 GN=Aak1 PE=1 SV=2	AAK1	33	30	0.0373916	0.0308584	4.79411e-14	0.341667	0.107143	0.999999	0.771225	0.371456	1	FALSE	FALSE	FALSE	0	436	442	436	442	-0.00141477
Q80TV8	Q80TV8	>sp|Q80TV8|CLAP1_MOUSE CLIP-associating protein 1 OS=Mus musculus (Mouse) OX=10090 GN=Clasp1 PE=1 SV=2	CLASP1	37	25	0.0662605	0.0502934	0.0139094	0.270551	0.0151323	0.611515	0.712421	0.113424	1	FALSE	FALSE	FALSE	0	420	426	420	426	0.00242934
Q8BPN8	Q8BPN8	>sp|Q8BPN8|DMXL2_MOUSE DmX-like protein 2 OS=Mus musculus (Mouse) OX=10090 GN=Dmxl2 PE=1 SV=3	DMXL2	75	32	-0.0313194	-0.0460341	-6.6592e-17	0.807924	0.129254	1	0.955293	0.409967	1	FALSE	FALSE	FALSE	0	730	701	730	701	-0.284362
Q8BTI9	Q8BTI9	>sp|Q8BTI9|PK3CB_MOUSE Phosphatidylinositol 4,5-bisphosphate 3-kinase catalytic subunit beta isoform OS=Mus musculus (Mouse) OX=10090 GN=Pik3cb PE=1 SV=2	PIK3CB	4	1	0.095718	0.0887423	0.0187678	0.182517	0.157898	0.629825	0.632177	0.453076	1	FALSE	FALSE	FALSE	0	19	18	19	18	-0.374661
Q91YR7	Q91YR7	>sp|Q91YR7|PRP6_MOUSE Pre-mRNA-processing factor 6 OS=Mus musculus (Mouse) OX=10090 GN=Prpf6 PE=1 SV=1	PRPF6	20	14	-0.0248993	-0.0138367	-3.72559e-19	0.459189	0.459036	1	0.831195	0.738498	1	FALSE	FALSE	FALSE	0	239	240	239	240	-0.0592839
P67778	P67778	>sp|P67778|PHB_MOUSE Prohibitin OS=Mus musculus (Mouse) OX=10090 GN=Phb PE=1 SV=1	PHB	19	17	-0.0139125	-0.0123408	-2.00567e-18	0.590061	0.593935	1	0.878477	0.826728	1	FALSE	FALSE	FALSE	0	257	263	257	263	0.0477722
Q68FG2	Q68FG2	>tr|Q68FG2|Q68FG2_MOUSE Spectrin beta chain OS=Mus musculus (Mouse) OX=10090 GN=Sptbn2 PE=1 SV=1	SPTBN2	106	51	0.0598324	0.0250259	3.16948e-16	0.819893	0.023751	1	0.957785	0.151498	1	FALSE	FALSE	FALSE	0	1014	1065	1014	1065	0.198859
Q922S4	Q922S4	>sp|Q922S4|PDE2A_MOUSE cGMP-dependent 3',5'-cyclic phosphodiesterase OS=Mus musculus (Mouse) OX=10090 GN=Pde2a PE=1 SV=4	PDE2A	40	31	0.0662929	0.0658023	0.0480202	0.0485803	5.45617e-05	0.0767271	0.431916	0.00128699	0.588853	FALSE	FALSE	FALSE	0	477	488	477	488	0.0485864
Q9WUR2	Q9WUR2	>sp|Q9WUR2|ECI2_MOUSE Enoyl-CoA delta isomerase 2, mitochondrial OS=Mus musculus (Mouse) OX=10090 GN=Eci2 PE=1 SV=2	ECI2	11	10	-0.0401444	-0.0363474	0	0.249598	0.53858	1	0.691259	0.786768	1	FALSE	FALSE	FALSE	0	148	145	148	145	-0.183911
Q61768	Q61768	>sp|Q61768|KINH_MOUSE Kinesin-1 heavy chain OS=Mus musculus (Mouse) OX=10090 GN=Kif5b PE=1 SV=3	KIF5B	34	25	-0.0150439	-0.0209018	-3.04747e-17	0.683787	0.570785	1	0.913533	0.809861	1	FALSE	FALSE	FALSE	0	402	416	402	416	0.113573
P30416	P30416	>sp|P30416|FKBP4_MOUSE Peptidyl-prolyl cis-trans isomerase FKBP4 OS=Mus musculus (Mouse) OX=10090 GN=Fkbp4 PE=1 SV=5	FKBP4	35	29	0.0443342	0.0378963	0.0188242	0.169014	0.0301782	0.334412	0.619559	0.177408	1	FALSE	FALSE	FALSE	0	443	447	443	447	-0.0252738
O55029	O55029	>sp|O55029|COPB2_MOUSE Coatomer subunit beta' OS=Mus musculus (Mouse) OX=10090 GN=Copb2 PE=1 SV=2	COPB2	30	22	-0.0694348	-0.0669837	-7.91245e-16	0.353546	0.0234566	1	0.781706	0.150541	1	FALSE	FALSE	FALSE	0	378	359	378	359	-0.341649
Q9Z1P6	Q9Z1P6	>sp|Q9Z1P6|NDUA7_MOUSE NADH dehydrogenase [ubiquinone] 1 alpha subcomplex subunit 7 OS=Mus musculus (Mouse) OX=10090 GN=Ndufa7 PE=1 SV=3	NDUFA7	11	9	-0.00885519	0.00160444	-2.49256e-19	0.891448	0.839887	1	0.982005	0.945345	1	FALSE	FALSE	FALSE	0	138	145	138	145	0.182916
Q8BJZ4	Q8BJZ4	>sp|Q8BJZ4|RT35_MOUSE 28S ribosomal protein S35, mitochondrial OS=Mus musculus (Mouse) OX=10090 GN=Mrps35 PE=1 SV=2	MRPS35	11	7	0.0563607	0.0439344	0.00711966	0.157412	0.293291	0.640543	0.606041	0.612693	1	FALSE	FALSE	FALSE	0	134	132	134	132	-0.148363
Q6A0D4	Q6A0D4	>sp|Q6A0D4|RFTN1_MOUSE Raftlin OS=Mus musculus (Mouse) OX=10090 GN=Rftn1 PE=1 SV=4	RFTN1	4	4	-0.0131536	-0.000936787	-1.3982e-17	0.783445	0.986116	1	0.950237	1	1	FALSE	FALSE	FALSE	0	51	47	51	47	-0.48584
Q9Z0H8	Q9Z0H8	>sp|Q9Z0H8|CLIP2_MOUSE CAP-Gly domain-containing linker protein 2 OS=Mus musculus (Mouse) OX=10090 GN=Clip2 PE=1 SV=2	CLIP2	37	33	0.0614149	0.0294468	3.29806e-16	0.325158	0.0702727	1	0.753999	0.292163	1	FALSE	FALSE	FALSE	0	470	484	470	484	0.0929965
Q6PB93	Q6PB93	>sp|Q6PB93|GALT2_MOUSE Polypeptide N-acetylgalactosaminyltransferase 2 OS=Mus musculus (Mouse) OX=10090 GN=Galnt2 PE=1 SV=1	GALNT2	18	15	0.061428	0.0584278	0.0299873	0.0771857	0.0428911	0.191942	0.491374	0.217618	0.909955	FALSE	FALSE	FALSE	0	225	239	225	239	0.242761
Q9R1Q8	Q9R1Q8	>sp|Q9R1Q8|TAGL3_MOUSE Transgelin-3 OS=Mus musculus (Mouse) OX=10090 GN=Tagln3 PE=1 SV=1	TAGLN3	16	15	-0.103978	-0.103532	-0.0578369	0.122533	0.00296185	0.249758	0.561234	0.0334961	1	FALSE	FALSE	FALSE	0	212	213	212	213	-0.0450899
Q6PDS3	Q6PDS3	>sp|Q6PDS3|SARM1_MOUSE Sterile alpha and TIR motif-containing protein 1 OS=Mus musculus (Mouse) OX=10090 GN=Sarm1 PE=1 SV=1	SARM1	32	27	0.0553521	0.0549844	0.0397255	0.0585551	0.0045404	0.0632606	0.452999	0.0472774	0.531371	FALSE	FALSE	FALSE	0	406	422	406	422	0.12943
P52912	P52912	>sp|P52912|TIA1_MOUSE Nucleolysin TIA-1 OS=Mus musculus (Mouse) OX=10090 GN=Tia1 PE=1 SV=1	TIA1	2	2	0.115705	0.0910059	0.0143638	0.220955	0.182571	0.650944	0.660578	0.484425	1	FALSE	FALSE	FALSE	0	27	28	27	28	0.117078
P62259	P62259	>sp|P62259|1433E_MOUSE 14-3-3 protein epsilon OS=Mus musculus (Mouse) OX=10090 GN=Ywhae PE=1 SV=1	YWHAE	37	34	-0.0528342	-0.0487003	-0.0224179	0.120736	0.00268209	0.276265	0.559979	0.0310617	1	FALSE	FALSE	FALSE	0	492	496	492	496	-0.0320817
Q9D0F3	Q9D0F3	>sp|Q9D0F3|LMAN1_MOUSE Protein ERGIC-53 OS=Mus musculus (Mouse) OX=10090 GN=Lman1 PE=1 SV=1	LMAN1	8	8	0.0876324	0.0878623	0.067715	0.0476113	0.0158873	0.0480856	0.431916	0.117257	0.451392	FALSE	FALSE	FALSE	0	110	112	110	112	0.0253864
Q8K2B3	Q8K2B3	>sp|Q8K2B3|SDHA_MOUSE Succinate dehydrogenase [ubiquinone] flavoprotein subunit, mitochondrial OS=Mus musculus (Mouse) OX=10090 GN=Sdha PE=1 SV=1	SDHA	31	27	0.0220019	0.0258373	4.09751e-16	0.436356	0.0361958	1	0.82343	0.196016	1	FALSE	FALSE	FALSE	0	398	401	398	401	-0.0331894
Q9WVK8	Q9WVK8	>sp|Q9WVK8|CP46A_MOUSE Cholesterol 24-hydroxylase OS=Mus musculus (Mouse) OX=10090 GN=Cyp46a1 PE=1 SV=1	CYP46A1	27	26	0.0119251	0.00709533	1.66371e-17	0.730532	0.694752	1	0.934132	0.881921	1	FALSE	FALSE	FALSE	0	359	363	359	363	-0.014584
Q62470	Q62470	>sp|Q62470|ITA3_MOUSE Integrin alpha-3 OS=Mus musculus (Mouse) OX=10090 GN=Itga3 PE=1 SV=1	ITGA3	5	2	-0.0457475	-0.0503565	-8.22312e-15	0.520132	0.413287	1	0.853206	0.707266	1	FALSE	FALSE	FALSE	0	58	58	58	58	-0.0677778
Q3UVL4	Q3UVL4	>sp|Q3UVL4|VPS51_MOUSE Vacuolar protein sorting-associated protein 51 homolog OS=Mus musculus (Mouse) OX=10090 GN=Vps51 PE=1 SV=2	VPS51	28	22	-0.015698	-0.0128634	0	0.539512	0.718342	1	0.860998	0.893713	1	FALSE	FALSE	FALSE	0	346	348	346	348	-0.0408877
P47738	P47738	>sp|P47738|ALDH2_MOUSE Aldehyde dehydrogenase, mitochondrial OS=Mus musculus (Mouse) OX=10090 GN=Aldh2 PE=1 SV=1	ALDH2	22	20	-0.040882	-0.0443366	-0.0303816	0.115458	0.0394354	0.0962674	0.553593	0.206803	0.658216	FALSE	FALSE	FALSE	0	299	302	299	302	-0.0229812
Q63829	Q63829	>sp|Q63829|COMD3_MOUSE COMM domain-containing protein 3 OS=Mus musculus (Mouse) OX=10090 GN=Commd3 PE=1 SV=1	COMMD3	3	3	-0.141125	-0.128421	-0.0707775	0.0274739	0.0302075	0.109247	0.355136	0.177408	0.697409	FALSE	FALSE	FALSE	0	41	42	41	42	0.0487037
P16675	P16675	>sp|P16675|PPGB_MOUSE Lysosomal protective protein OS=Mus musculus (Mouse) OX=10090 GN=Ctsa PE=1 SV=1	CTSA	8	6	0.0725705	0.080245	0.0431038	0.215326	0.102733	0.275506	0.654953	0.3649	1	FALSE	FALSE	FALSE	0	92	100	92	100	0.353288
Q64674	Q64674	>sp|Q64674|SPEE_MOUSE Spermidine synthase OS=Mus musculus (Mouse) OX=10090 GN=Srm PE=1 SV=1	SRM	14	13	0.0615292	0.0659582	0.0503149	0.0587568	0.0038114	0.03019	0.453237	0.0410169	0.354609	FALSE	FALSE	FALSE	0	185	185	185	185	-0.0728436
Q9JME5	Q9JME5	>sp|Q9JME5|AP3B2_MOUSE AP-3 complex subunit beta-2 OS=Mus musculus (Mouse) OX=10090 GN=Ap3b2 PE=1 SV=2	AP3B2	47	42	0.194613	0.134745	0.150101	0.0492233	2.22045e-16	0.0676474	0.434293	5.34665e-14	0.551656	FALSE	FALSE	FALSE	0	613	624	613	624	0.0256296
P16330	P16330	>sp|P16330|CN37_MOUSE 2',3'-cyclic-nucleotide 3'-phosphodiesterase OS=Mus musculus (Mouse) OX=10090 GN=Cnp PE=1 SV=3	CNP	12	8	-0.261612	-0.265851	-0.252409	0.000338938	1.48301e-10	2.44302e-05	0.0306051	1.47764e-08	0.00212421	TRUE	TRUE	TRUE	3	144	138	144	138	-0.29183
Q64737	Q64737	>sp|Q64737|PUR2_MOUSE Trifunctional purine biosynthetic protein adenosine-3 OS=Mus musculus (Mouse) OX=10090 GN=Gart PE=1 SV=3	GART	19	15	0.00515784	0.0124437	0	0.871702	0.485265	1	0.978169	0.757113	1	FALSE	FALSE	FALSE	0	222	236	222	236	0.238621
Q6NS60	Q6NS60	>sp|Q6NS60|FBX41_MOUSE F-box only protein 41 OS=Mus musculus (Mouse) OX=10090 GN=Fbxo41 PE=1 SV=3	FBXO41	18	15	0.0741049	0.0667356	0.0485862	0.0477247	0.0107425	0.0900481	0.431916	0.0886872	0.64116	FALSE	FALSE	FALSE	0	222	232	222	232	0.157495
P54822	P54822	>sp|P54822|PUR8_MOUSE Adenylosuccinate lyase OS=Mus musculus (Mouse) OX=10090 GN=Adsl PE=1 SV=2	ADSL	12	9	0.0532549	0.0411587	0.000203204	0.168852	0.459702	0.936991	0.619559	0.738564	1	FALSE	FALSE	FALSE	0	144	139	144	139	-0.252146
A2ALS5	A2ALS5	>sp|A2ALS5|RPGP1_MOUSE Rap1 GTPase-activating protein 1 OS=Mus musculus (Mouse) OX=10090 GN=Rap1gap PE=1 SV=2	RAP1GAP	15	12	-0.0478031	-0.0564661	-0.0518391	0.0785401	0.107798	0.0513128	0.493746	0.372141	0.467723	FALSE	FALSE	FALSE	0	195	189	195	189	-0.236903
Q3UYG8	Q3UYG8	>sp|Q3UYG8|MACD2_MOUSE ADP-ribose glycohydrolase MACROD2 OS=Mus musculus (Mouse) OX=10090 GN=Macrod2 PE=1 SV=1	MACROD2	6	4	0.0428651	0.0354052	3.1613e-17	0.528196	0.534784	1	0.855947	0.784927	1	FALSE	FALSE	FALSE	0	72	73	72	73	-0.00284096
A2AJA9	A2AJA9	>sp|A2AJA9|AJM1_MOUSE Apical junction component 1 homolog OS=Mus musculus (Mouse) OX=10090 GN=Ajm1 PE=1 SV=1	AJM1	11	8	-0.0146486	-0.0115735	-1.97448e-16	0.687877	0.94572	1	0.91505	0.989865	1	FALSE	FALSE	FALSE	0	127	134	127	134	0.200065
O35927	O35927	>sp|O35927|CTND2_MOUSE Catenin delta-2 OS=Mus musculus (Mouse) OX=10090 GN=Ctnnd2 PE=1 SV=1	CTNND2	40	33	0.137254	0.0943302	0.0755831	0.117526	4.20772e-07	0.250452	0.557238	1.92988e-05	1	FALSE	FALSE	FALSE	0	505	532	505	532	0.206861
P27546	P27546	>sp|P27546|MAP4_MOUSE Microtubule-associated protein 4 OS=Mus musculus (Mouse) OX=10090 GN=Map4 PE=1 SV=3	MAP4	25	12	-0.0690936	-0.0566586	-0.0206839	0.17193	0.135574	0.459735	0.621881	0.41895	1	FALSE	FALSE	FALSE	0	256	252	256	252	-0.141702
Q922B1	Q922B1	>sp|Q922B1|MACD1_MOUSE ADP-ribose glycohydrolase MACROD1 OS=Mus musculus (Mouse) OX=10090 GN=Macrod1 PE=1 SV=2	MACROD1	3	3	0.0949472	0.0843734	0.0327736	0.100043	0.0818107	0.357287	0.530542	0.319776	1	FALSE	FALSE	FALSE	0	41	42	41	42	0.0514444
Q8R071	Q8R071	>sp|Q8R071|IP3KA_MOUSE Inositol-trisphosphate 3-kinase A OS=Mus musculus (Mouse) OX=10090 GN=Itpka PE=1 SV=1	ITPKA	19	15	-0.0633648	-0.0543499	-0.0255774	0.0706059	0.0679049	0.244745	0.482151	0.285191	1	FALSE	FALSE	FALSE	0	251	242	251	242	-0.265143
Q9D0K2	Q9D0K2	>sp|Q9D0K2|SCOT1_MOUSE Succinyl-CoA:3-ketoacid coenzyme A transferase 1, mitochondrial OS=Mus musculus (Mouse) OX=10090 GN=Oxct1 PE=1 SV=1	OXCT1	36	34	0.04014	0.0301138	0.0145498	0.24621	0.010052	0.474943	0.689029	0.0846402	1	FALSE	FALSE	FALSE	0	479	478	479	478	-0.0806164
P47955	P47955	>sp|P47955|RLA1_MOUSE 60S acidic ribosomal protein P1 OS=Mus musculus (Mouse) OX=10090 GN=Rplp1 PE=1 SV=1	RPLP1	1	1	-0.092124	-0.108384	0	0.371728	0.355216	1	0.794496	0.664488	1	FALSE	FALSE	FALSE	0	14	14	14	14	-0.0720387
Q9WTM5	Q9WTM5	>sp|Q9WTM5|RUVB2_MOUSE RuvB-like 2 OS=Mus musculus (Mouse) OX=10090 GN=Ruvbl2 PE=1 SV=3	RUVBL2	27	26	0.0436362	0.0479032	0.028425	0.150043	0.0165333	0.188619	0.597585	0.120183	0.900107	FALSE	FALSE	FALSE	0	365	368	365	368	-0.028549
Q8VCG1	Q8VCG1	>tr|Q8VCG1|Q8VCG1_MOUSE dUTPase domain-containing protein OS=Mus musculus (Mouse) OX=10090 GN=Dut PE=1 SV=1	DUT	4	3	0.146657	0.137874	0.123966	0.036232	0.0164872	0.0158732	0.401814	0.12004	0.241398	FALSE	FALSE	FALSE	0	50	51	50	51	0.0233083
P13595	P13595	>sp|P13595|NCAM1_MOUSE Neural cell adhesion molecule 1 OS=Mus musculus (Mouse) OX=10090 GN=Ncam1 PE=1 SV=3	NCAM1	45	39	0.0598131	-0.0141157	6.38158e-16	0.833165	0.812686	1	0.964441	0.937406	1	FALSE	FALSE	FALSE	0	592	596	592	596	-0.0366295
P80314	P80314	>sp|P80314|TCPB_MOUSE T-complex protein 1 subunit beta OS=Mus musculus (Mouse) OX=10090 GN=Cct2 PE=1 SV=4	CCT2	44	41	0.0568329	0.0555685	0.0593431	0.0210531	9.16896e-05	0.000302027	0.323846	0.00197714	0.0153107	FALSE	FALSE	FALSE	0	592	598	592	598	-0.0217339
O08599	O08599	>sp|O08599|STXB1_MOUSE Syntaxin-binding protein 1 OS=Mus musculus (Mouse) OX=10090 GN=Stxbp1 PE=1 SV=2	STXBP1	57	49	0.0467379	0.0530022	0.041878	0.0834719	9.24891e-07	0.0362399	0.499568	3.61145e-05	0.394904	FALSE	FALSE	FALSE	0	740	743	740	743	-0.0506694
Q9CR57	Q9CR57	>sp|Q9CR57|RL14_MOUSE 60S ribosomal protein L14 OS=Mus musculus (Mouse) OX=10090 GN=Rpl14 PE=1 SV=3	RPL14	6	6	0.0597108	0.0493051	1.59079e-16	0.283473	0.125652	1	0.718016	0.404134	1	FALSE	FALSE	FALSE	0	83	84	83	84	-0.0104106
Q3UKJ7	Q3UKJ7	>sp|Q3UKJ7|SMU1_MOUSE WD40 repeat-containing protein SMU1 OS=Mus musculus (Mouse) OX=10090 GN=Smu1 PE=2 SV=2	SMU1	15	9	-0.00320355	-0.00156887	-8.75129e-18	0.961589	0.984713	1	0.99433	1	1	FALSE	FALSE	FALSE	0	169	172	169	172	0.0100829
Q8BQ46	Q8BQ46	>tr|Q8BQ46|Q8BQ46_MOUSE TAF15 RNA polymerase II, TATA box binding protein (TBP)-associated factor OS=Mus musculus (Mouse) OX=10090 GN=Taf15 PE=1 SV=1	TAF15	1	1	0.0185609	0.016756	0	0.883936	0.772032	1	0.980097	0.915347	1	FALSE	FALSE	FALSE	0	13	14	13	14	0.274396
P56959	P56959	>sp|P56959|FUS_MOUSE RNA-binding protein FUS OS=Mus musculus (Mouse) OX=10090 GN=Fus PE=1 SV=1	FUS	11	11	0.0523067	0.0574911	0.0220043	0.28102	0.0655399	0.435334	0.717126	0.279318	1	FALSE	FALSE	FALSE	0	154	153	154	153	-0.107215
Q8BWQ6	Q8BWQ6	>sp|Q8BWQ6|VP35L_MOUSE VPS35 endosomal protein sorting factor-like OS=Mus musculus (Mouse) OX=10090 GN=Vps35l PE=1 SV=2	VPS35L	13	8	-0.0593513	-0.0539112	-0.0300628	0.188319	0.136106	0.250911	0.634118	0.420168	1	FALSE	FALSE	FALSE	0	164	149	164	149	-0.55672
Q80VL1	Q80VL1	>sp|Q80VL1|TDRKH_MOUSE Tudor and KH domain-containing protein OS=Mus musculus (Mouse) OX=10090 GN=Tdrkh PE=1 SV=1	TDRKH	16	13	0.0156515	0.0240364	0	0.66122	0.304282	1	0.907	0.622707	1	FALSE	FALSE	FALSE	0	203	203	203	203	-0.0759515
Q68FD9	Q68FD9	>sp|Q68FD9|K1549_MOUSE UPF0606 protein KIAA1549 OS=Mus musculus (Mouse) OX=10090 GN=Kiaa1549 PE=1 SV=3	KIAA1549	15	7	0.0584046	0.0628658	0.034785	0.202898	0.112797	0.236461	0.641788	0.380977	1	FALSE	FALSE	FALSE	0	161	148	161	148	-0.51481
Q8CIG8	Q8CIG8	>sp|Q8CIG8|ANM5_MOUSE Protein arginine N-methyltransferase 5 OS=Mus musculus (Mouse) OX=10090 GN=Prmt5 PE=1 SV=3	PRMT5	14	11	-0.0048033	-0.00466553	0	0.883419	0.984769	1	0.980097	1	1	FALSE	FALSE	FALSE	0	175	173	175	173	-0.125568
Q6PH08;Q99MI1	Q6PH08;Q99MI1	>sp|Q6PH08|ERC2_MOUSE ERC protein 2 OS=Mus musculus (Mouse) OX=10090 GN=Erc2 PE=1 SV=2;>sp|Q99MI1|RB6I2_MOUSE ELKS/Rab6-interacting/CAST family member 1 OS=Mus musculus (Mouse) OX=10090 GN=Erc1 PE=1 SV=1	ERC2;ERC1	11	9	-0.05469	-0.0563401	-0.0273401	0.276953	0.176189	0.363684	0.715338	0.47713	1	FALSE	FALSE	FALSE	0	134	140	134	140	0.146336
Q8C7X2	Q8C7X2	>sp|Q8C7X2|EMC1_MOUSE ER membrane protein complex subunit 1 OS=Mus musculus (Mouse) OX=10090 GN=Emc1 PE=1 SV=1	EMC1	31	23	-0.0832381	-0.0810025	-2.85846e-17	0.342597	0.00201634	1	0.772206	0.0252764	1	FALSE	FALSE	FALSE	0	392	378	392	378	-0.258826
Q6KAR6	Q6KAR6	>sp|Q6KAR6|EXOC3_MOUSE Exocyst complex component 3 OS=Mus musculus (Mouse) OX=10090 GN=Exoc3 PE=1 SV=2	EXOC3	20	16	0.00751866	0.00638212	7.27144e-17	0.811424	0.595486	1	0.955781	0.827637	1	FALSE	FALSE	FALSE	0	253	253	253	253	-0.074735
Q9JIK5	Q9JIK5	>sp|Q9JIK5|DDX21_MOUSE Nucleolar RNA helicase 2 OS=Mus musculus (Mouse) OX=10090 GN=Ddx21 PE=1 SV=3	DDX21	16	14	-0.0081432	-0.0182232	-1.16108e-20	0.894946	0.796	1	0.982395	0.92972	1	FALSE	FALSE	FALSE	0	196	197	196	197	-0.0570439
P35290	P35290	>sp|P35290|RAB24_MOUSE Ras-related protein Rab-24 OS=Mus musculus (Mouse) OX=10090 GN=Rab24 PE=1 SV=2	RAB24	8	6	-0.0673099	-0.0407694	-0.00371474	0.145119	0.433374	0.749387	0.592518	0.722093	1	FALSE	FALSE	FALSE	0	97	97	97	97	-0.0741247
O54965	O54965	>sp|O54965|RNF13_MOUSE E3 ubiquitin-protein ligase RNF13 OS=Mus musculus (Mouse) OX=10090 GN=Rnf13 PE=1 SV=2	RNF13	1	1	-0.006097	-0.0225848	0	0.956099	1	1	0.993849	1	1	FALSE	FALSE	FALSE	0	13	13	13	13	-0.0919954
E9Q6B2	E9Q6B2	>sp|E9Q6B2|CC85C_MOUSE Coiled-coil domain-containing protein 85C OS=Mus musculus (Mouse) OX=10090 GN=Ccdc85c PE=1 SV=1	CCDC85C	1	1	-0.0502393	-0.0470534	-4.54204e-17	0.488954	0.378196	1	0.838974	0.679389	1	FALSE	FALSE	FALSE	0	12	14	12	14	0.683206
F8VPU2	F8VPU2	>sp|F8VPU2|FARP1_MOUSE FERM, ARHGEF and pleckstrin domain-containing protein 1 OS=Mus musculus (Mouse) OX=10090 GN=Farp1 PE=1 SV=1	FARP1	30	26	0.0740233	0.0539186	1.01149e-15	0.309749	0.00376378	1	0.740603	0.0406558	1	FALSE	FALSE	FALSE	0	372	391	372	391	0.194435
Q62188	Q62188	>sp|Q62188|DPYL3_MOUSE Dihydropyrimidinase-related protein 3 OS=Mus musculus (Mouse) OX=10090 GN=Dpysl3 PE=1 SV=1	DPYSL3	38	37	0.000452743	-0.00737174	3.40155e-17	0.988443	0.959344	1	0.997593	0.996952	1	FALSE	FALSE	FALSE	0	518	517	518	517	-0.0865615
P97427	P97427	>sp|P97427|DPYL1_MOUSE Dihydropyrimidinase-related protein 1 OS=Mus musculus (Mouse) OX=10090 GN=Crmp1 PE=1 SV=1	CRMP1	33	30	0.0432613	0.0355133	0.0295678	0.172029	0.0100321	0.196051	0.621881	0.0846356	0.924126	FALSE	FALSE	FALSE	0	438	445	438	445	0.0109137
O08553	O08553	>sp|O08553|DPYL2_MOUSE Dihydropyrimidinase-related protein 2 OS=Mus musculus (Mouse) OX=10090 GN=Dpysl2 PE=1 SV=2	DPYSL2	32	32	0.0448279	0.0476672	0.0327549	0.204712	0.000780802	0.226793	0.642952	0.0117813	0.993396	FALSE	FALSE	FALSE	0	448	447	448	447	-0.0843161
Q8BYM8	Q8BYM8	>sp|Q8BYM8|SYCM_MOUSE Probable cysteine--tRNA ligase, mitochondrial OS=Mus musculus (Mouse) OX=10090 GN=Cars2 PE=1 SV=2	CARS2	12	10	-0.0383843	-0.0614427	-0.00741256	0.325375	0.0250388	0.635952	0.753999	0.157003	1	FALSE	FALSE	FALSE	0	143	149	143	149	0.141883
Q4ACU6	Q4ACU6	>sp|Q4ACU6|SHAN3_MOUSE SH3 and multiple ankyrin repeat domains protein 3 OS=Mus musculus (Mouse) OX=10090 GN=Shank3 PE=1 SV=3	SHANK3	27	15	0.084852	0.0535093	7.89145e-16	0.363504	0.056062	1	0.790276	0.257129	1	FALSE	FALSE	FALSE	0	282	310	282	310	0.405428
Q9DB05	Q9DB05	>sp|Q9DB05|SNAA_MOUSE Alpha-soluble NSF attachment protein OS=Mus musculus (Mouse) OX=10090 GN=Napa PE=1 SV=1	NAPA	22	17	0.0311948	0.0371223	0.0182293	0.27495	0.0844848	0.289962	0.715338	0.325709	1	FALSE	FALSE	FALSE	0	277	283	277	283	0.0426317
P28663	P28663	>sp|P28663|SNAB_MOUSE Beta-soluble NSF attachment protein OS=Mus musculus (Mouse) OX=10090 GN=Napb PE=1 SV=2	NAPB	24	23	-0.0810069	-0.0705685	-0.0598035	0.00981163	0.000902152	0.0126323	0.233339	0.0130656	0.213456	FALSE	FALSE	FALSE	0	331	332	331	332	-0.0569349
P33173	P33173	>sp|P33173|KIF1A_MOUSE Kinesin-like protein KIF1A OS=Mus musculus (Mouse) OX=10090 GN=Kif1a PE=1 SV=2	KIF1A	34	19	0.0100624	0.00469064	0	0.920375	0.793052	1	0.986863	0.928118	1	FALSE	FALSE	FALSE	0	382	383	382	383	-0.0569533
Q8BVI4	Q8BVI4	>sp|Q8BVI4|DHPR_MOUSE Dihydropteridine reductase OS=Mus musculus (Mouse) OX=10090 GN=Qdpr PE=1 SV=2	QDPR	10	9	0.00599917	0.00301678	0	0.898409	0.638326	1	0.982395	0.850953	1	FALSE	FALSE	FALSE	0	130	129	130	129	-0.114016
Q9Z0H4	Q9Z0H4	>sp|Q9Z0H4|CELF2_MOUSE CUGBP Elav-like family member 2 OS=Mus musculus (Mouse) OX=10090 GN=Celf2 PE=1 SV=1	CELF2	13	13	0.0960382	0.0943325	0.0560738	0.0643018	0.00022633	0.161682	0.466834	0.00430251	0.828935	FALSE	FALSE	FALSE	0	182	182	182	182	-0.0728609
P28659	P28659	>sp|P28659|CELF1_MOUSE CUGBP Elav-like family member 1 OS=Mus musculus (Mouse) OX=10090 GN=Celf1 PE=1 SV=2	CELF1	10	9	0.134987	0.123696	0.10521	0.0179245	0.000300608	0.0215017	0.29596	0.00539508	0.288302	FALSE	FALSE	FALSE	0	133	135	133	135	1.12293e-06
Q9DB15	Q9DB15	>sp|Q9DB15|RM12_MOUSE 39S ribosomal protein L12, mitochondrial OS=Mus musculus (Mouse) OX=10090 GN=Mrpl12 PE=1 SV=2	MRPL12	5	5	-0.0221805	-0.0186553	-1.34675e-19	0.619928	0.731934	1	0.890968	0.89984	1	FALSE	FALSE	FALSE	0	68	69	68	69	0.00210978
Q61035	Q61035	>sp|Q61035|SYHC_MOUSE Histidine--tRNA ligase, cytoplasmic OS=Mus musculus (Mouse) OX=10090 GN=Hars PE=1 SV=2	HARS	17	14	0.037798	0.0414092	5.31095e-18	0.551899	0.148478	1	0.863877	0.439756	1	FALSE	FALSE	FALSE	0	220	224	220	224	0.0228635
Q6ZQK5	Q6ZQK5	>sp|Q6ZQK5|ACAP2_MOUSE Arf-GAP with coiled-coil, ANK repeat and PH domain-containing protein 2 OS=Mus musculus (Mouse) OX=10090 GN=Acap2 PE=1 SV=2	ACAP2	10	7	-0.0289807	-0.0195614	0	0.469381	0.711359	1	0.831195	0.889626	1	FALSE	FALSE	FALSE	0	121	121	121	121	-0.0752965
Q9DBR1	Q9DBR1	>sp|Q9DBR1|XRN2_MOUSE 5'-3' exoribonuclease 2 OS=Mus musculus (Mouse) OX=10090 GN=Xrn2 PE=1 SV=1	XRN2	5	3	0.00104387	0.00110078	-1.00293e-18	0.98693	0.785933	1	0.997284	0.92525	1	FALSE	FALSE	FALSE	0	59	56	59	56	-0.3422
Q03157	Q03157	>sp|Q03157|APLP1_MOUSE Amyloid-like protein 1 OS=Mus musculus (Mouse) OX=10090 GN=Aplp1 PE=1 SV=1	APLP1	7	6	-0.16401	-0.149465	-0.1085	0.0228199	0.00159996	0.0587748	0.335916	0.0207779	0.513857	FALSE	TRUE	FALSE	1	85	82	85	82	-0.263995
P84086	P84086	>sp|P84086|CPLX2_MOUSE Complexin-2 OS=Mus musculus (Mouse) OX=10090 GN=Cplx2 PE=1 SV=1	CPLX2	5	5	-0.0927863	-0.127639	-0.00241726	0.373476	0.0608029	0.872996	0.795837	0.269463	1	FALSE	FALSE	FALSE	0	69	68	69	68	-0.151031
Q9WV34	Q9WV34	>sp|Q9WV34|MPP2_MOUSE MAGUK p55 subfamily member 2 OS=Mus musculus (Mouse) OX=10090 GN=Mpp2 PE=1 SV=1	MPP2	31	28	-0.0182772	-0.0162319	-3.45483e-16	0.548956	0.523887	1	0.863877	0.780295	1	FALSE	FALSE	FALSE	0	413	423	413	423	0.0525
Q9CYH2	Q9CYH2	>sp|Q9CYH2|PXL2A_MOUSE Peroxiredoxin-like 2A OS=Mus musculus (Mouse) OX=10090 GN=Prxl2a PE=1 SV=2	PRXL2A	14	14	-0.00152001	0.00219414	0	0.965129	0.831032	1	0.99433	0.942243	1	FALSE	FALSE	FALSE	0	189	190	189	190	-0.0443579
A2A8L5;Q64487	A2A8L5;Q64487	>sp|A2A8L5|PTPRF_MOUSE Receptor-type tyrosine-protein phosphatase F OS=Mus musculus (Mouse) OX=10090 GN=Ptprf PE=1 SV=1;>sp|Q64487|PTPRD_MOUSE Receptor-type tyrosine-protein phosphatase delta OS=Mus musculus (Mouse) OX=10090 GN=Ptprd PE=1 SV=3	PTPRF;PTPRD	5	4	0.249154	0.22759	0.202689	0.000434349	2.43444e-05	5.39095e-05	0.0363783	0.00063945	0.00399725	TRUE	TRUE	TRUE	3	65	67	65	67	0.0848189
Q91YD9	Q91YD9	>sp|Q91YD9|WASL_MOUSE Neural Wiskott-Aldrich syndrome protein OS=Mus musculus (Mouse) OX=10090 GN=Wasl PE=1 SV=1	WASL	6	2	-0.124304	-0.118403	-0.0848351	0.168574	0.138028	0.0902345	0.619559	0.424064	0.641408	FALSE	FALSE	FALSE	0	64	60	64	60	-0.435459
Q6ZPJ3	Q6ZPJ3	>sp|Q6ZPJ3|UBE2O_MOUSE (E3-independent) E2 ubiquitin-conjugating enzyme UBE2O OS=Mus musculus (Mouse) OX=10090 GN=Ube2o PE=1 SV=3	UBE2O	39	24	0.108569	0.0796027	1.23412e-18	0.501795	0.00102193	1	0.845446	0.0144749	1	FALSE	FALSE	FALSE	0	421	443	421	443	0.200141
Q8CGU1	Q8CGU1	>sp|Q8CGU1|CACO1_MOUSE Calcium-binding and coiled-coil domain-containing protein 1 OS=Mus musculus (Mouse) OX=10090 GN=Calcoco1 PE=1 SV=2	CALCOCO1	8	3	-0.00273603	-0.00340014	0	0.967755	0.860059	1	0.994804	0.951205	1	FALSE	FALSE	FALSE	0	91	81	91	81	-0.673618
Q8BRK9	Q8BRK9	>sp|Q8BRK9|MA2A2_MOUSE Alpha-mannosidase 2x OS=Mus musculus (Mouse) OX=10090 GN=Man2a2 PE=1 SV=2	MAN2A2	6	4	0.0260198	0.00584433	5.04265e-19	0.799984	0.958369	1	0.951684	0.996265	1	FALSE	FALSE	FALSE	0	70	77	70	77	0.455878
Q8CGC7	Q8CGC7	>sp|Q8CGC7|SYEP_MOUSE Bifunctional glutamate/proline--tRNA ligase OS=Mus musculus (Mouse) OX=10090 GN=Eprs PE=1 SV=4	EPRS	52	46	0.0728498	0.0613151	0.00589899	0.279129	5.59777e-05	0.762189	0.715338	0.00131502	1	FALSE	FALSE	FALSE	0	671	680	671	680	-0.000986124
Q78T54	Q78T54	>sp|Q78T54|VMA21_MOUSE Vacuolar ATPase assembly integral membrane protein Vma21 OS=Mus musculus (Mouse) OX=10090 GN=Vma21 PE=1 SV=1	VMA21	4	3	-0.00125251	-0.0014928	0	0.986536	0.906085	1	0.99706	0.969386	1	FALSE	FALSE	FALSE	0	52	50	52	50	-0.258505
Q7TQF7	Q7TQF7	>sp|Q7TQF7|AMPH_MOUSE Amphiphysin OS=Mus musculus (Mouse) OX=10090 GN=Amph PE=1 SV=1	AMPH	21	18	0.266416	0.131088	0.156559	0.0957599	1.78998e-07	0.218542	0.52011	9.15424e-06	0.97752	FALSE	FALSE	FALSE	0	265	276	265	276	0.146922
Q91YW3	Q91YW3	>sp|Q91YW3|DNJC3_MOUSE DnaJ homolog subfamily C member 3 OS=Mus musculus (Mouse) OX=10090 GN=Dnajc3 PE=1 SV=1	DNAJC3	9	5	0.0791724	0.0921582	0.0583244	0.183633	0.0678645	0.137111	0.632805	0.285191	0.774436	FALSE	FALSE	FALSE	0	89	101	89	101	0.566267
Q8JZZ7	Q8JZZ7	>sp|Q8JZZ7|AGRL2_MOUSE Adhesion G protein-coupled receptor L2 OS=Mus musculus (Mouse) OX=10090 GN=Adgrl2 PE=1 SV=3	ADGRL2	10	6	0.13259	0.0706815	0.0470119	0.0293583	0.0778579	0.238943	0.368029	0.310133	1	FALSE	FALSE	FALSE	0	107	121	107	121	0.590466
E9PV26	E9PV26	>tr|E9PV26|E9PV26_MOUSE DUF4596 domain-containing protein OS=Mus musculus (Mouse) OX=10090 GN=Prr36 PE=1 SV=1	PRR36	8	3	-0.0586396	-0.0598145	-2.05833e-16	0.535051	0.453058	1	0.859779	0.735043	1	FALSE	FALSE	FALSE	0	86	82	86	82	-0.334982
Q6PB44	Q6PB44	>sp|Q6PB44|PTN23_MOUSE Tyrosine-protein phosphatase non-receptor type 23 OS=Mus musculus (Mouse) OX=10090 GN=Ptpn23 PE=1 SV=2	PTPN23	18	9	0.0596172	0.0646069	0.0125856	0.311016	0.0636047	0.624848	0.742097	0.276786	1	FALSE	FALSE	FALSE	0	191	215	191	215	0.531731
P28740	P28740	>sp|P28740|KIF2A_MOUSE Kinesin-like protein KIF2A OS=Mus musculus (Mouse) OX=10090 GN=Kif2a PE=1 SV=2	KIF2A	34	31	0.0250438	0.0247045	0.0176426	0.250574	0.0632117	0.197621	0.691259	0.276683	0.927762	FALSE	FALSE	FALSE	0	454	458	454	458	-0.0281196
P62852	P62852	>sp|P62852|RS25_MOUSE 40S ribosomal protein S25 OS=Mus musculus (Mouse) OX=10090 GN=Rps25 PE=1 SV=1	RPS25	5	5	-0.0629948	-0.0572149	-0.0185505	0.207528	0.0904309	0.496215	0.648625	0.339422	1	FALSE	FALSE	FALSE	0	69	70	69	70	0.00122987
Q6PB66	Q6PB66	>sp|Q6PB66|LPPRC_MOUSE Leucine-rich PPR motif-containing protein, mitochondrial OS=Mus musculus (Mouse) OX=10090 GN=Lrpprc PE=1 SV=2	LRPPRC	87	78	0.249787	0.13927	0.18925	0.040946	0	0.0707525	0.413163	0	0.563194	FALSE	FALSE	FALSE	0	1111	1149	1111	1149	0.115896
Q8C015	Q8C015	>sp|Q8C015|PAK5_MOUSE Serine/threonine-protein kinase PAK 5 OS=Mus musculus (Mouse) OX=10090 GN=Pak5 PE=1 SV=1	PAK5	14	10	-0.0434402	-0.045014	-0.0163279	0.24976	0.282776	0.405008	0.691259	0.603322	1	FALSE	FALSE	FALSE	0	176	172	176	172	-0.201404
Q8VBT9	Q8VBT9	>sp|Q8VBT9|ASPC1_MOUSE Tether containing UBX domain for GLUT4 OS=Mus musculus (Mouse) OX=10090 GN=Aspscr1 PE=1 SV=1	ASPSCR1	9	5	-0.0926031	-0.0888582	-0.0615115	0.083012	0.0313371	0.113044	0.499568	0.181824	0.710959	FALSE	FALSE	FALSE	0	103	95	103	95	-0.488575
O35954	O35954	>sp|O35954|PITM1_MOUSE Membrane-associated phosphatidylinositol transfer protein 1 OS=Mus musculus (Mouse) OX=10090 GN=Pitpnm1 PE=1 SV=1	PITPNM1	27	15	0.0682659	0.018394	0	0.613359	0.269652	1	0.889378	0.591365	1	FALSE	FALSE	FALSE	0	286	313	286	313	0.412034
Q60996	Q60996	>sp|Q60996|2A5G_MOUSE Serine/threonine-protein phosphatase 2A 56 kDa regulatory subunit gamma isoform OS=Mus musculus (Mouse) OX=10090 GN=Ppp2r5c PE=1 SV=2	PPP2R5C	19	14	0.0243586	0.01989	0	0.4245	0.486769	1	0.821883	0.758019	1	FALSE	FALSE	FALSE	0	237	235	237	235	-0.116483
Q91ZX7	Q91ZX7	>sp|Q91ZX7|LRP1_MOUSE Prolow-density lipoprotein receptor-related protein 1 OS=Mus musculus (Mouse) OX=10090 GN=Lrp1 PE=1 SV=1	LRP1	52	28	-0.0378854	-0.0343506	-2.63845e-16	0.380027	0.0964616	1	0.802218	0.352149	1	FALSE	FALSE	FALSE	0	530	535	530	535	-0.0211277
Q99JY0	Q99JY0	>sp|Q99JY0|ECHB_MOUSE Trifunctional enzyme subunit beta, mitochondrial OS=Mus musculus (Mouse) OX=10090 GN=Hadhb PE=1 SV=1	HADHB	30	25	-0.0574851	-0.0520027	-0.0420297	0.0303057	0.063246	0.0333949	0.371908	0.276683	0.376197	FALSE	FALSE	FALSE	0	389	398	389	398	0.0493905
Q9EPK7	Q9EPK7	>sp|Q9EPK7|XPO7_MOUSE Exportin-7 OS=Mus musculus (Mouse) OX=10090 GN=Xpo7 PE=1 SV=3	XPO7	30	23	0.00845673	0.0114797	0	0.739402	0.510292	1	0.937885	0.770774	1	FALSE	FALSE	FALSE	0	376	369	376	369	-0.164935
P61202	P61202	>sp|P61202|CSN2_MOUSE COP9 signalosome complex subunit 2 OS=Mus musculus (Mouse) OX=10090 GN=Cops2 PE=1 SV=1	COPS2	20	16	0.0118692	0.00795509	0	0.707689	0.820656	1	0.924108	0.939005	1	FALSE	FALSE	FALSE	0	252	257	252	257	0.0333706
Q9D924	Q9D924	>sp|Q9D924|ISCA1_MOUSE Iron-sulfur cluster assembly 1 homolog, mitochondrial OS=Mus musculus (Mouse) OX=10090 GN=Isca1 PE=2 SV=1	ISCA1	7	7	-0.0175379	-0.00804534	-4.27651e-17	0.61646	0.854574	1	0.890854	0.94991	1	FALSE	FALSE	FALSE	0	95	93	95	93	-0.185313
Q9QWI6	Q9QWI6	>sp|Q9QWI6|SRCN1_MOUSE SRC kinase signaling inhibitor 1 OS=Mus musculus (Mouse) OX=10090 GN=Srcin1 PE=1 SV=2	SRCIN1	53	40	0.217696	0.146771	0.156132	0.0631595	2.22045e-16	0.115197	0.464114	5.34665e-14	0.715269	FALSE	TRUE	FALSE	1	658	691	658	691	0.191497
Q6DVA0	Q6DVA0	>sp|Q6DVA0|LEMD2_MOUSE LEM domain-containing protein 2 OS=Mus musculus (Mouse) OX=10090 GN=Lemd2 PE=1 SV=1	LEMD2	7	5	0.0513361	0.048938	0	0.251428	0.263935	1	0.691259	0.585919	1	FALSE	FALSE	FALSE	0	79	82	79	82	0.115906
Q9QUJ7	Q9QUJ7	>sp|Q9QUJ7|ACSL4_MOUSE Long-chain-fatty-acid--CoA ligase 4 OS=Mus musculus (Mouse) OX=10090 GN=Acsl4 PE=1 SV=2	ACSL4	25	21	-0.106404	-0.0936667	-0.0492551	0.12756	0.000463682	0.298178	0.567851	0.00759098	1	FALSE	FALSE	FALSE	0	317	320	317	320	-0.0272685
Q9EQF6	Q9EQF6	>sp|Q9EQF6|DPYL5_MOUSE Dihydropyrimidinase-related protein 5 OS=Mus musculus (Mouse) OX=10090 GN=Dpysl5 PE=1 SV=1	DPYSL5	40	39	0.00857072	0.0041111	2.19529e-17	0.773034	0.287155	1	0.948981	0.607996	1	FALSE	FALSE	FALSE	0	551	554	551	554	-0.0437998
Q3UHK6	Q3UHK6	>sp|Q3UHK6|TEN4_MOUSE Teneurin-4 OS=Mus musculus (Mouse) OX=10090 GN=Tenm4 PE=1 SV=2	TENM4	21	3	0.0148281	0.00800526	-1.91531e-17	0.867308	0.625369	1	0.975761	0.843774	1	FALSE	FALSE	FALSE	0	139	147	139	147	0.240124
P56695	P56695	>sp|P56695|WFS1_MOUSE Wolframin OS=Mus musculus (Mouse) OX=10090 GN=Wfs1 PE=1 SV=1	WFS1	21	14	-0.0985045	-0.0920139	-7.92884e-16	0.351616	0.0104104	1	0.77854	0.0871907	1	FALSE	FALSE	FALSE	0	259	248	259	248	-0.309456
Q9D6D0	Q9D6D0	>tr|Q9D6D0|Q9D6D0_MOUSE Solute carrier family 25, member 27 OS=Mus musculus (Mouse) OX=10090 GN=Slc25a27 PE=1 SV=1	SLC25A27	9	7	-0.0374483	-0.0357968	0	0.540316	0.238387	1	0.860998	0.554158	1	FALSE	FALSE	FALSE	0	111	105	111	105	-0.358956
Q8BGZ4	Q8BGZ4	>sp|Q8BGZ4|CDC23_MOUSE Cell division cycle protein 23 homolog OS=Mus musculus (Mouse) OX=10090 GN=Cdc23 PE=1 SV=2	CDC23	15	13	-0.0330932	-0.0297462	-3.4656e-18	0.323851	0.472356	1	0.753999	0.746649	1	FALSE	FALSE	FALSE	0	194	194	194	194	-0.0762533
Q6PAK3	Q6PAK3	>sp|Q6PAK3|ANM8_MOUSE Protein arginine N-methyltransferase 8 OS=Mus musculus (Mouse) OX=10090 GN=Prmt8 PE=1 SV=2	PRMT8	17	11	-0.00947667	0.00113136	0	0.915746	0.932273	1	0.985119	0.982365	1	FALSE	FALSE	FALSE	0	201	205	201	205	0.0285555
Q8CHH9	Q8CHH9	>sp|Q8CHH9|SEPT8_MOUSE Septin-8 OS=Mus musculus (Mouse) OX=10090 GN=Septin8 PE=1 SV=4	SEPTIN8	18	16	-0.105283	-0.0887986	-0.0751384	0.00752436	0.00382971	0.0137905	0.206082	0.041061	0.227592	FALSE	FALSE	FALSE	0	227	237	227	237	0.147495
O35643;Q9DBG3	O35643;Q9DBG3	>sp|O35643|AP1B1_MOUSE AP-1 complex subunit beta-1 OS=Mus musculus (Mouse) OX=10090 GN=Ap1b1 PE=1 SV=2;>sp|Q9DBG3|AP2B1_MOUSE AP-2 complex subunit beta OS=Mus musculus (Mouse) OX=10090 GN=Ap2b1 PE=1 SV=1	AP1B1;AP2B1	30	28	0.0198159	0.0177864	6.73611e-16	0.41671	0.126817	1	0.82022	0.404513	1	FALSE	FALSE	FALSE	0	401	405	401	405	-0.0213861
P19096	P19096	>sp|P19096|FAS_MOUSE Fatty acid synthase OS=Mus musculus (Mouse) OX=10090 GN=Fasn PE=1 SV=2	FASN	105	82	-0.0916482	-0.0914187	-2.2675e-16	0.58485	1.75797e-08	1	0.875836	1.15447e-06	1	FALSE	FALSE	FALSE	0	1273	1297	1273	1297	0.0252789
Q6P542	Q6P542	>sp|Q6P542|ABCF1_MOUSE ATP-binding cassette sub-family F member 1 OS=Mus musculus (Mouse) OX=10090 GN=Abcf1 PE=1 SV=1	ABCF1	10	8	-0.0358767	-0.041101	-8.18072e-16	0.435362	0.295341	1	0.82343	0.614612	1	FALSE	FALSE	FALSE	0	125	124	125	124	-0.114006
Q8BWT1	Q8BWT1	>sp|Q8BWT1|THIM_MOUSE 3-ketoacyl-CoA thiolase, mitochondrial OS=Mus musculus (Mouse) OX=10090 GN=Acaa2 PE=1 SV=3	ACAA2	32	26	-0.0806595	-0.079635	-0.069512	0.00434656	2.04066e-05	0.000218865	0.150584	0.000556271	0.0120459	FALSE	FALSE	FALSE	0	412	410	412	410	-0.101168
Q8BLK3	Q8BLK3	>sp|Q8BLK3|LSAMP_MOUSE Limbic system-associated membrane protein OS=Mus musculus (Mouse) OX=10090 GN=Lsamp PE=1 SV=1	LSAMP	12	12	0.0515276	0.05084	0.0236926	0.232578	0.0825328	0.381275	0.677112	0.320536	1	FALSE	FALSE	FALSE	0	167	166	167	166	-0.105707
P49722	P49722	>sp|P49722|PSA2_MOUSE Proteasome subunit alpha type-2 OS=Mus musculus (Mouse) OX=10090 GN=Psma2 PE=1 SV=3	PSMA2	13	12	-0.0240844	-0.0296589	-0.00250944	0.42837	0.255194	0.755496	0.821883	0.573839	1	FALSE	FALSE	FALSE	0	170	171	170	171	-0.0425119
Q04736	Q04736	>sp|Q04736|YES_MOUSE Tyrosine-protein kinase Yes OS=Mus musculus (Mouse) OX=10090 GN=Yes1 PE=1 SV=3	YES1	4	3	0.100324	0.0933249	0.0478636	0.0953901	0.112018	0.254376	0.51926	0.380051	1	FALSE	FALSE	FALSE	0	41	45	41	45	0.409165
P05480	P05480	>sp|P05480|SRC_MOUSE Neuronal proto-oncogene tyrosine-protein kinase Src OS=Mus musculus (Mouse) OX=10090 GN=Src PE=1 SV=4	SRC	14	13	-0.0255668	-0.0182932	-1.31373e-16	0.497059	0.728091	1	0.844109	0.898347	1	FALSE	FALSE	FALSE	0	193	188	193	188	-0.20722
Q9D0M3	Q9D0M3	>sp|Q9D0M3|CY1_MOUSE Cytochrome c1, heme protein, mitochondrial OS=Mus musculus (Mouse) OX=10090 GN=Cyc1 PE=1 SV=1	CYC1	18	14	0.018599	0.0213207	0.0104856	0.494797	0.301717	0.485008	0.843807	0.620043	1	FALSE	FALSE	FALSE	0	225	225	225	225	-0.0769547
Q9JKR6	Q9JKR6	>sp|Q9JKR6|HYOU1_MOUSE Hypoxia up-regulated protein 1 OS=Mus musculus (Mouse) OX=10090 GN=Hyou1 PE=1 SV=1	HYOU1	43	33	0.456895	0.199058	0.364429	0.0252512	0	0.0452845	0.346582	0	0.440905	FALSE	TRUE	FALSE	1	508	570	508	570	0.553171
Q99KH8	Q99KH8	>sp|Q99KH8|STK24_MOUSE Serine/threonine-protein kinase 24 OS=Mus musculus (Mouse) OX=10090 GN=Stk24 PE=1 SV=1	STK24	6	5	-0.0727339	-0.074032	-0.018456	0.151061	0.12409	0.465958	0.600347	0.401522	1	FALSE	FALSE	FALSE	0	75	77	75	77	0.0662139
Q99JT2;Q9Z2W1	Q99JT2;Q9Z2W1	>sp|Q99JT2|STK26_MOUSE Serine/threonine-protein kinase 26 OS=Mus musculus (Mouse) OX=10090 GN=Stk26 PE=1 SV=1;>sp|Q9Z2W1|STK25_MOUSE Serine/threonine-protein kinase 25 OS=Mus musculus (Mouse) OX=10090 GN=Stk25 PE=1 SV=2	STK26;STK25	1	1	-0.0209471	-0.0102875	0	0.872866	0.828552	1	0.978755	0.941818	1	FALSE	FALSE	FALSE	0	14	14	14	14	-0.0720387
Q8BMF4	Q8BMF4	>sp|Q8BMF4|ODP2_MOUSE Dihydrolipoyllysine-residue acetyltransferase component of pyruvate dehydrogenase complex, mitochondrial OS=Mus musculus (Mouse) OX=10090 GN=Dlat PE=1 SV=2	DLAT	28	28	0.0737362	0.0764845	0.0782792	0.0123893	2.85335e-06	0.000640201	0.255096	9.75711e-05	0.0284594	FALSE	FALSE	FALSE	0	390	391	390	391	-0.0593356
Q9D819	Q9D819	>sp|Q9D819|IPYR_MOUSE Inorganic pyrophosphatase OS=Mus musculus (Mouse) OX=10090 GN=Ppa1 PE=1 SV=1	PPA1	16	15	0.0189554	0.0101842	5.8017e-15	0.587402	0.520578	1	0.876815	0.777985	1	FALSE	FALSE	FALSE	0	215	220	215	220	0.0440938
Q9D0S9	Q9D0S9	>sp|Q9D0S9|HINT2_MOUSE Histidine triad nucleotide-binding protein 2, mitochondrial OS=Mus musculus (Mouse) OX=10090 GN=Hint2 PE=1 SV=1	HINT2	6	4	-0.027762	-0.0351679	-2.68378e-17	0.625609	0.818961	1	0.892811	0.938842	1	FALSE	FALSE	FALSE	0	73	69	73	69	-0.357499
Q921S7	Q921S7	>sp|Q921S7|RM37_MOUSE 39S ribosomal protein L37, mitochondrial OS=Mus musculus (Mouse) OX=10090 GN=Mrpl37 PE=1 SV=1	MRPL37	23	17	0.0276782	0.0340813	0.00890056	0.327806	0.0729941	0.509981	0.756244	0.299172	1	FALSE	FALSE	FALSE	0	289	304	289	304	0.197826
Q9JIS5	Q9JIS5	>sp|Q9JIS5|SV2A_MOUSE Synaptic vesicle glycoprotein 2A OS=Mus musculus (Mouse) OX=10090 GN=Sv2a PE=1 SV=1	SV2A	18	14	-0.0630879	-0.0532805	-1.79728e-16	0.52822	0.0444415	1	0.855947	0.221977	1	FALSE	FALSE	FALSE	0	216	228	216	228	0.205025
Q922H2	Q922H2	>sp|Q922H2|PDK3_MOUSE [Pyruvate dehydrogenase (acetyl-transferring)] kinase isozyme 3, mitochondrial OS=Mus musculus (Mouse) OX=10090 GN=Pdk3 PE=1 SV=1	PDK3	19	16	0.00740822	0.0105148	2.41559e-15	0.837303	0.462107	1	0.967234	0.740699	1	FALSE	FALSE	FALSE	0	244	241	244	241	-0.133901
P48453	P48453	>sp|P48453|PP2BB_MOUSE Serine/threonine-protein phosphatase 2B catalytic subunit beta isoform OS=Mus musculus (Mouse) OX=10090 GN=Ppp3cb PE=1 SV=2	PPP3CB	15	13	-0.00265474	-0.00414841	0	0.937512	0.751136	1	0.99011	0.907684	1	FALSE	FALSE	FALSE	0	190	192	190	192	-0.0216482
Q99P88	Q99P88	>sp|Q99P88|NU155_MOUSE Nuclear pore complex protein Nup155 OS=Mus musculus (Mouse) OX=10090 GN=Nup155 PE=1 SV=1	NUP155	21	18	0.093326	0.0841686	0.061534	0.0807056	0.00202606	0.136664	0.498181	0.0253433	0.774297	FALSE	FALSE	FALSE	0	269	266	269	266	-0.130559
O08539	O08539	>sp|O08539|BIN1_MOUSE Myc box-dependent-interacting protein 1 OS=Mus musculus (Mouse) OX=10090 GN=Bin1 PE=1 SV=1	BIN1	26	23	-0.0319167	-0.0327865	-6.97183e-16	0.518944	0.326781	1	0.852041	0.639398	1	FALSE	FALSE	FALSE	0	347	352	347	352	0.000817264
Q8VCC9	Q8VCC9	>sp|Q8VCC9|SPON1_MOUSE Spondin-1 OS=Mus musculus (Mouse) OX=10090 GN=Spon1 PE=1 SV=1	SPON1	12	5	-0.0318628	-0.0602265	-6.47369e-19	0.559883	0.124461	1	0.866769	0.402046	1	FALSE	FALSE	FALSE	0	111	131	111	131	0.797992
Q7TPG7	Q7TPG7	>sp|Q7TPG7|TAFA2_MOUSE Chemokine-like protein TAFA-2 OS=Mus musculus (Mouse) OX=10090 GN=Tafa2 PE=1 SV=1	TAFA2	1	1	0.449728	0.430864	0.397025	0.0013759	0.000419996	0.000269462	0.0716336	0.00705569	0.0140914	FALSE	TRUE	TRUE	2	13	14	13	14	0.324694
Q8VC30	Q8VC30	>sp|Q8VC30|TKFC_MOUSE Triokinase/FMN cyclase OS=Mus musculus (Mouse) OX=10090 GN=Tkfc PE=1 SV=1	TKFC	7	6	-0.0355577	-0.0374137	-1.3768e-18	0.371316	0.293593	1	0.794496	0.612693	1	FALSE	FALSE	FALSE	0	93	92	93	92	-0.130384
Q8BG75	Q8BG75	>sp|Q8BG75|TM198_MOUSE Transmembrane protein 198 OS=Mus musculus (Mouse) OX=10090 GN=Tmem198 PE=2 SV=1	TMEM198	1	1	-0.205126	-0.197375	-0.128334	0.0701665	0.0822392	0.12504	0.482151	0.320041	0.735854	FALSE	FALSE	FALSE	0	14	13	14	13	-0.425424
Q3UHC7	Q3UHC7	>sp|Q3UHC7|DAB2P_MOUSE Disabled homolog 2-interacting protein OS=Mus musculus (Mouse) OX=10090 GN=Dab2ip PE=1 SV=1	DAB2IP	18	13	0.0201474	0.0178257	0	0.581034	0.463873	1	0.873701	0.741453	1	FALSE	FALSE	FALSE	0	216	210	216	210	-0.210889
Q810U3	Q810U3	>sp|Q810U3|NFASC_MOUSE Neurofascin OS=Mus musculus (Mouse) OX=10090 GN=Nfasc PE=1 SV=1	NFASC	29	12	0.523351	0.458922	0.390664	0.0418707	0	0.0844081	0.417191	0	0.615902	FALSE	TRUE	FALSE	1	264	326	264	326	1.03906
P56873	P56873	>sp|P56873|ZNRD2_MOUSE Protein ZNRD2 OS=Mus musculus (Mouse) OX=10090 GN=Znrd2 PE=1 SV=1	ZNRD2	2	2	0.101654	0.107062	0.018407	0.258586	0.180047	0.623877	0.696731	0.481042	1	FALSE	FALSE	FALSE	0	27	27	27	27	-0.0507559
P62996	P62996	>sp|P62996|TRA2B_MOUSE Transformer-2 protein homolog beta OS=Mus musculus (Mouse) OX=10090 GN=Tra2b PE=1 SV=1	TRA2B	8	8	0.0962847	0.106685	0.0684702	0.114575	0.00196329	0.154488	0.553593	0.0247657	0.815399	FALSE	FALSE	FALSE	0	108	107	108	107	-0.123928
P05064	P05064	>sp|P05064|ALDOA_MOUSE Fructose-bisphosphate aldolase A OS=Mus musculus (Mouse) OX=10090 GN=Aldoa PE=1 SV=2	ALDOA	27	27	0.0240428	0.0391041	9.9863e-17	0.450179	0.00626709	1	0.829266	0.0603625	1	FALSE	FALSE	FALSE	0	371	372	371	372	-0.0559601
Q921G7	Q921G7	>sp|Q921G7|ETFD_MOUSE Electron transfer flavoprotein-ubiquinone oxidoreductase, mitochondrial OS=Mus musculus (Mouse) OX=10090 GN=Etfdh PE=1 SV=1	ETFDH	22	21	-0.0453426	-0.0399423	-0.0174472	0.135854	0.0948504	0.319968	0.580115	0.348742	1	FALSE	FALSE	FALSE	0	292	293	292	293	-0.053598
P17710	P17710	>sp|P17710|HXK1_MOUSE Hexokinase-1 OS=Mus musculus (Mouse) OX=10090 GN=Hk1 PE=1 SV=3	HK1	46	42	0.0615563	0.0680177	0.0588882	0.0795423	2.34848e-08	0.0466772	0.495256	1.4752e-06	0.445863	FALSE	FALSE	FALSE	0	619	613	619	613	-0.121186
Q9D7B6	Q9D7B6	>sp|Q9D7B6|ACAD8_MOUSE Isobutyryl-CoA dehydrogenase, mitochondrial OS=Mus musculus (Mouse) OX=10090 GN=Acad8 PE=1 SV=2	ACAD8	14	11	0.0666986	0.0679887	0.0180547	0.144658	0.0157448	0.487311	0.592054	0.116653	1	FALSE	FALSE	FALSE	0	171	175	171	175	0.0348714
Q91ZM2	Q91ZM2	>sp|Q91ZM2|SH2B1_MOUSE SH2B adapter protein 1 OS=Mus musculus (Mouse) OX=10090 GN=Sh2b1 PE=1 SV=2	SH2B1	7	4	0.00475564	0.00920592	0	0.921649	0.923944	1	0.987249	0.977586	1	FALSE	FALSE	FALSE	0	82	77	82	77	-0.38705
P06837	P06837	>sp|P06837|NEUM_MOUSE Neuromodulin OS=Mus musculus (Mouse) OX=10090 GN=Gap43 PE=1 SV=1	GAP43	14	9	-0.26263	-0.287041	-0.210441	0.0216352	4.42271e-10	0.0401516	0.326448	3.81475e-08	0.417331	FALSE	TRUE	FALSE	1	167	165	167	165	-0.139092
Q9D0I9	Q9D0I9	>sp|Q9D0I9|SYRC_MOUSE Arginine--tRNA ligase, cytoplasmic OS=Mus musculus (Mouse) OX=10090 GN=Rars PE=1 SV=2	RARS	29	25	0.0571633	0.0600154	0.0453302	0.0690076	0.00261652	0.0433682	0.479803	0.0306896	0.4327	FALSE	FALSE	FALSE	0	382	391	382	391	0.045842
Q8BYA0	Q8BYA0	>sp|Q8BYA0|TBCD_MOUSE Tubulin-specific chaperone D OS=Mus musculus (Mouse) OX=10090 GN=Tbcd PE=1 SV=1	TBCD	18	15	0.0200728	0.0164973	1.69599e-14	0.502144	0.437485	1	0.845785	0.724019	1	FALSE	FALSE	FALSE	0	205	221	205	221	0.329845
Q8C0I1	Q8C0I1	>sp|Q8C0I1|ADAS_MOUSE Alkyldihydroxyacetonephosphate synthase, peroxisomal OS=Mus musculus (Mouse) OX=10090 GN=Agps PE=1 SV=1	AGPS	17	11	0.0787397	0.0732496	0.0670155	0.031794	0.0196558	0.0201443	0.380742	0.135875	0.277837	FALSE	FALSE	FALSE	0	197	202	197	202	0.0580175
Q9QZQ8	Q9QZQ8	>sp|Q9QZQ8|H2AY_MOUSE Core histone macro-H2A.1 OS=Mus musculus (Mouse) OX=10090 GN=H2afy PE=1 SV=3	H2AFY	14	10	0.216737	0.229005	0.213467	0.000380264	1.05536e-10	2.01211e-05	0.0327992	1.06998e-08	0.00187548	TRUE	TRUE	TRUE	3	162	173	162	173	0.270852
Q91V12	Q91V12	>sp|Q91V12|BACH_MOUSE Cytosolic acyl coenzyme A thioester hydrolase OS=Mus musculus (Mouse) OX=10090 GN=Acot7 PE=1 SV=2	ACOT7	21	19	-0.151899	-0.130627	-0.102199	0.0346947	1.43056e-06	0.0787822	0.393638	5.47498e-05	0.594751	FALSE	FALSE	FALSE	0	275	269	275	269	-0.192792
Q921G8	Q921G8	>sp|Q921G8|GCP2_MOUSE Gamma-tubulin complex component 2 OS=Mus musculus (Mouse) OX=10090 GN=Tubgcp2 PE=1 SV=2	TUBGCP2	9	5	-0.0143213	-0.0233722	0	0.768465	0.744077	1	0.948389	0.905284	1	FALSE	FALSE	FALSE	0	103	102	103	102	-0.129457
Q9Z0R4	Q9Z0R4	>sp|Q9Z0R4|ITSN1_MOUSE Intersectin-1 OS=Mus musculus (Mouse) OX=10090 GN=Itsn1 PE=1 SV=2	ITSN1	33	21	0.0382831	0.0255883	2.18486e-16	0.700845	0.124059	1	0.922173	0.401522	1	FALSE	FALSE	FALSE	0	373	389	373	389	0.148223
Q9CRA7	Q9CRA7	>sp|Q9CRA7|ATP5S_MOUSE ATP synthase subunit s, mitochondrial OS=Mus musculus (Mouse) OX=10090 GN=Dmac2l PE=1 SV=1	DMAC2L	8	6	0.0833521	0.0680495	0.0284465	0.0800239	0.269742	0.335658	0.4962	0.591365	1	FALSE	FALSE	FALSE	0	92	94	92	94	0.0398013
Q8VCW8	Q8VCW8	>sp|Q8VCW8|ACSF2_MOUSE Medium-chain acyl-CoA ligase ACSF2, mitochondrial OS=Mus musculus (Mouse) OX=10090 GN=Acsf2 PE=1 SV=1	ACSF2	20	18	-0.0227722	-0.0169949	0	0.426946	0.991454	1	0.821883	1	1	FALSE	FALSE	FALSE	0	261	258	261	258	-0.132889
Q9DB29	Q9DB29	>sp|Q9DB29|IAH1_MOUSE Isoamyl acetate-hydrolyzing esterase 1 homolog OS=Mus musculus (Mouse) OX=10090 GN=Iah1 PE=1 SV=1	IAH1	3	1	-0.000804795	0.0151389	1.08583e-17	0.993862	1	1	0.99873	1	1	FALSE	FALSE	FALSE	0	29	30	29	30	0.120937
P19536	P19536	>sp|P19536|COX5B_MOUSE Cytochrome c oxidase subunit 5B, mitochondrial OS=Mus musculus (Mouse) OX=10090 GN=Cox5b PE=1 SV=1	COX5B	9	7	-0.0518313	-0.0450818	-9.3225e-20	0.450935	0.288484	1	0.829314	0.608623	1	FALSE	FALSE	FALSE	0	111	112	111	112	-0.0269304
O70305	O70305	>sp|O70305|ATX2_MOUSE Ataxin-2 OS=Mus musculus (Mouse) OX=10090 GN=Atxn2 PE=1 SV=1	ATXN2	5	3	0.0348177	0.0447233	0	0.454967	0.388571	1	0.831195	0.687999	1	FALSE	FALSE	FALSE	0	57	60	57	60	0.186713
Q8BGD9	Q8BGD9	>sp|Q8BGD9|IF4B_MOUSE Eukaryotic translation initiation factor 4B OS=Mus musculus (Mouse) OX=10090 GN=Eif4b PE=1 SV=1	EIF4B	8	5	-0.102836	-0.0970493	-0.0582071	0.0657788	0.029086	0.178308	0.473394	0.172952	0.873257	FALSE	FALSE	FALSE	0	93	97	93	97	0.138508
Q8BUH8	Q8BUH8	>sp|Q8BUH8|SENP7_MOUSE Sentrin-specific protease 7 OS=Mus musculus (Mouse) OX=10090 GN=Senp7 PE=1 SV=1	SENP7	1	1	-0.0155573	-0.0164027	0	0.897176	0.864591	1	0.982395	0.952011	1	FALSE	FALSE	FALSE	0	14	13	14	13	-0.443798
Q99PU5	Q99PU5	>sp|Q99PU5|ACBG1_MOUSE Long-chain-fatty-acid--CoA ligase ACSBG1 OS=Mus musculus (Mouse) OX=10090 GN=Acsbg1 PE=1 SV=1	ACSBG1	38	34	-0.121778	-0.11669	-0.101224	0.00308552	5.00342e-09	0.00309336	0.124551	3.96093e-07	0.0876301	FALSE	FALSE	FALSE	0	508	503	508	503	-0.121866
Q9CXV1	Q9CXV1	>sp|Q9CXV1|DHSD_MOUSE Succinate dehydrogenase [ubiquinone] cytochrome b small subunit, mitochondrial OS=Mus musculus (Mouse) OX=10090 GN=Sdhd PE=1 SV=2	SDHD	3	3	0.138876	0.0745232	1.20107e-15	0.182085	0.168572	1	0.631923	0.468579	1	FALSE	FALSE	FALSE	0	42	42	42	42	-0.0726222
Q8CC35	Q8CC35	>sp|Q8CC35|SYNPO_MOUSE Synaptopodin OS=Mus musculus (Mouse) OX=10090 GN=Synpo PE=1 SV=2	SYNPO	20	18	0.0168316	0.0132117	1.55099e-16	0.69242	0.521919	1	0.916944	0.779194	1	FALSE	FALSE	FALSE	0	264	271	264	271	0.0621996
Q9Z2G6	Q9Z2G6	>sp|Q9Z2G6|SE1L1_MOUSE Protein sel-1 homolog 1 OS=Mus musculus (Mouse) OX=10090 GN=Sel1l PE=1 SV=2	SEL1L	15	11	0.0467036	0.0581128	0.000103255	0.289789	0.05861	0.957617	0.720063	0.263176	1	FALSE	FALSE	FALSE	0	180	180	180	180	-0.0784536
Q6DFV3	Q6DFV3	>sp|Q6DFV3|RHG21_MOUSE Rho GTPase-activating protein 21 OS=Mus musculus (Mouse) OX=10090 GN=Arhgap21 PE=1 SV=1	ARHGAP21	15	5	0.0702954	0.0465653	1.06702e-17	0.495447	0.440114	1	0.843807	0.726486	1	FALSE	FALSE	FALSE	0	153	155	153	155	0.00779403
O08688	O08688	>sp|O08688|CAN5_MOUSE Calpain-5 OS=Mus musculus (Mouse) OX=10090 GN=Capn5 PE=1 SV=1	CAPN5	20	17	-0.114573	-0.106089	-0.102383	0.00249524	0.000233122	0.000646256	0.105256	0.00438831	0.0285093	FALSE	FALSE	FALSE	0	269	266	269	266	-0.132812
Q80Z38	Q80Z38	>sp|Q80Z38|SHAN2_MOUSE SH3 and multiple ankyrin repeat domains protein 2 OS=Mus musculus (Mouse) OX=10090 GN=Shank2 PE=1 SV=2	SHANK2	38	29	0.105653	0.0778434	2.48505e-16	0.446978	0.000232783	1	0.827894	0.00438831	1	FALSE	FALSE	FALSE	0	448	478	448	478	0.263727
Q9Z1Z2	Q9Z1Z2	>sp|Q9Z1Z2|STRAP_MOUSE Serine-threonine kinase receptor-associated protein OS=Mus musculus (Mouse) OX=10090 GN=Strap PE=1 SV=2	STRAP	18	16	-0.0139449	-0.0162819	0	0.719067	0.460787	1	0.927691	0.73928	1	FALSE	FALSE	FALSE	0	232	237	232	237	0.0308646
P81117	P81117	>sp|P81117|NUCB2_MOUSE Nucleobindin-2 OS=Mus musculus (Mouse) OX=10090 GN=Nucb2 PE=1 SV=2	NUCB2	4	3	-7.37904e-05	-0.0104664	-4.77975e-14	0.999033	0.826077	1	0.999552	0.940485	1	FALSE	FALSE	FALSE	0	53	44	53	44	-1.02767
Q922R8	Q922R8	>sp|Q922R8|PDIA6_MOUSE Protein disulfide-isomerase A6 OS=Mus musculus (Mouse) OX=10090 GN=Pdia6 PE=1 SV=3	PDIA6	14	10	0.0341918	0.0226243	3.53401e-17	0.414243	0.467103	1	0.818725	0.743797	1	FALSE	FALSE	FALSE	0	176	175	176	175	-0.10145
Q61586	Q61586	>sp|Q61586|GPAT1_MOUSE Glycerol-3-phosphate acyltransferase 1, mitochondrial OS=Mus musculus (Mouse) OX=10090 GN=Gpam PE=1 SV=2	GPAM	4	2	-0.157927	-0.165715	-0.160434	0.0232508	0.012988	0.00204135	0.335916	0.102398	0.0637673	FALSE	FALSE	FALSE	0	36	37	36	37	0.0610473
Q8CGY8	Q8CGY8	>sp|Q8CGY8|OGT1_MOUSE UDP-N-acetylglucosamine--peptide N-acetylglucosaminyltransferase 110 kDa subunit OS=Mus musculus (Mouse) OX=10090 GN=Ogt PE=1 SV=2	OGT	30	25	-0.016179	-0.0171909	-5.76855e-17	0.54339	0.70782	1	0.861613	0.88885	1	FALSE	FALSE	FALSE	0	384	379	384	379	-0.141186
Q3ULD5	Q3ULD5	>sp|Q3ULD5|MCCB_MOUSE Methylcrotonoyl-CoA carboxylase beta chain, mitochondrial OS=Mus musculus (Mouse) OX=10090 GN=Mccc2 PE=1 SV=1	MCCC2	23	20	-0.0209193	-0.0134074	-3.21867e-16	0.517871	0.686754	1	0.850704	0.87882	1	FALSE	FALSE	FALSE	0	302	297	302	297	-0.163154
Q9JKK7	Q9JKK7	>sp|Q9JKK7|TMOD2_MOUSE Tropomodulin-2 OS=Mus musculus (Mouse) OX=10090 GN=Tmod2 PE=1 SV=2	TMOD2	21	15	-0.0646651	-0.059227	-0.00280887	0.277757	0.0320263	0.82536	0.715338	0.184011	1	FALSE	FALSE	FALSE	0	249	249	249	249	-0.071116
P12367	P12367	>sp|P12367|KAP2_MOUSE cAMP-dependent protein kinase type II-alpha regulatory subunit OS=Mus musculus (Mouse) OX=10090 GN=Prkar2a PE=1 SV=2	PRKAR2A	15	12	-0.0328645	-0.0228698	-2.7906e-16	0.287611	0.67112	1	0.719865	0.868234	1	FALSE	FALSE	FALSE	0	187	187	187	187	-0.0647289
P31324	P31324	>sp|P31324|KAP3_MOUSE cAMP-dependent protein kinase type II-beta regulatory subunit OS=Mus musculus (Mouse) OX=10090 GN=Prkar2b PE=1 SV=3	PRKAR2B	26	19	-0.0141064	-0.0101465	-9.73508e-19	0.690036	0.947256	1	0.915926	0.990445	1	FALSE	FALSE	FALSE	0	312	311	312	311	-0.0885051
Q99104	Q99104	>sp|Q99104|MYO5A_MOUSE Unconventional myosin-Va OS=Mus musculus (Mouse) OX=10090 GN=Myo5a PE=1 SV=2	MYO5A	74	48	0.0938127	0.0796639	2.60588e-14	0.674735	2.4803e-05	1	0.911046	0.000645434	1	FALSE	FALSE	FALSE	0	815	862	815	862	0.226399
P08003	P08003	>sp|P08003|PDIA4_MOUSE Protein disulfide-isomerase A4 OS=Mus musculus (Mouse) OX=10090 GN=Pdia4 PE=1 SV=3	PDIA4	33	30	0.0128308	0.0174947	3.57576e-17	0.74936	0.279362	1	0.940927	0.600608	1	FALSE	FALSE	FALSE	0	445	452	445	452	0.00604328
F8VQK3	F8VQK3	>tr|F8VQK3|F8VQK3_MOUSE Guanylate cyclase domain-containing protein OS=Mus musculus (Mouse) OX=10090 GN=Gucy1a2 PE=1 SV=1	GUCY1A2	24	21	0.0633387	0.0726396	0.0584459	0.12003	0.000674411	0.062199	0.559635	0.0103655	0.526665	FALSE	FALSE	FALSE	0	307	302	307	302	-0.16152
Q0VBL3	Q0VBL3	>sp|Q0VBL3|RBM15_MOUSE RNA-binding protein 15 OS=Mus musculus (Mouse) OX=10090 GN=Rbm15 PE=1 SV=1	RBM15	7	6	0.0272351	0.0513577	8.06114e-18	0.542769	0.0997658	1	0.861613	0.358995	1	FALSE	FALSE	FALSE	0	88	90	88	90	0.0494446
Q9JHU4	Q9JHU4	>sp|Q9JHU4|DYHC1_MOUSE Cytoplasmic dynein 1 heavy chain 1 OS=Mus musculus (Mouse) OX=10090 GN=Dync1h1 PE=1 SV=2	DYNC1H1	237	167	-0.108106	-0.106273	-2.08412e-14	0.406422	0	1	0.816093	0	1	FALSE	FALSE	FALSE	0	2855	2779	2855	2779	-0.216552
Q8K341	Q8K341	>sp|Q8K341|ATAT_MOUSE Alpha-tubulin N-acetyltransferase 1 OS=Mus musculus (Mouse) OX=10090 GN=Atat1 PE=1 SV=1	ATAT1	13	11	-0.0725508	-0.0767367	-0.051046	0.0346716	0.0241568	0.0511649	0.393638	0.153409	0.467723	FALSE	FALSE	FALSE	0	168	171	168	171	0.0180838
P63054	P63054	>sp|P63054|PCP4_MOUSE Calmodulin regulator protein PCP4 OS=Mus musculus (Mouse) OX=10090 GN=Pcp4 PE=3 SV=2	PCP4	1	1	-0.216019	-0.204328	-0.163201	0.0376581	0.0870391	0.047982	0.406665	0.33092	0.451392	FALSE	FALSE	FALSE	0	12	14	12	14	0.70833
Q02053	Q02053	>sp|Q02053|UBA1_MOUSE Ubiquitin-like modifier-activating enzyme 1 OS=Mus musculus (Mouse) OX=10090 GN=Uba1 PE=1 SV=1	UBA1	56	49	0.00612539	0.00550505	0	0.810883	0.221729	1	0.955781	0.534866	1	FALSE	FALSE	FALSE	0	728	740	728	740	0.014747
Q60875	Q60875	>sp|Q60875|ARHG2_MOUSE Rho guanine nucleotide exchange factor 2 OS=Mus musculus (Mouse) OX=10090 GN=Arhgef2 PE=1 SV=4	ARHGEF2	35	28	0.0122637	0.00928153	0	0.660887	0.70167	1	0.907	0.884875	1	FALSE	FALSE	FALSE	0	434	433	434	433	-0.0896199
P51660	P51660	>sp|P51660|DHB4_MOUSE Peroxisomal multifunctional enzyme type 2 OS=Mus musculus (Mouse) OX=10090 GN=Hsd17b4 PE=1 SV=3	HSD17B4	32	27	-0.0645191	-0.0693856	-0.0571575	0.0307843	0.000660165	0.0101054	0.373245	0.0102008	0.187779	FALSE	FALSE	FALSE	0	406	420	406	420	0.102485
P28474	P28474	>sp|P28474|ADHX_MOUSE Alcohol dehydrogenase class-3 OS=Mus musculus (Mouse) OX=10090 GN=Adh5 PE=1 SV=3	ADH5	11	11	0.0431677	0.0601963	0.0461786	0.332723	0.0331846	0.168199	0.762014	0.187646	0.843808	FALSE	FALSE	FALSE	0	147	149	147	149	-0.00875557
Q99LC5	Q99LC5	>sp|Q99LC5|ETFA_MOUSE Electron transfer flavoprotein subunit alpha, mitochondrial OS=Mus musculus (Mouse) OX=10090 GN=Etfa PE=1 SV=2	ETFA	18	16	-0.0335573	-0.0327916	-0.0166047	0.215796	0.289679	0.306996	0.654953	0.609659	1	FALSE	FALSE	FALSE	0	227	227	227	227	-0.0723025
P63038	P63038	>sp|P63038|CH60_MOUSE 60 kDa heat shock protein, mitochondrial OS=Mus musculus (Mouse) OX=10090 GN=Hspd1 PE=1 SV=1	HSPD1	45	41	0.0323206	0.0373789	0.0309445	0.155605	0.000486545	0.0152809	0.604322	0.00791717	0.236604	FALSE	FALSE	FALSE	0	594	600	594	600	-0.0213896
Q3V3R1	Q3V3R1	>sp|Q3V3R1|C1TM_MOUSE Monofunctional C1-tetrahydrofolate synthase, mitochondrial OS=Mus musculus (Mouse) OX=10090 GN=Mthfd1l PE=1 SV=2	MTHFD1L	26	20	-0.0963513	-0.0931213	-0.0810552	0.00471847	0.000101737	0.00183537	0.158535	0.00215363	0.0592548	FALSE	FALSE	FALSE	0	326	319	326	319	-0.19201
P70168	P70168	>sp|P70168|IMB1_MOUSE Importin subunit beta-1 OS=Mus musculus (Mouse) OX=10090 GN=Kpnb1 PE=1 SV=2	KPNB1	39	32	-0.0120782	-0.00477031	0	0.621341	0.870218	1	0.890968	0.954652	1	FALSE	FALSE	FALSE	0	495	495	495	495	-0.0723902
Q6P3A8	Q6P3A8	>sp|Q6P3A8|ODBB_MOUSE 2-oxoisovalerate dehydrogenase subunit beta, mitochondrial OS=Mus musculus (Mouse) OX=10090 GN=Bckdhb PE=1 SV=2	BCKDHB	4	4	0.10549	0.0863582	0.03404	0.182616	0.0955281	0.430854	0.632177	0.349846	1	FALSE	FALSE	FALSE	0	56	56	56	56	-0.0726989
Q8C437	Q8C437	>sp|Q8C437|PEX5R_MOUSE PEX5-related protein OS=Mus musculus (Mouse) OX=10090 GN=Pex5l PE=1 SV=2	PEX5L	13	11	0.0102076	0.00667686	0	0.769707	0.67597	1	0.948981	0.871714	1	FALSE	FALSE	FALSE	0	164	166	164	166	-0.0121055
Q3TXS7	Q3TXS7	>sp|Q3TXS7|PSMD1_MOUSE 26S proteasome non-ATPase regulatory subunit 1 OS=Mus musculus (Mouse) OX=10090 GN=Psmd1 PE=1 SV=1	PSMD1	46	38	-0.0191359	-0.0176114	-9.51682e-17	0.463541	0.19813	1	0.831195	0.505285	1	FALSE	FALSE	FALSE	0	571	575	571	575	-0.0350247
Q61545	Q61545	>sp|Q61545|EWS_MOUSE RNA-binding protein EWS OS=Mus musculus (Mouse) OX=10090 GN=Ewsr1 PE=1 SV=2	EWSR1	5	4	0.00312891	-0.00542323	1.36008e-17	0.969373	0.653859	1	0.994804	0.858394	1	FALSE	FALSE	FALSE	0	68	65	68	65	-0.307962
Q920I9	Q920I9	>sp|Q920I9|WDR7_MOUSE WD repeat-containing protein 7 OS=Mus musculus (Mouse) OX=10090 GN=Wdr7 PE=1 SV=3	WDR7	56	43	-0.0400916	-0.0976921	-1.57548e-16	0.784621	0.000183968	1	0.950237	0.00357964	1	FALSE	FALSE	FALSE	0	678	710	678	710	0.17854
Q9WU60	Q9WU60	>sp|Q9WU60|ATRN_MOUSE Attractin OS=Mus musculus (Mouse) OX=10090 GN=Atrn PE=1 SV=3	ATRN	9	3	-0.0915841	-0.0194212	-3.7177e-17	0.410744	0.410465	1	0.818571	0.705724	1	FALSE	FALSE	FALSE	0	89	97	89	97	0.395994
Q02248	Q02248	>sp|Q02248|CTNB1_MOUSE Catenin beta-1 OS=Mus musculus (Mouse) OX=10090 GN=Ctnnb1 PE=1 SV=1	CTNNB1	34	32	-0.0284112	-0.0228247	-3.00792e-16	0.373217	0.433957	1	0.795837	0.72227	1	FALSE	FALSE	FALSE	0	464	460	464	460	-0.117313
Q03173	Q03173	>sp|Q03173|ENAH_MOUSE Protein enabled homolog OS=Mus musculus (Mouse) OX=10090 GN=Enah PE=1 SV=2	ENAH	11	7	-0.0231438	-0.0251217	-4.69712e-15	0.626297	0.583744	1	0.892884	0.818006	1	FALSE	FALSE	FALSE	0	116	125	116	125	0.337232
Q6PIC6;Q6PIE5;Q8VDN2	Q6PIC6;Q6PIE5;Q8VDN2	>sp|Q6PIC6|AT1A3_MOUSE Sodium/potassium-transporting ATPase subunit alpha-3 OS=Mus musculus (Mouse) OX=10090 GN=Atp1a3 PE=1 SV=1;>sp|Q6PIE5|AT1A2_MOUSE Sodium/potassium-transporting ATPase subunit alpha-2 OS=Mus musculus (Mouse) OX=10090 GN=Atp1a2 PE=1 SV=1;>sp|Q8VDN2|AT1A1_MOUSE Sodium/potassium-transporting ATPase subunit alpha-1 OS=Mus musculus (Mouse) OX=10090 GN=Atp1a1 PE=1 SV=1	ATP1A3;ATP1A2;ATP1A1	14	13	-0.00820626	0.00591442	1.62175e-18	0.934631	0.795941	1	0.98927	0.92972	1	FALSE	FALSE	FALSE	0	188	188	188	188	-0.0736241
P17182	P17182	>sp|P17182|ENOA_MOUSE Alpha-enolase OS=Mus musculus (Mouse) OX=10090 GN=Eno1 PE=1 SV=3	ENO1	29	24	-0.0511206	-0.0394875	0	0.160249	0.0857821	1	0.610064	0.327867	1	FALSE	FALSE	FALSE	0	373	380	373	380	0.0247833
P17182;P17183;P21550	P17182;P17183;P21550	>sp|P17182|ENOA_MOUSE Alpha-enolase OS=Mus musculus (Mouse) OX=10090 GN=Eno1 PE=1 SV=3;>sp|P17183|ENOG_MOUSE Gamma-enolase OS=Mus musculus (Mouse) OX=10090 GN=Eno2 PE=1 SV=2;>sp|P21550|ENOB_MOUSE Beta-enolase OS=Mus musculus (Mouse) OX=10090 GN=Eno3 PE=1 SV=3	ENO1;ENO2;ENO3	3	2	0.0833414	0.0535693	0	0.393733	0.235467	1	0.810321	0.55181	1	FALSE	FALSE	FALSE	0	37	35	37	35	-0.357468
P49769	P49769	>sp|P49769|PSN1_MOUSE Presenilin-1 OS=Mus musculus (Mouse) OX=10090 GN=Psen1 PE=1 SV=1	PSEN1	3	1	-0.192029	-0.187612	-0.0973572	0.0913824	0.0417996	0.222236	0.513768	0.214529	0.982427	FALSE	FALSE	FALSE	0	29	26	29	26	-0.572963
Q8K354	Q8K354	>sp|Q8K354|CBR3_MOUSE Carbonyl reductase [NADPH] 3 OS=Mus musculus (Mouse) OX=10090 GN=Cbr3 PE=1 SV=1	CBR3	4	2	-0.0966946	-0.0955048	0	0.407728	0.252127	1	0.81729	0.570281	1	FALSE	FALSE	FALSE	0	45	40	45	40	-0.696927
P16332	P16332	>sp|P16332|MUTA_MOUSE Methylmalonyl-CoA mutase, mitochondrial OS=Mus musculus (Mouse) OX=10090 GN=Mmut PE=1 SV=2	MMUT	21	20	-0.0724322	-0.0741128	-0.0602217	0.0421226	0.005046	0.0336402	0.417541	0.0515021	0.377489	FALSE	FALSE	FALSE	0	284	280	284	280	-0.148116
A8DUK4	A8DUK4	>tr|A8DUK4|A8DUK4_MOUSE GLOBIN domain-containing protein OS=Mus musculus (Mouse) OX=10090 GN=Hbb-bs PE=1 SV=1	HBB-BS	15	12	0.303021	0.209758	0.227939	0.025704	4.14556e-08	0.0615148	0.347065	2.41992e-06	0.525102	FALSE	TRUE	FALSE	1	192	193	192	193	-0.0499686
Q9QYC0	Q9QYC0	>sp|Q9QYC0|ADDA_MOUSE Alpha-adducin OS=Mus musculus (Mouse) OX=10090 GN=Add1 PE=1 SV=2	ADD1	32	26	-0.0318169	-0.0272072	-0.00633369	0.292168	0.279935	0.613378	0.721092	0.600721	1	FALSE	FALSE	FALSE	0	415	419	415	419	-0.022066
P45952	P45952	>sp|P45952|ACADM_MOUSE Medium-chain specific acyl-CoA dehydrogenase, mitochondrial OS=Mus musculus (Mouse) OX=10090 GN=Acadm PE=1 SV=1	ACADM	15	14	-0.0670337	-0.0638106	-0.052815	0.0480545	0.00823506	0.0453189	0.431916	0.0740131	0.440905	FALSE	FALSE	FALSE	0	201	198	201	198	-0.156666
Q505D7	Q505D7	>sp|Q505D7|OPA3_MOUSE Optic atrophy 3 protein homolog OS=Mus musculus (Mouse) OX=10090 GN=Opa3 PE=1 SV=1	OPA3	3	3	0.0856043	0.0847805	0.0476786	0.1494	0.114598	0.208398	0.597312	0.384367	0.957337	FALSE	FALSE	FALSE	0	42	42	42	42	-0.0726222
Q8CGF6	Q8CGF6	>sp|Q8CGF6|WDR47_MOUSE WD repeat-containing protein 47 OS=Mus musculus (Mouse) OX=10090 GN=Wdr47 PE=1 SV=2	WDR47	32	28	-0.0126965	-0.0149338	0	0.746549	0.726282	1	0.939728	0.897495	1	FALSE	FALSE	FALSE	0	422	431	422	431	0.0386958
Q8CAK1	Q8CAK1	>sp|Q8CAK1|CAF17_MOUSE Putative transferase CAF17 homolog, mitochondrial OS=Mus musculus (Mouse) OX=10090 GN=Iba57 PE=1 SV=1	IBA57	6	5	0.0471437	0.0403971	0.00179665	0.349418	0.302018	0.861807	0.778144	0.620043	1	FALSE	FALSE	FALSE	0	72	77	72	77	0.273498
Q8BWF0	Q8BWF0	>sp|Q8BWF0|SSDH_MOUSE Succinate-semialdehyde dehydrogenase, mitochondrial OS=Mus musculus (Mouse) OX=10090 GN=Aldh5a1 PE=1 SV=1	ALDH5A1	27	26	0.0462831	0.0364534	0.0188465	0.127036	0.0395907	0.33093	0.566983	0.207429	1	FALSE	FALSE	FALSE	0	366	369	366	369	-0.0282343
Q9CQW1	Q9CQW1	>sp|Q9CQW1|YKT6_MOUSE Synaptobrevin homolog YKT6 OS=Mus musculus (Mouse) OX=10090 GN=Ykt6 PE=1 SV=1	YKT6	11	11	-0.0571436	-0.0605193	-0.044129	0.0847786	0.0161526	0.0624575	0.501469	0.118459	0.526665	FALSE	FALSE	FALSE	0	152	150	152	150	-0.141076
P48678	P48678	>sp|P48678|LMNA_MOUSE Prelamin-A/C OS=Mus musculus (Mouse) OX=10090 GN=Lmna PE=1 SV=2	LMNA	38	27	0.0559622	0.0538623	0.0374717	0.0904634	0.00857779	0.118532	0.512537	0.076146	0.72294	FALSE	FALSE	FALSE	0	453	484	453	484	0.269336
P51881	P51881	>sp|P51881|ADT2_MOUSE ADP/ATP translocase 2 OS=Mus musculus (Mouse) OX=10090 GN=Slc25a5 PE=1 SV=3	SLC25A5	14	11	0.0178175	-0.024588	-1.57577e-17	0.750101	0.669719	1	0.940942	0.867004	1	FALSE	FALSE	FALSE	0	176	171	176	171	-0.225596
P48962	P48962	>sp|P48962|ADT1_MOUSE ADP/ATP translocase 1 OS=Mus musculus (Mouse) OX=10090 GN=Slc25a4 PE=1 SV=4	SLC25A4	15	13	0.0120704	-0.00494361	0	0.761023	0.945715	1	0.943969	0.989865	1	FALSE	FALSE	FALSE	0	198	198	198	198	-0.0750916
Q91YT0	Q91YT0	>sp|Q91YT0|NDUV1_MOUSE NADH dehydrogenase [ubiquinone] flavoprotein 1, mitochondrial OS=Mus musculus (Mouse) OX=10090 GN=Ndufv1 PE=1 SV=1	NDUFV1	24	23	0.0315621	0.0333452	0.0164196	0.322438	0.0778687	0.406931	0.753999	0.310133	1	FALSE	FALSE	FALSE	0	326	329	326	329	-0.0259796
Q9JHK4	Q9JHK4	>sp|Q9JHK4|PGTA_MOUSE Geranylgeranyl transferase type-2 subunit alpha OS=Mus musculus (Mouse) OX=10090 GN=Rabggta PE=1 SV=1	RABGGTA	16	14	-0.040657	-0.0328245	-5.76822e-18	0.350758	0.37697	1	0.778521	0.677819	1	FALSE	FALSE	FALSE	0	205	208	205	208	0.0063737
Q9CQI6	Q9CQI6	>sp|Q9CQI6|COTL1_MOUSE Coactosin-like protein OS=Mus musculus (Mouse) OX=10090 GN=Cotl1 PE=1 SV=3	COTL1	11	11	-0.0287558	-0.00871328	-3.66883e-18	0.423613	0.7873	1	0.821883	0.926075	1	FALSE	FALSE	FALSE	0	150	152	150	152	-0.00313887
Q8VDP4	Q8VDP4	>sp|Q8VDP4|CCAR2_MOUSE Cell cycle and apoptosis regulator protein 2 OS=Mus musculus (Mouse) OX=10090 GN=Ccar2 PE=1 SV=2	CCAR2	15	10	0.0994875	0.0576441	0	0.234919	0.0795668	1	0.680842	0.314727	1	FALSE	FALSE	FALSE	0	177	198	177	198	0.53216
P52760	P52760	>sp|P52760|RIDA_MOUSE 2-iminobutanoate/2-iminopropanoate deaminase OS=Mus musculus (Mouse) OX=10090 GN=Rida PE=1 SV=3	RIDA	6	4	-0.202447	-0.202112	-0.17653	0.00167818	0.000808781	0.000123557	0.0794936	0.0120774	0.00743786	FALSE	TRUE	TRUE	2	77	72	77	72	-0.420731
P35123;Q8R5H1;Q99K46	P35123;Q8R5H1;Q99K46	>sp|P35123|UBP4_MOUSE Ubiquitin carboxyl-terminal hydrolase 4 OS=Mus musculus (Mouse) OX=10090 GN=Usp4 PE=1 SV=3;>sp|Q8R5H1|UBP15_MOUSE Ubiquitin carboxyl-terminal hydrolase 15 OS=Mus musculus (Mouse) OX=10090 GN=Usp15 PE=1 SV=1;>sp|Q99K46|UBP11_MOUSE Ubiquitin carboxyl-terminal hydrolase 11 OS=Mus musculus (Mouse) OX=10090 GN=Usp11 PE=1 SV=4	USP4;USP15;USP11	1	1	0.0251437	0.0216647	0	0.805966	0.737073	1	0.954051	0.902389	1	FALSE	FALSE	FALSE	0	14	14	14	14	-0.0720387
P62874	P62874	>sp|P62874|GBB1_MOUSE Guanine nucleotide-binding protein G(I)/G(S)/G(T) subunit beta-1 OS=Mus musculus (Mouse) OX=10090 GN=Gnb1 PE=1 SV=3	GNB1	7	7	0.194418	0.184012	0.120906	0.101077	7.11463e-06	0.219443	0.530542	0.000227157	0.979767	FALSE	TRUE	FALSE	1	98	98	98	98	-0.0727987
Q61553	Q61553	>sp|Q61553|FSCN1_MOUSE Fascin OS=Mus musculus (Mouse) OX=10090 GN=Fscn1 PE=1 SV=4	FSCN1	36	32	0.00126142	0.00522414	1.62566e-17	0.967243	0.359796	1	0.994804	0.667715	1	FALSE	FALSE	FALSE	0	465	471	465	471	-0.00947002
Q9JHI5	Q9JHI5	>sp|Q9JHI5|IVD_MOUSE Isovaleryl-CoA dehydrogenase, mitochondrial OS=Mus musculus (Mouse) OX=10090 GN=Ivd PE=1 SV=1	IVD	22	21	0.0178993	0.0192671	0	0.568013	0.298911	1	0.869089	0.617371	1	FALSE	FALSE	FALSE	0	295	301	295	301	0.0333335
P62880	P62880	>sp|P62880|GBB2_MOUSE Guanine nucleotide-binding protein G(I)/G(S)/G(T) subunit beta-2 OS=Mus musculus (Mouse) OX=10090 GN=Gnb2 PE=1 SV=3	GNB2	8	7	0.18055	0.168952	0.135139	0.0594152	8.27115e-06	0.1105	0.453559	0.000259777	0.700965	FALSE	TRUE	FALSE	1	99	101	99	101	0.0281342
Q62465	Q62465	>sp|Q62465|VAT1_MOUSE Synaptic vesicle membrane protein VAT-1 homolog OS=Mus musculus (Mouse) OX=10090 GN=Vat1 PE=1 SV=3	VAT1	19	18	0.0241942	0.0402583	0.0212753	0.485072	0.0320324	0.254009	0.836147	0.184011	1	FALSE	FALSE	FALSE	0	261	262	261	262	-0.0488795
Q01279	Q01279	>sp|Q01279|EGFR_MOUSE Epidermal growth factor receptor OS=Mus musculus (Mouse) OX=10090 GN=Egfr PE=1 SV=1	EGFR	10	6	0.0950674	0.00967494	4.59944e-16	0.406915	0.519022	1	0.816514	0.776853	1	FALSE	FALSE	FALSE	0	102	119	102	119	0.763357
Q8BWG8	Q8BWG8	>sp|Q8BWG8|ARRB1_MOUSE Beta-arrestin-1 OS=Mus musculus (Mouse) OX=10090 GN=Arrb1 PE=1 SV=1	ARRB1	12	8	-0.0355918	-0.0518695	-0.0172452	0.524858	0.34855	0.51436	0.855316	0.659768	1	FALSE	FALSE	FALSE	0	141	144	141	144	0.0345766
P21271;Q99104	P21271;Q99104	>sp|P21271|MYO5B_MOUSE Unconventional myosin-Vb OS=Mus musculus (Mouse) OX=10090 GN=Myo5b PE=1 SV=2;>sp|Q99104|MYO5A_MOUSE Unconventional myosin-Va OS=Mus musculus (Mouse) OX=10090 GN=Myo5a PE=1 SV=2	MYO5B;MYO5A	7	5	0.174865	0.115774	4.63387e-16	0.499705	0.0952578	1	0.844923	0.349299	1	FALSE	FALSE	FALSE	0	79	87	79	87	0.45151
Q9D0T1	Q9D0T1	>sp|Q9D0T1|NH2L1_MOUSE NHP2-like protein 1 OS=Mus musculus (Mouse) OX=10090 GN=Snu13 PE=1 SV=4	SNU13	7	7	0.0690481	0.0685942	0.0147506	0.2618	0.145859	0.58429	0.702062	0.434718	1	FALSE	FALSE	FALSE	0	94	94	94	94	-0.0699991
Q8C7H1	Q8C7H1	>sp|Q8C7H1|MMAA_MOUSE Methylmalonic aciduria type A homolog, mitochondrial OS=Mus musculus (Mouse) OX=10090 GN=Mmaa PE=1 SV=1	MMAA	11	10	-0.00227385	-0.00276424	0	0.949038	0.940504	1	0.993383	0.987675	1	FALSE	FALSE	FALSE	0	142	146	142	146	0.0638011
Q8R0S2	Q8R0S2	>sp|Q8R0S2|IQEC1_MOUSE IQ motif and SEC7 domain-containing protein 1 OS=Mus musculus (Mouse) OX=10090 GN=Iqsec1 PE=1 SV=2	IQSEC1	17	12	0.165327	0.143431	0.137124	0.0242859	2.33092e-05	0.0274656	0.339089	0.000620756	0.336965	FALSE	TRUE	FALSE	1	201	220	201	220	0.398409
Q9R013	Q9R013	>sp|Q9R013|CATF_MOUSE Cathepsin F OS=Mus musculus (Mouse) OX=10090 GN=Ctsf PE=1 SV=1	CTSF	6	4	-0.0389135	-0.0478495	-3.57461e-15	0.597408	0.545699	1	0.883694	0.789781	1	FALSE	FALSE	FALSE	0	61	65	61	65	0.2432
Q8BNW9	Q8BNW9	>sp|Q8BNW9|KBTBB_MOUSE Kelch repeat and BTB domain-containing protein 11 OS=Mus musculus (Mouse) OX=10090 GN=Kbtbd11 PE=1 SV=3	KBTBD11	14	13	-0.058158	-0.054358	-0.045386	0.115867	0.0570244	0.0794609	0.553602	0.258466	0.595513	FALSE	FALSE	FALSE	0	185	190	185	190	0.0653051
P15105	P15105	>sp|P15105|GLNA_MOUSE Glutamine synthetase OS=Mus musculus (Mouse) OX=10090 GN=Glul PE=1 SV=6	GLUL	21	17	-0.343364	-0.338542	-0.324861	1.43493e-05	0	1.78639e-06	0.00376929	0	0.000310988	TRUE	TRUE	TRUE	3	260	250	260	250	-0.278354
P29387	P29387	>sp|P29387|GBB4_MOUSE Guanine nucleotide-binding protein subunit beta-4 OS=Mus musculus (Mouse) OX=10090 GN=Gnb4 PE=1 SV=4	GNB4	10	9	0.052134	0.0497956	3.80366e-19	0.436353	0.245027	1	0.82343	0.56258	1	FALSE	FALSE	FALSE	0	127	128	127	128	-0.0286242
P17426;P17427	P17426;P17427	>sp|P17426|AP2A1_MOUSE AP-2 complex subunit alpha-1 OS=Mus musculus (Mouse) OX=10090 GN=Ap2a1 PE=1 SV=1;>sp|P17427|AP2A2_MOUSE AP-2 complex subunit alpha-2 OS=Mus musculus (Mouse) OX=10090 GN=Ap2a2 PE=1 SV=2	AP2A1;AP2A2	10	9	0.0791248	0.075197	0.0417047	0.0865528	0.00181441	0.231936	0.506363	0.023198	1	FALSE	FALSE	FALSE	0	135	135	135	135	-0.0706614
P58802	P58802	>sp|P58802|TB10A_MOUSE TBC1 domain family member 10A OS=Mus musculus (Mouse) OX=10090 GN=Tbc1d10a PE=1 SV=1	TBC1D10A	9	8	-0.00778085	-0.0120429	-2.36251e-16	0.859647	0.755735	1	0.975261	0.90882	1	FALSE	FALSE	FALSE	0	114	105	114	105	-0.509044
P97351	P97351	>sp|P97351|RS3A_MOUSE 40S ribosomal protein S3a OS=Mus musculus (Mouse) OX=10090 GN=Rps3a PE=1 SV=3	RPS3A	23	21	-0.00421469	0.0128998	0	0.915083	0.447795	1	0.985119	0.730955	1	FALSE	FALSE	FALSE	0	305	307	305	307	-0.0420755
P80318	P80318	>sp|P80318|TCPG_MOUSE T-complex protein 1 subunit gamma OS=Mus musculus (Mouse) OX=10090 GN=Cct3 PE=1 SV=1	CCT3	42	35	0.0757329	0.0743402	0.0714364	0.0072962	2.73845e-07	0.00129016	0.201745	1.32988e-05	0.0471888	FALSE	FALSE	FALSE	0	526	530	526	530	-0.0331011
Q61595	Q61595	>sp|Q61595|KTN1_MOUSE Kinectin OS=Mus musculus (Mouse) OX=10090 GN=Ktn1 PE=1 SV=1	KTN1	22	17	0.140971	0.12088	0.116594	0.00679612	4.72816e-07	0.00735633	0.194909	2.13469e-05	0.149691	FALSE	FALSE	FALSE	0	252	262	252	262	0.138676
Q64514	Q64514	>sp|Q64514|TPP2_MOUSE Tripeptidyl-peptidase 2 OS=Mus musculus (Mouse) OX=10090 GN=Tpp2 PE=1 SV=3	TPP2	52	45	0.258118	0.158186	0.190474	0.0386341	0	0.0747201	0.409425	0	0.584567	FALSE	TRUE	FALSE	1	657	700	657	700	0.267413
Q6PIC6	Q6PIC6	>sp|Q6PIC6|AT1A3_MOUSE Sodium/potassium-transporting ATPase subunit alpha-3 OS=Mus musculus (Mouse) OX=10090 GN=Atp1a3 PE=1 SV=1	ATP1A3	39	36	0.0188676	0.0456066	1.01086e-15	0.848971	0.0181892	1	0.97124	0.129293	1	FALSE	FALSE	FALSE	0	530	539	530	539	0.0152206
Q9DB60	Q9DB60	>sp|Q9DB60|PXL2B_MOUSE Prostamide/prostaglandin F synthase OS=Mus musculus (Mouse) OX=10090 GN=Prxl2b PE=1 SV=1	PRXL2B	9	9	0.00600982	0.00197202	-1.84207e-16	0.884775	0.973069	1	0.980377	1	1	FALSE	FALSE	FALSE	0	121	122	121	122	-0.0321434
Q8VDN2	Q8VDN2	>sp|Q8VDN2|AT1A1_MOUSE Sodium/potassium-transporting ATPase subunit alpha-1 OS=Mus musculus (Mouse) OX=10090 GN=Atp1a1 PE=1 SV=1	ATP1A1	41	35	0.0413644	0.0393198	2.0599e-16	0.644548	0.0124165	1	0.90049	0.0985648	1	FALSE	FALSE	FALSE	0	515	520	515	520	-0.022987
Q6PIE5	Q6PIE5	>sp|Q6PIE5|AT1A2_MOUSE Sodium/potassium-transporting ATPase subunit alpha-2 OS=Mus musculus (Mouse) OX=10090 GN=Atp1a2 PE=1 SV=1	ATP1A2	32	29	-0.110059	-0.0888672	-0.0625927	0.128158	0.000537189	0.24082	0.567851	0.00862338	1	FALSE	FALSE	FALSE	0	424	419	424	419	-0.131025
Q6PIE5;Q8VDN2	Q6PIE5;Q8VDN2	>sp|Q6PIE5|AT1A2_MOUSE Sodium/potassium-transporting ATPase subunit alpha-2 OS=Mus musculus (Mouse) OX=10090 GN=Atp1a2 PE=1 SV=1;>sp|Q8VDN2|AT1A1_MOUSE Sodium/potassium-transporting ATPase subunit alpha-1 OS=Mus musculus (Mouse) OX=10090 GN=Atp1a1 PE=1 SV=1	ATP1A2;ATP1A1	2	2	0.14147	0.190348	0.0443411	0.344327	0.109098	0.536149	0.773965	0.374839	1	FALSE	FALSE	FALSE	0	28	28	28	28	-0.0724715
P61164	P61164	>sp|P61164|ACTZ_MOUSE Alpha-centractin OS=Mus musculus (Mouse) OX=10090 GN=Actr1a PE=1 SV=1	ACTR1A	9	7	0.0140784	0.0173077	7.936e-17	0.76624	0.508201	1	0.94713	0.769736	1	FALSE	FALSE	FALSE	0	116	114	116	114	-0.163977
P61164;Q8R5C5	P61164;Q8R5C5	>sp|P61164|ACTZ_MOUSE Alpha-centractin OS=Mus musculus (Mouse) OX=10090 GN=Actr1a PE=1 SV=1;>sp|Q8R5C5|ACTY_MOUSE Beta-centractin OS=Mus musculus (Mouse) OX=10090 GN=Actr1b PE=1 SV=1	ACTR1A;ACTR1B	15	13	0.11853	0.109034	0.0900358	0.0136682	0.000263144	0.0248319	0.262419	0.00483149	0.320321	FALSE	FALSE	FALSE	0	197	191	197	191	-0.23238
Q8BFZ9	Q8BFZ9	>sp|Q8BFZ9|ERLN2_MOUSE Erlin-2 OS=Mus musculus (Mouse) OX=10090 GN=Erlin2 PE=1 SV=1	ERLIN2	19	19	-0.011991	-0.0198242	-1.61101e-16	0.707161	0.496096	1	0.923754	0.763694	1	FALSE	FALSE	FALSE	0	262	264	262	264	-0.0335533
O88487	O88487	>sp|O88487|DC1I2_MOUSE Cytoplasmic dynein 1 intermediate chain 2 OS=Mus musculus (Mouse) OX=10090 GN=Dync1i2 PE=1 SV=1	DYNC1I2	15	12	-0.00833312	-0.00839955	-3.0512e-17	0.810673	0.800699	1	0.955781	0.932817	1	FALSE	FALSE	FALSE	0	193	199	193	199	0.0866549
Q91X78	Q91X78	>sp|Q91X78|ERLN1_MOUSE Erlin-1 OS=Mus musculus (Mouse) OX=10090 GN=Erlin1 PE=1 SV=2	ERLIN1	8	5	0.0991458	0.075595	0.0275629	0.141594	0.118712	0.41235	0.590384	0.392207	1	FALSE	FALSE	FALSE	0	90	99	90	99	0.398847
O70589	O70589	>sp|O70589|CSKP_MOUSE Peripheral plasma membrane protein CASK OS=Mus musculus (Mouse) OX=10090 GN=Cask PE=1 SV=2	CASK	46	40	0.0162468	0.0161314	0	0.569676	0.234287	1	0.870155	0.550608	1	FALSE	FALSE	FALSE	0	597	588	597	588	-0.150587
Q9CPX6	Q9CPX6	>sp|Q9CPX6|ATG3_MOUSE Ubiquitin-like-conjugating enzyme ATG3 OS=Mus musculus (Mouse) OX=10090 GN=Atg3 PE=1 SV=1	ATG3	5	5	-0.0534181	-0.0625611	-0.0193997	0.27878	0.150226	0.443354	0.715338	0.441125	1	FALSE	FALSE	FALSE	0	70	70	70	70	-0.0727453
Q9QYR9	Q9QYR9	>sp|Q9QYR9|ACOT2_MOUSE Acyl-coenzyme A thioesterase 2, mitochondrial OS=Mus musculus (Mouse) OX=10090 GN=Acot2 PE=1 SV=2	ACOT2	6	3	-0.000367523	-0.000613857	1.50712e-15	0.995971	0.905194	1	0.998794	0.969386	1	FALSE	FALSE	FALSE	0	65	66	65	66	0.019461
Q62442	Q62442	>sp|Q62442|VAMP1_MOUSE Vesicle-associated membrane protein 1 OS=Mus musculus (Mouse) OX=10090 GN=Vamp1 PE=1 SV=1	VAMP1	3	3	-0.0672321	-0.0381574	-7.48943e-16	0.471221	0.955433	1	0.831761	0.994318	1	FALSE	FALSE	FALSE	0	41	41	41	41	-0.0641887
P63044	P63044	>sp|P63044|VAMP2_MOUSE Vesicle-associated membrane protein 2 OS=Mus musculus (Mouse) OX=10090 GN=Vamp2 PE=1 SV=2	VAMP2	6	6	-0.084955	-0.0793169	-0.0336605	0.173441	0.00929279	0.405577	0.623288	0.0802736	1	FALSE	FALSE	FALSE	0	84	83	84	83	-0.13363
Q5SSM3	Q5SSM3	>sp|Q5SSM3|RHG44_MOUSE Rho GTPase-activating protein 44 OS=Mus musculus (Mouse) OX=10090 GN=Arhgap44 PE=1 SV=1	ARHGAP44	15	11	-0.0483472	-0.0515318	-0.0456482	0.135776	0.156786	0.0815423	0.580115	0.450707	0.604145	FALSE	FALSE	FALSE	0	178	179	178	179	-0.0365858
Q8VE99	Q8VE99	>sp|Q8VE99|CC115_MOUSE Coiled-coil domain-containing protein 115 OS=Mus musculus (Mouse) OX=10090 GN=Ccdc115 PE=1 SV=1	CCDC115	3	2	-0.0636165	-0.0747604	0	0.433784	0.373089	1	0.822611	0.677586	1	FALSE	FALSE	FALSE	0	35	38	35	38	0.347905
Q99JX3	Q99JX3	>sp|Q99JX3|GORS2_MOUSE Golgi reassembly-stacking protein 2 OS=Mus musculus (Mouse) OX=10090 GN=Gorasp2 PE=1 SV=3	GORASP2	8	7	0.0292517	0.0259373	2.22093e-17	0.525057	0.612067	1	0.855316	0.837446	1	FALSE	FALSE	FALSE	0	105	106	105	106	-0.0340614
Q8BK64	Q8BK64	>sp|Q8BK64|AHSA1_MOUSE Activator of 90 kDa heat shock protein ATPase homolog 1 OS=Mus musculus (Mouse) OX=10090 GN=Ahsa1 PE=1 SV=2	AHSA1	19	18	-0.0172822	-0.0153398	0	0.620282	0.453724	1	0.890968	0.73571	1	FALSE	FALSE	FALSE	0	257	260	257	260	-0.0130907
Q9R1V6	Q9R1V6	>sp|Q9R1V6|ADA22_MOUSE Disintegrin and metalloproteinase domain-containing protein 22 OS=Mus musculus (Mouse) OX=10090 GN=Adam22 PE=1 SV=2	ADAM22	20	12	0.00743965	0.0126162	5.00475e-18	0.864783	0.536712	1	0.975761	0.786026	1	FALSE	FALSE	FALSE	0	227	227	227	227	-0.072439
Q8BFR5	Q8BFR5	>sp|Q8BFR5|EFTU_MOUSE Elongation factor Tu, mitochondrial OS=Mus musculus (Mouse) OX=10090 GN=Tufm PE=1 SV=1	TUFM	34	32	0.0321716	0.0392242	0.0316518	0.197273	0.00251975	0.0549662	0.637608	0.0300338	0.4902	FALSE	FALSE	FALSE	0	460	460	460	460	-0.0734992
Q9D938	Q9D938	>sp|Q9D938|TM160_MOUSE Transmembrane protein 160 OS=Mus musculus (Mouse) OX=10090 GN=Tmem160 PE=2 SV=1	TMEM160	3	3	0.13361	0.13762	0.0635663	0.142741	0.0337636	0.23704	0.590923	0.18907	1	FALSE	FALSE	FALSE	0	41	41	41	41	-0.0695931
P22892	P22892	>sp|P22892|AP1G1_MOUSE AP-1 complex subunit gamma-1 OS=Mus musculus (Mouse) OX=10090 GN=Ap1g1 PE=1 SV=3	AP1G1	24	22	-0.00669254	-0.00715614	0	0.84863	0.93323	1	0.97124	0.982714	1	FALSE	FALSE	FALSE	0	299	310	299	310	0.111763
Q9Z2Q6	Q9Z2Q6	>sp|Q9Z2Q6|SEPT5_MOUSE Septin-5 OS=Mus musculus (Mouse) OX=10090 GN=Septin5 PE=1 SV=2	SEPTIN5	22	19	-0.0453174	-0.0399773	-0.00738603	0.187136	0.225585	0.619502	0.634118	0.538701	1	FALSE	FALSE	FALSE	0	287	297	287	297	0.102442
Q3UDE2	Q3UDE2	>sp|Q3UDE2|TTL12_MOUSE Tubulin--tyrosine ligase-like protein 12 OS=Mus musculus (Mouse) OX=10090 GN=Ttll12 PE=1 SV=1	TTLL12	20	16	0.0600753	0.0574205	0.0442542	0.0483886	0.0261202	0.0395501	0.431916	0.16127	0.413309	FALSE	FALSE	FALSE	0	247	251	247	251	0.010607
P62869	P62869	>sp|P62869|ELOB_MOUSE Elongin-B OS=Mus musculus (Mouse) OX=10090 GN=Elob PE=1 SV=1	ELOB	11	10	-0.0495421	-0.0554365	-0.008021	0.239877	0.0701105	0.639336	0.684294	0.291698	1	FALSE	FALSE	FALSE	0	152	150	152	150	-0.143972
Q922B2	Q922B2	>sp|Q922B2|SYDC_MOUSE Aspartate--tRNA ligase, cytoplasmic OS=Mus musculus (Mouse) OX=10090 GN=Dars PE=1 SV=2	DARS	30	28	-0.0423396	-0.0229771	-6.7211e-16	0.260418	0.468653	1	0.699926	0.743889	1	FALSE	FALSE	FALSE	0	404	404	404	404	-0.0723563
P51863	P51863	>sp|P51863|VA0D1_MOUSE V-type proton ATPase subunit d 1 OS=Mus musculus (Mouse) OX=10090 GN=Atp6v0d1 PE=1 SV=2	ATP6V0D1	20	19	0.050839	0.0418714	0.0173202	0.141038	0.00679961	0.427487	0.589216	0.0633819	1	FALSE	FALSE	FALSE	0	268	270	268	270	-0.0362122
Q05920	Q05920	>sp|Q05920|PYC_MOUSE Pyruvate carboxylase, mitochondrial OS=Mus musculus (Mouse) OX=10090 GN=Pc PE=1 SV=1	PC	48	45	0.0485549	0.0296374	1.65801e-17	0.455703	0.012963	1	0.831195	0.102341	1	FALSE	FALSE	FALSE	0	637	647	637	647	0.0120054
P61971	P61971	>sp|P61971|NTF2_MOUSE Nuclear transport factor 2 OS=Mus musculus (Mouse) OX=10090 GN=Nutf2 PE=1 SV=1	NUTF2	7	6	0.0575097	0.060228	0.00638139	0.265074	0.231714	0.681126	0.706906	0.547232	1	FALSE	FALSE	FALSE	0	82	85	82	85	0.112438
P15388	P15388	>sp|P15388|KCNC1_MOUSE Potassium voltage-gated channel subfamily C member 1 OS=Mus musculus (Mouse) OX=10090 GN=Kcnc1 PE=1 SV=1	KCNC1	4	3	-0.0248963	-0.0467231	0	0.791047	0.381088	1	0.950803	0.682463	1	FALSE	FALSE	FALSE	0	45	49	45	49	0.35539
P35700	P35700	>sp|P35700|PRDX1_MOUSE Peroxiredoxin-1 OS=Mus musculus (Mouse) OX=10090 GN=Prdx1 PE=1 SV=1	PRDX1	18	17	-0.0837576	-0.0724418	-0.0430182	0.0480573	0.0048806	0.16128	0.431916	0.0500088	0.828935	FALSE	FALSE	FALSE	0	249	247	249	247	-0.115624
Q8BXN9	Q8BXN9	>sp|Q8BXN9|TM87A_MOUSE Transmembrane protein 87A OS=Mus musculus (Mouse) OX=10090 GN=Tmem87a PE=1 SV=1	TMEM87A	3	1	0.125534	0.116631	0	0.371721	0.257157	1	0.794496	0.576838	1	FALSE	FALSE	FALSE	0	27	26	27	26	-0.233086
Q8BI06	Q8BI06	>sp|Q8BI06|CEMIP_MOUSE Cell migration-inducing and hyaluronan-binding protein OS=Mus musculus (Mouse) OX=10090 GN=Cemip PE=1 SV=4	CEMIP	22	13	0.0621489	0.0520672	0.0398163	0.0807115	0.121149	0.0825619	0.498181	0.396151	0.607803	FALSE	FALSE	FALSE	0	239	260	239	260	0.373578
Q99JH7	Q99JH7	>sp|Q99JH7|CSTN3_MOUSE Calsyntenin-3 OS=Mus musculus (Mouse) OX=10090 GN=Clstn3 PE=1 SV=1	CLSTN3	9	3	0.0611745	0.0469484	0	0.468883	0.450149	1	0.831195	0.732199	1	FALSE	FALSE	FALSE	0	82	76	82	76	-0.440509
Q9Z0P4	Q9Z0P4	>sp|Q9Z0P4|PALM_MOUSE Paralemmin-1 OS=Mus musculus (Mouse) OX=10090 GN=Palm PE=1 SV=1	PALM	15	13	-0.0812175	-0.0643385	-0.00117257	0.289087	0.00642775	0.902464	0.719865	0.0613983	1	FALSE	FALSE	FALSE	0	198	199	198	199	-0.0525982
Q61879;Q8VDD5	Q61879;Q8VDD5	>sp|Q61879|MYH10_MOUSE Myosin-10 OS=Mus musculus (Mouse) OX=10090 GN=Myh10 PE=1 SV=2;>sp|Q8VDD5|MYH9_MOUSE Myosin-9 OS=Mus musculus (Mouse) OX=10090 GN=Myh9 PE=1 SV=4	MYH10;MYH9	12	9	0.27823	0.278784	0.018919	0.277131	1.32225e-08	0.78659	0.715338	8.78306e-07	1	FALSE	TRUE	FALSE	1	143	154	143	154	0.319074
P47791	P47791	>sp|P47791|GSHR_MOUSE Glutathione reductase, mitochondrial OS=Mus musculus (Mouse) OX=10090 GN=Gsr PE=1 SV=3	GSR	13	12	-0.0205024	-0.0153317	0	0.568204	0.683727	1	0.86915	0.877277	1	FALSE	FALSE	FALSE	0	169	174	169	174	0.0791283
Q9EQ80	Q9EQ80	>sp|Q9EQ80|NIF3L_MOUSE NIF3-like protein 1 OS=Mus musculus (Mouse) OX=10090 GN=Nif3l1 PE=1 SV=4	NIF3L1	12	10	-0.0219632	-0.0165341	-6.69257e-16	0.506186	0.766149	1	0.848137	0.912902	1	FALSE	FALSE	FALSE	0	147	150	147	150	0.0324664
Q8K135	Q8K135	>sp|Q8K135|K319L_MOUSE Dyslexia-associated protein KIAA0319-like protein OS=Mus musculus (Mouse) OX=10090 GN=Kiaa0319l PE=1 SV=1	KIAA0319L	8	4	0.0979993	0.0153482	1.40048e-18	0.287883	0.66794	1	0.719865	0.865702	1	FALSE	FALSE	FALSE	0	79	96	79	96	0.996576
P61804	P61804	>sp|P61804|DAD1_MOUSE Dolichyl-diphosphooligosaccharide--protein glycosyltransferase subunit DAD1 OS=Mus musculus (Mouse) OX=10090 GN=Dad1 PE=1 SV=3	DAD1	4	4	-0.0231185	-0.0193937	-1.50444e-16	0.721446	0.504805	1	0.928599	0.767296	1	FALSE	FALSE	FALSE	0	56	56	56	56	-0.0726989
Q9D3A9	Q9D3A9	>sp|Q9D3A9|TTYH1_MOUSE Protein tweety homolog 1 OS=Mus musculus (Mouse) OX=10090 GN=Ttyh1 PE=1 SV=1	TTYH1	5	2	0.146173	0.137462	0.0776117	0.10336	0.0697197	0.147949	0.534244	0.290281	0.803396	FALSE	FALSE	FALSE	0	55	63	55	63	0.630227
Q9CRD0	Q9CRD0	>sp|Q9CRD0|OCAD1_MOUSE OCIA domain-containing protein 1 OS=Mus musculus (Mouse) OX=10090 GN=Ociad1 PE=1 SV=1	OCIAD1	10	10	-0.0162651	-0.0160258	-4.49442e-18	0.71954	0.884851	1	0.927707	0.961601	1	FALSE	FALSE	FALSE	0	137	135	137	135	-0.147446
O35465	O35465	>sp|O35465|FKBP8_MOUSE Peptidyl-prolyl cis-trans isomerase FKBP8 OS=Mus musculus (Mouse) OX=10090 GN=Fkbp8 PE=1 SV=2	FKBP8	12	10	0.00444056	0.00832771	0	0.923311	0.741436	1	0.987878	0.903576	1	FALSE	FALSE	FALSE	0	146	154	146	154	0.202071
Q9D1T0	Q9D1T0	>sp|Q9D1T0|LIGO1_MOUSE Leucine-rich repeat and immunoglobulin-like domain-containing nogo receptor-interacting protein 1 OS=Mus musculus (Mouse) OX=10090 GN=Lingo1 PE=1 SV=1	LINGO1	14	14	0.0915775	0.0913153	0.0815688	0.052162	0.000429139	0.042276	0.442146	0.00712641	0.427121	FALSE	FALSE	FALSE	0	196	194	196	194	-0.126383
Q5DU31	Q5DU31	>sp|Q5DU31|ICEF1_MOUSE Interactor protein for cytohesin exchange factors 1 OS=Mus musculus (Mouse) OX=10090 GN=Ipcef1 PE=1 SV=2	IPCEF1	3	2	0.00191843	0.0157862	4.1192e-16	0.977883	0.925526	1	0.996168	0.977988	1	FALSE	FALSE	FALSE	0	31	34	31	34	0.401713
Q8BG39	Q8BG39	>sp|Q8BG39|SV2B_MOUSE Synaptic vesicle glycoprotein 2B OS=Mus musculus (Mouse) OX=10090 GN=Sv2b PE=1 SV=1	SV2B	18	12	-0.14455	-0.125893	-0.0476632	0.190012	0.0106734	0.470164	0.634703	0.0884959	1	FALSE	FALSE	FALSE	0	217	221	217	221	0.0239791
Q9CW46	Q9CW46	>sp|Q9CW46|RAVR1_MOUSE Ribonucleoprotein PTB-binding 1 OS=Mus musculus (Mouse) OX=10090 GN=Raver1 PE=1 SV=2	RAVER1	1	1	-0.00487228	-0.00645851	0	0.936712	0.887391	1	0.989656	0.961601	1	FALSE	FALSE	FALSE	0	13	13	13	13	-0.0306717
O08749	O08749	>sp|O08749|DLDH_MOUSE Dihydrolipoyl dehydrogenase, mitochondrial OS=Mus musculus (Mouse) OX=10090 GN=Dld PE=1 SV=2	DLD	22	20	0.0481619	0.0515261	0.0417627	0.0564111	0.00194328	0.027012	0.449749	0.0246276	0.335704	FALSE	FALSE	FALSE	0	297	292	297	292	-0.157032
P62242	P62242	>sp|P62242|RS8_MOUSE 40S ribosomal protein S8 OS=Mus musculus (Mouse) OX=10090 GN=Rps8 PE=1 SV=2	RPS8	12	10	0.0734993	0.0570471	0.0328658	0.112375	0.0488284	0.30818	0.55096	0.234758	1	FALSE	FALSE	FALSE	0	156	157	156	157	-0.0398649
P62334	P62334	>sp|P62334|PRS10_MOUSE 26S proteasome regulatory subunit 10B OS=Mus musculus (Mouse) OX=10090 GN=Psmc6 PE=1 SV=1	PSMC6	25	19	0.0427521	0.0419545	0.00961125	0.223966	0.0605754	0.561909	0.665517	0.268867	1	FALSE	FALSE	FALSE	0	314	312	314	312	-0.101692
P14206	P14206	>sp|P14206|RSSA_MOUSE 40S ribosomal protein SA OS=Mus musculus (Mouse) OX=10090 GN=Rpsa PE=1 SV=4	RPSA	11	11	-0.0158887	-0.0121436	8.00952e-20	0.675552	0.695556	1	0.911046	0.882463	1	FALSE	FALSE	FALSE	0	153	150	153	150	-0.17915
P23819	P23819	>sp|P23819|GRIA2_MOUSE Glutamate receptor 2 OS=Mus musculus (Mouse) OX=10090 GN=Gria2 PE=1 SV=3	GRIA2	42	38	-0.0104057	-0.00425221	0	0.702408	0.861029	1	0.922705	0.95141	1	FALSE	FALSE	FALSE	0	540	550	540	550	0.0203216
Q9Z2W9	Q9Z2W9	>sp|Q9Z2W9|GRIA3_MOUSE Glutamate receptor 3 OS=Mus musculus (Mouse) OX=10090 GN=Gria3 PE=1 SV=2	GRIA3	21	16	0.0318553	0.0299341	0.00730276	0.31471	0.176524	0.592982	0.74629	0.477283	1	FALSE	FALSE	FALSE	0	261	260	261	260	-0.0989846
Q7TSJ2	Q7TSJ2	>sp|Q7TSJ2|MAP6_MOUSE Microtubule-associated protein 6 OS=Mus musculus (Mouse) OX=10090 GN=Map6 PE=1 SV=2	MAP6	58	51	-0.0747304	-0.0853147	-1.03788e-14	0.395505	2.05028e-06	1	0.811716	7.40534e-05	1	FALSE	FALSE	FALSE	0	758	776	758	776	0.0543316
P62270	P62270	>sp|P62270|RS18_MOUSE 40S ribosomal protein S18 OS=Mus musculus (Mouse) OX=10090 GN=Rps18 PE=1 SV=3	RPS18	11	11	0.0111027	0.0173424	1.43246e-18	0.787475	0.356542	1	0.950626	0.665523	1	FALSE	FALSE	FALSE	0	152	151	152	151	-0.11019
P58021	P58021	>sp|P58021|TM9S2_MOUSE Transmembrane 9 superfamily member 2 OS=Mus musculus (Mouse) OX=10090 GN=Tm9sf2 PE=1 SV=1	TM9SF2	9	7	-0.087766	-0.0596548	-1.32334e-14	0.250659	0.15046	1	0.691259	0.441264	1	FALSE	FALSE	FALSE	0	116	118	116	118	0.0140953
Q6ZWX6	Q6ZWX6	>sp|Q6ZWX6|IF2A_MOUSE Eukaryotic translation initiation factor 2 subunit 1 OS=Mus musculus (Mouse) OX=10090 GN=Eif2s1 PE=1 SV=3	EIF2S1	19	18	-0.045919	-0.0375394	-0.0210299	0.132792	0.197901	0.239514	0.572692	0.505285	1	FALSE	FALSE	FALSE	0	260	260	260	260	-0.0741074
Q61543	Q61543	>sp|Q61543|GSLG1_MOUSE Golgi apparatus protein 1 OS=Mus musculus (Mouse) OX=10090 GN=Glg1 PE=1 SV=1	GLG1	35	20	0.339408	0.164442	0.250486	0.0357562	4.37187e-10	0.0747525	0.401234	3.81475e-08	0.584567	FALSE	TRUE	FALSE	1	378	424	378	424	0.556287
Q9D0E1	Q9D0E1	>sp|Q9D0E1|HNRPM_MOUSE Heterogeneous nuclear ribonucleoprotein M OS=Mus musculus (Mouse) OX=10090 GN=Hnrnpm PE=1 SV=3	HNRNPM	42	38	0.129106	0.136475	0.118525	0.00339259	6.17284e-14	0.00137609	0.13149	1.11478e-11	0.0487878	FALSE	FALSE	FALSE	0	561	560	561	560	-0.080594
Q8VE62	Q8VE62	>sp|Q8VE62|PAIP1_MOUSE Polyadenylate-binding protein-interacting protein 1 OS=Mus musculus (Mouse) OX=10090 GN=Paip1 PE=1 SV=1	PAIP1	9	7	0.0293823	0.0345155	1.45807e-31	0.505266	0.355528	1	0.847832	0.664488	1	FALSE	FALSE	FALSE	0	103	110	103	110	0.255452
P15920	P15920	>sp|P15920|VPP2_MOUSE V-type proton ATPase 116 kDa subunit a isoform 2 OS=Mus musculus (Mouse) OX=10090 GN=Atp6v0a2 PE=1 SV=2	ATP6V0A2	6	4	-0.0197904	-0.019093	-5.24392e-17	0.772382	0.832272	1	0.948981	0.942243	1	FALSE	FALSE	FALSE	0	66	61	66	61	-0.492893
Q8VE22	Q8VE22	>sp|Q8VE22|RT23_MOUSE 28S ribosomal protein S23, mitochondrial OS=Mus musculus (Mouse) OX=10090 GN=Mrps23 PE=1 SV=1	MRPS23	8	8	-0.027273	-0.017244	-1.09364e-15	0.546242	0.659639	1	0.862495	0.860703	1	FALSE	FALSE	FALSE	0	111	111	111	111	-0.074904
P10649	P10649	>sp|P10649|GSTM1_MOUSE Glutathione S-transferase Mu 1 OS=Mus musculus (Mouse) OX=10090 GN=Gstm1 PE=1 SV=2	GSTM1	23	19	-0.177774	-0.167285	-0.141788	0.0199442	2.71932e-08	0.037239	0.315685	1.65421e-06	0.403004	FALSE	TRUE	FALSE	1	287	290	287	290	-0.0220429
Q5RJI5	Q5RJI5	>sp|Q5RJI5|BRSK1_MOUSE Serine/threonine-protein kinase BRSK1 OS=Mus musculus (Mouse) OX=10090 GN=Brsk1 PE=1 SV=1	BRSK1	24	20	-0.0794684	-0.0622386	-0.051956	0.0200297	0.0619462	0.0335988	0.315685	0.273272	0.377489	FALSE	FALSE	FALSE	0	299	302	299	302	-0.0257435
Q99JT2;Q99KH8;Q9Z2W1	Q99JT2;Q99KH8;Q9Z2W1	>sp|Q99JT2|STK26_MOUSE Serine/threonine-protein kinase 26 OS=Mus musculus (Mouse) OX=10090 GN=Stk26 PE=1 SV=1;>sp|Q99KH8|STK24_MOUSE Serine/threonine-protein kinase 24 OS=Mus musculus (Mouse) OX=10090 GN=Stk24 PE=1 SV=1;>sp|Q9Z2W1|STK25_MOUSE Serine/threonine-protein kinase 25 OS=Mus musculus (Mouse) OX=10090 GN=Stk25 PE=1 SV=2	STK26;STK24;STK25	4	4	0.00356528	0.00973466	2.31307e-16	0.958113	0.483742	1	0.993849	0.755784	1	FALSE	FALSE	FALSE	0	54	54	54	54	-0.065978
P68037	P68037	>sp|P68037|UB2L3_MOUSE Ubiquitin-conjugating enzyme E2 L3 OS=Mus musculus (Mouse) OX=10090 GN=Ube2l3 PE=1 SV=1	UBE2L3	6	6	-0.112095	-0.108822	-0.0717262	0.0951723	0.0318632	0.144461	0.51926	0.183954	0.792819	FALSE	FALSE	FALSE	0	83	83	83	83	-0.0739065
P39087	P39087	>sp|P39087|GRIK2_MOUSE Glutamate receptor ionotropic, kainate 2 OS=Mus musculus (Mouse) OX=10090 GN=Grik2 PE=1 SV=4	GRIK2	9	4	-0.0535309	-0.0578059	-0.0382892	0.184727	0.288692	0.237691	0.634104	0.608623	1	FALSE	FALSE	FALSE	0	96	81	96	81	-0.95908
Q4KMM3	Q4KMM3	>sp|Q4KMM3|OXR1_MOUSE Oxidation resistance protein 1 OS=Mus musculus (Mouse) OX=10090 GN=Oxr1 PE=1 SV=3	OXR1	31	21	0.129116	0.0417477	0.0385362	0.18334	0.0178525	0.48044	0.632551	0.127382	1	FALSE	FALSE	FALSE	0	346	389	346	389	0.560205
Q6PHU5	Q6PHU5	>sp|Q6PHU5|SORT_MOUSE Sortilin OS=Mus musculus (Mouse) OX=10090 GN=Sort1 PE=1 SV=1	SORT1	14	12	-0.104057	-0.110402	-0.0999876	0.0116777	0.000198921	0.002914	0.246373	0.00383189	0.0833664	FALSE	FALSE	FALSE	0	178	175	178	175	-0.167055
P62897	P62897	>sp|P62897|CYC_MOUSE Cytochrome c, somatic OS=Mus musculus (Mouse) OX=10090 GN=Cycs PE=1 SV=2	CYCS	11	10	-0.0642458	-0.0585459	-8.72893e-19	0.281083	0.0568374	1	0.717126	0.258199	1	FALSE	FALSE	FALSE	0	148	151	148	151	0.027609
P07901;P11499	P07901;P11499	>sp|P07901|HS90A_MOUSE Heat shock protein HSP 90-alpha OS=Mus musculus (Mouse) OX=10090 GN=Hsp90aa1 PE=1 SV=4;>sp|P11499|HS90B_MOUSE Heat shock protein HSP 90-beta OS=Mus musculus (Mouse) OX=10090 GN=Hsp90ab1 PE=1 SV=3	HSP90AA1;HSP90AB1	14	12	-0.0043568	-0.00293535	3.3078e-20	0.924273	0.850246	1	0.987878	0.949021	1	FALSE	FALSE	FALSE	0	191	189	191	189	-0.123295
Q99J39	Q99J39	>sp|Q99J39|DCMC_MOUSE Malonyl-CoA decarboxylase, mitochondrial OS=Mus musculus (Mouse) OX=10090 GN=Mlycd PE=1 SV=1	MLYCD	13	10	-0.0576491	-0.0646698	-0.0327825	0.155538	0.0445918	0.208142	0.604322	0.222535	0.956922	FALSE	FALSE	FALSE	0	154	164	154	164	0.252636
Q9D8Y0	Q9D8Y0	>sp|Q9D8Y0|EFHD2_MOUSE EF-hand domain-containing protein D2 OS=Mus musculus (Mouse) OX=10090 GN=Efhd2 PE=1 SV=1	EFHD2	11	11	-0.00805212	-0.00486459	-1.34527e-19	0.844147	0.919879	1	0.968883	0.974694	1	FALSE	FALSE	FALSE	0	152	154	152	154	-0.00699345
Q3UTJ2	Q3UTJ2	>sp|Q3UTJ2|SRBS2_MOUSE Sorbin and SH3 domain-containing protein 2 OS=Mus musculus (Mouse) OX=10090 GN=Sorbs2 PE=1 SV=2	SORBS2	33	17	0.260895	0.150907	0.163964	0.0681831	1.62357e-07	0.151277	0.478192	8.37734e-06	0.810973	FALSE	TRUE	FALSE	1	348	389	348	389	0.515659
Q9JJ28	Q9JJ28	>sp|Q9JJ28|FLII_MOUSE Protein flightless-1 homolog OS=Mus musculus (Mouse) OX=10090 GN=Flii PE=1 SV=1	FLII	14	10	0.190164	0.10111	0.124447	0.0599623	0.000323194	0.115016	0.454157	0.00571174	0.715269	FALSE	FALSE	FALSE	0	144	167	144	167	0.728241
Q99LC8	Q99LC8	>sp|Q99LC8|EI2BA_MOUSE Translation initiation factor eIF-2B subunit alpha OS=Mus musculus (Mouse) OX=10090 GN=Eif2b1 PE=1 SV=1	EIF2B1	4	3	0.0300245	0.0435635	4.43799e-16	0.698399	0.236991	1	0.920841	0.553448	1	FALSE	FALSE	FALSE	0	43	48	43	48	0.505595
Q80V26	Q80V26	>sp|Q80V26|IMPA3_MOUSE Golgi-resident adenosine 3',5'-bisphosphate 3'-phosphatase OS=Mus musculus (Mouse) OX=10090 GN=Impad1 PE=1 SV=1	IMPAD1	6	6	0.0433328	0.000591253	0	0.404563	0.758717	1	0.81576	0.909731	1	FALSE	FALSE	FALSE	0	84	82	84	82	-0.193013
Q8BIJ6	Q8BIJ6	>sp|Q8BIJ6|SYIM_MOUSE Isoleucine--tRNA ligase, mitochondrial OS=Mus musculus (Mouse) OX=10090 GN=Iars2 PE=1 SV=1	IARS2	46	36	-0.0316262	-0.0304065	-0.0157726	0.218251	0.176933	0.255076	0.656914	0.477803	1	FALSE	FALSE	FALSE	0	562	564	562	564	-0.052506
Q06335	Q06335	>sp|Q06335|APLP2_MOUSE Amyloid-like protein 2 OS=Mus musculus (Mouse) OX=10090 GN=Aplp2 PE=1 SV=4	APLP2	14	9	0.0286027	0.00543546	6.91531e-19	0.546846	0.843597	1	0.862804	0.946724	1	FALSE	FALSE	FALSE	0	155	166	155	166	0.290804
Q8BMS1	Q8BMS1	>sp|Q8BMS1|ECHA_MOUSE Trifunctional enzyme subunit alpha, mitochondrial OS=Mus musculus (Mouse) OX=10090 GN=Hadha PE=1 SV=1	HADHA	43	32	-0.0841663	-0.0793147	-0.0664953	0.00349775	1.35074e-05	0.00358776	0.132447	0.000390298	0.0955684	FALSE	FALSE	FALSE	0	537	533	537	533	-0.115652
Q61879	Q61879	>sp|Q61879|MYH10_MOUSE Myosin-10 OS=Mus musculus (Mouse) OX=10090 GN=Myh10 PE=1 SV=2	MYH10	103	58	0.251817	0.199456	0.0217705	0.277771	0	0.755653	0.715338	0	1	FALSE	TRUE	FALSE	1	1082	1167	1082	1167	0.340854
Q9D0R2	Q9D0R2	>sp|Q9D0R2|SYTC_MOUSE Threonine--tRNA ligase 1, cytoplasmic OS=Mus musculus (Mouse) OX=10090 GN=Tars1 PE=1 SV=2	TARS1	26	18	-0.0242679	-0.0206498	0	0.415502	0.508675	1	0.818725	0.769839	1	FALSE	FALSE	FALSE	0	311	313	311	313	-0.0388159
O08586	O08586	>sp|O08586|PTEN_MOUSE Phosphatidylinositol 3,4,5-trisphosphate 3-phosphatase and dual-specificity protein phosphatase PTEN OS=Mus musculus (Mouse) OX=10090 GN=Pten PE=1 SV=1	PTEN	13	9	-0.00131559	0.00539216	3.27416e-17	0.97672	0.865923	1	0.996076	0.952813	1	FALSE	FALSE	FALSE	0	152	154	152	154	-0.0119726
Q9D0F9	Q9D0F9	>sp|Q9D0F9|PGM1_MOUSE Phosphoglucomutase-1 OS=Mus musculus (Mouse) OX=10090 GN=Pgm1 PE=1 SV=4	PGM1	30	24	-0.0698364	-0.0758757	-0.0570354	0.0686497	0.0013071	0.0720028	0.478977	0.0178998	0.570006	FALSE	FALSE	FALSE	0	382	367	382	367	-0.278467
Q8K009	Q8K009	>sp|Q8K009|AL1L2_MOUSE Mitochondrial 10-formyltetrahydrofolate dehydrogenase OS=Mus musculus (Mouse) OX=10090 GN=Aldh1l2 PE=1 SV=2	ALDH1L2	34	25	-0.0757166	-0.0772317	-0.0639256	0.0162308	0.00161571	0.0147939	0.2849	0.0209354	0.232953	FALSE	FALSE	FALSE	0	419	414	419	414	-0.135203
Q8R0Y6	Q8R0Y6	>sp|Q8R0Y6|AL1L1_MOUSE Cytosolic 10-formyltetrahydrofolate dehydrogenase OS=Mus musculus (Mouse) OX=10090 GN=Aldh1l1 PE=1 SV=1	ALDH1L1	33	30	-0.157348	-0.158978	-0.145108	0.00144826	3.51885e-11	0.000368651	0.0734168	3.98734e-09	0.0184702	FALSE	TRUE	TRUE	2	441	433	441	433	-0.170213
Q9CTY5	Q9CTY5	>sp|Q9CTY5|MICU3_MOUSE Calcium uptake protein 3, mitochondrial OS=Mus musculus (Mouse) OX=10090 GN=Micu3 PE=2 SV=2	MICU3	17	14	0.132043	0.125519	0.122345	0.000239742	6.72358e-05	4.71613e-06	0.0227126	0.00151189	0.000605656	FALSE	FALSE	FALSE	0	213	220	213	220	0.0971976
P18654;Q9WUT3	P18654;Q9WUT3	>sp|P18654|KS6A3_MOUSE Ribosomal protein S6 kinase alpha-3 OS=Mus musculus (Mouse) OX=10090 GN=Rps6ka3 PE=1 SV=2;>sp|Q9WUT3|KS6A2_MOUSE Ribosomal protein S6 kinase alpha-2 OS=Mus musculus (Mouse) OX=10090 GN=Rps6ka2 PE=1 SV=1	RPS6KA3;RPS6KA2	6	4	0.137717	0.112345	0.0794663	0.0202051	0.188623	0.100459	0.316294	0.492791	0.675003	FALSE	FALSE	FALSE	0	73	75	73	75	0.0715933
Q91YJ5	Q91YJ5	>sp|Q91YJ5|IF2M_MOUSE Translation initiation factor IF-2, mitochondrial OS=Mus musculus (Mouse) OX=10090 GN=Mtif2 PE=1 SV=2	MTIF2	6	6	0.0200875	0.0196086	0	0.612578	0.711801	1	0.889366	0.889699	1	FALSE	FALSE	FALSE	0	80	81	80	81	-0.0164044
O89053	O89053	>sp|O89053|COR1A_MOUSE Coronin-1A OS=Mus musculus (Mouse) OX=10090 GN=Coro1a PE=1 SV=5	CORO1A	21	17	0.0383556	0.0388757	0.0276769	0.235762	0.0516677	0.232692	0.681594	0.244139	1	FALSE	FALSE	FALSE	0	273	269	273	269	-0.148757
P20357	P20357	>sp|P20357|MTAP2_MOUSE Microtubule-associated protein 2 OS=Mus musculus (Mouse) OX=10090 GN=Map2 PE=1 SV=2	MAP2	63	39	-0.0503852	-0.0709725	0	0.682672	0.00168715	1	0.913385	0.021715	1	FALSE	FALSE	FALSE	0	718	701	718	701	-0.201427
Q9QXY6;Q9WVK4	Q9QXY6;Q9WVK4	>sp|Q9QXY6|EHD3_MOUSE EH domain-containing protein 3 OS=Mus musculus (Mouse) OX=10090 GN=Ehd3 PE=1 SV=2;>sp|Q9WVK4|EHD1_MOUSE EH domain-containing protein 1 OS=Mus musculus (Mouse) OX=10090 GN=Ehd1 PE=1 SV=1	EHD3;EHD1	11	10	0.0050053	0.0224105	0	0.87919	0.36555	1	0.980082	0.670283	1	FALSE	FALSE	FALSE	0	148	147	148	147	-0.107692
P60879	P60879	>sp|P60879|SNP25_MOUSE Synaptosomal-associated protein 25 OS=Mus musculus (Mouse) OX=10090 GN=Snap25 PE=1 SV=1	SNAP25	30	27	-0.159384	-0.134932	-0.129197	0.00341295	1.96954e-13	0.00525444	0.13149	3.0762e-11	0.121949	FALSE	FALSE	FALSE	0	397	403	397	403	0.00456949
B1AZI6	B1AZI6	>sp|B1AZI6|THOC2_MOUSE THO complex subunit 2 OS=Mus musculus (Mouse) OX=10090 GN=Thoc2 PE=1 SV=1	THOC2	7	5	0.172762	0.137845	0.137173	0.00787215	0.00577353	0.00217933	0.211596	0.0569372	0.0677116	FALSE	FALSE	FALSE	0	73	86	73	86	0.794931
P63321	P63321	>sp|P63321|RALA_MOUSE Ras-related protein Ral-A OS=Mus musculus (Mouse) OX=10090 GN=Rala PE=1 SV=1	RALA	5	4	0.0459968	0.0388304	0.00495209	0.280468	0.227034	0.719493	0.717126	0.541043	1	FALSE	FALSE	FALSE	0	60	66	60	66	0.413874
P62264	P62264	>sp|P62264|RS14_MOUSE 40S ribosomal protein S14 OS=Mus musculus (Mouse) OX=10090 GN=Rps14 PE=1 SV=3	RPS14	8	7	0.0342815	0.0515031	0.000536619	0.484237	0.175612	0.912447	0.836147	0.476687	1	FALSE	FALSE	FALSE	0	104	107	104	107	0.0792296
Q921I1	Q921I1	>sp|Q921I1|TRFE_MOUSE Serotransferrin OS=Mus musculus (Mouse) OX=10090 GN=Tf PE=1 SV=1	TF	1	1	0.133052	0.11804	1.23641e-12	0.264681	0.288077	0.999997	0.706509	0.608393	1	FALSE	FALSE	FALSE	0	14	14	14	14	-0.0720387
P62881	P62881	>sp|P62881|GNB5_MOUSE Guanine nucleotide-binding protein subunit beta-5 OS=Mus musculus (Mouse) OX=10090 GN=Gnb5 PE=1 SV=1	GNB5	16	15	0.047384	0.0282659	0.0113467	0.220586	0.223819	0.523706	0.659856	0.537153	1	FALSE	FALSE	FALSE	0	220	214	220	214	-0.215775
O35098	O35098	>sp|O35098|DPYL4_MOUSE Dihydropyrimidinase-related protein 4 OS=Mus musculus (Mouse) OX=10090 GN=Dpysl4 PE=1 SV=1	DPYSL4	32	29	-0.017684	-0.00562925	-8.57386e-18	0.519064	0.882256	1	0.852041	0.960755	1	FALSE	FALSE	FALSE	0	432	433	432	433	-0.0625137
Q812A2	Q812A2	>sp|Q812A2|SRGP3_MOUSE SLIT-ROBO Rho GTPase-activating protein 3 OS=Mus musculus (Mouse) OX=10090 GN=Srgap3 PE=1 SV=1	SRGAP3	38	27	0.169442	0.0963082	0.109236	0.0611532	5.82478e-06	0.139437	0.458966	0.000188053	0.777805	FALSE	FALSE	FALSE	0	443	482	443	482	0.38495
O88485	O88485	>sp|O88485|DC1I1_MOUSE Cytoplasmic dynein 1 intermediate chain 1 OS=Mus musculus (Mouse) OX=10090 GN=Dync1i1 PE=1 SV=2	DYNC1I1	16	14	-0.0687183	-0.0704317	-0.050593	0.0920219	0.0222973	0.0849939	0.513768	0.146096	0.61706	FALSE	FALSE	FALSE	0	208	208	208	208	-0.0771776
Q3UDF0	Q3UDF0	>sp|Q3UDF0|GTR6_MOUSE Solute carrier family 2, facilitated glucose transporter member 6 OS=Mus musculus (Mouse) OX=10090 GN=Slc2a6 PE=1 SV=1	SLC2A6	4	3	-0.0956505	-0.0628989	-1.03709e-15	0.157551	0.196769	1	0.606041	0.50427	1	FALSE	FALSE	FALSE	0	46	47	46	47	0.050033
Q8BJ42	Q8BJ42	>sp|Q8BJ42|DLGP2_MOUSE Disks large-associated protein 2 OS=Mus musculus (Mouse) OX=10090 GN=Dlgap2 PE=1 SV=2	DLGAP2	16	9	0.072876	0.0610179	0.0512954	0.0752049	0.0269057	0.101311	0.487777	0.16415	0.675474	FALSE	FALSE	FALSE	0	168	188	168	188	0.531768
Q7TQ95	Q7TQ95	>sp|Q7TQ95|LNP_MOUSE Endoplasmic reticulum junction formation protein lunapark OS=Mus musculus (Mouse) OX=10090 GN=Lnpk PE=1 SV=1	LNPK	13	12	-0.00745213	-0.00613907	-2.86409e-16	0.833333	0.717521	1	0.964441	0.893344	1	FALSE	FALSE	FALSE	0	171	169	171	169	-0.133752
A2AJ15	A2AJ15	>sp|A2AJ15|MA1B1_MOUSE Endoplasmic reticulum mannosyl-oligosaccharide 1,2-alpha-mannosidase OS=Mus musculus (Mouse) OX=10090 GN=Man1b1 PE=1 SV=1	MAN1B1	5	5	-0.00196453	-0.00740261	-7.23759e-19	0.971668	0.895552	1	0.994804	0.964617	1	FALSE	FALSE	FALSE	0	64	68	64	68	0.233459
Q02819	Q02819	>sp|Q02819|NUCB1_MOUSE Nucleobindin-1 OS=Mus musculus (Mouse) OX=10090 GN=Nucb1 PE=1 SV=2	NUCB1	17	16	0.00306003	0.000390105	0	0.934662	0.851296	1	0.98927	0.949554	1	FALSE	FALSE	FALSE	0	231	228	231	228	-0.139352
P54775	P54775	>sp|P54775|PRS6B_MOUSE 26S proteasome regulatory subunit 6B OS=Mus musculus (Mouse) OX=10090 GN=Psmc4 PE=1 SV=2	PSMC4	21	17	0.0103161	0.00411902	0	0.718175	0.79619	1	0.927448	0.92972	1	FALSE	FALSE	FALSE	0	272	274	272	274	-0.0346795
Q80UG5	Q80UG5	>sp|Q80UG5|SEPT9_MOUSE Septin-9 OS=Mus musculus (Mouse) OX=10090 GN=Septin9 PE=1 SV=1	SEPTIN9	21	13	-0.144386	-0.134691	-0.127208	0.000235812	1.60422e-06	9.17104e-06	0.0227126	5.98116e-05	0.000999989	TRUE	FALSE	FALSE	1	240	236	240	236	-0.154758
O55131	O55131	>sp|O55131|SEPT7_MOUSE Septin-7 OS=Mus musculus (Mouse) OX=10090 GN=Septin7 PE=1 SV=1	SEPTIN7	28	26	-0.0642355	-0.0556852	-0.0226231	0.0819815	0.123315	0.385864	0.499568	0.401033	1	FALSE	FALSE	FALSE	0	374	373	374	373	-0.0907239
Q9Z1S5	Q9Z1S5	>sp|Q9Z1S5|SEPT3_MOUSE Neuronal-specific septin-3 OS=Mus musculus (Mouse) OX=10090 GN=Septin3 PE=1 SV=2	SEPTIN3	25	21	-0.0579657	-0.0554857	-0.0371783	0.0405412	0.026648	0.0762729	0.413163	0.162932	0.587382	FALSE	FALSE	FALSE	0	333	325	333	325	-0.195296
P84089	P84089	>sp|P84089|ERH_MOUSE Enhancer of rudimentary homolog OS=Mus musculus (Mouse) OX=10090 GN=Erh PE=1 SV=1	ERH	2	1	-0.0855636	-0.0736358	-1.59067e-17	0.402949	0.449456	1	0.813861	0.731663	1	FALSE	FALSE	FALSE	0	20	20	20	20	-0.0641324
P23818	P23818	>sp|P23818|GRIA1_MOUSE Glutamate receptor 1 OS=Mus musculus (Mouse) OX=10090 GN=Gria1 PE=1 SV=1	GRIA1	30	25	-0.026926	-0.0158427	-1.58786e-15	0.302462	0.772684	1	0.731541	0.915479	1	FALSE	FALSE	FALSE	0	390	381	390	381	-0.19246
Q99ME9	Q99ME9	>sp|Q99ME9|NOG1_MOUSE Nucleolar GTP-binding protein 1 OS=Mus musculus (Mouse) OX=10090 GN=Gtpbp4 PE=1 SV=3	GTPBP4	4	3	0.059047	0.0780617	3.54894e-16	0.464719	0.353406	1	0.831195	0.664173	1	FALSE	FALSE	FALSE	0	49	50	49	50	0.0223446
G5E829;Q6Q477;Q9R0K7	G5E829;Q6Q477;Q9R0K7	>sp|G5E829|AT2B1_MOUSE Plasma membrane calcium-transporting ATPase 1 OS=Mus musculus (Mouse) OX=10090 GN=Atp2b1 PE=1 SV=1;>sp|Q6Q477|AT2B4_MOUSE Plasma membrane calcium-transporting ATPase 4 OS=Mus musculus (Mouse) OX=10090 GN=Atp2b4 PE=1 SV=1;>sp|Q9R0K7|AT2B2_MOUSE Plasma membrane calcium-transporting ATPase 2 OS=Mus musculus (Mouse) OX=10090 GN=Atp2b2 PE=1 SV=2	ATP2B1;ATP2B4;ATP2B2	10	10	0.105962	0.00885091	1.39434e-15	0.676093	0.48758	1	0.911046	0.75888	1	FALSE	FALSE	FALSE	0	140	140	140	140	-0.072839
Q8BUV3	Q8BUV3	>sp|Q8BUV3|GEPH_MOUSE Gephyrin OS=Mus musculus (Mouse) OX=10090 GN=Gphn PE=1 SV=2	GPHN	32	28	0.00938185	0.0141396	1.26461e-17	0.689071	0.363583	1	0.915491	0.669386	1	FALSE	FALSE	FALSE	0	408	412	408	412	-0.0230074
Q08943	Q08943	>sp|Q08943|SSRP1_MOUSE FACT complex subunit SSRP1 OS=Mus musculus (Mouse) OX=10090 GN=Ssrp1 PE=1 SV=2	SSRP1	11	8	0.0550527	0.0531169	0.0281081	0.211262	0.174383	0.313952	0.652865	0.474995	1	FALSE	FALSE	FALSE	0	125	132	125	132	0.211059
Q3ULF4	Q3ULF4	>sp|Q3ULF4|SPG7_MOUSE Paraplegin OS=Mus musculus (Mouse) OX=10090 GN=Spg7 PE=1 SV=1	SPG7	16	11	-0.0676995	-0.0534911	-0.0347908	0.0512611	0.198564	0.154299	0.439896	0.505285	0.815399	FALSE	FALSE	FALSE	0	177	180	177	180	0.00776591
P57716	P57716	>sp|P57716|NICA_MOUSE Nicastrin OS=Mus musculus (Mouse) OX=10090 GN=Ncstn PE=1 SV=3	NCSTN	10	9	-0.0148377	-0.00884593	0	0.721081	0.950372	1	0.928504	0.991986	1	FALSE	FALSE	FALSE	0	133	136	133	136	0.0413478
O09174	O09174	>sp|O09174|AMACR_MOUSE Alpha-methylacyl-CoA racemase OS=Mus musculus (Mouse) OX=10090 GN=Amacr PE=1 SV=4	AMACR	7	4	-0.0496383	-0.0519865	-3.81711e-19	0.280935	0.309147	1	0.717126	0.625328	1	FALSE	FALSE	FALSE	0	77	76	77	76	-0.149922
Q62318	Q62318	>sp|Q62318|TIF1B_MOUSE Transcription intermediary factor 1-beta OS=Mus musculus (Mouse) OX=10090 GN=Trim28 PE=1 SV=3	TRIM28	21	21	0.0591775	0.0428239	0.00275687	0.257993	0.0605296	0.809147	0.696731	0.268867	1	FALSE	FALSE	FALSE	0	283	288	283	288	0.0161608
P16546	P16546	>sp|P16546|SPTN1_MOUSE Spectrin alpha chain, non-erythrocytic 1 OS=Mus musculus (Mouse) OX=10090 GN=Sptan1 PE=1 SV=4	SPTAN1	203	138	-0.0801409	-0.0757597	-7.55487e-17	0.786512	7.44467e-10	1	0.950626	6.23518e-08	1	FALSE	FALSE	FALSE	0	2309	2348	2309	2348	0.025869
Q2TPA8	Q2TPA8	>sp|Q2TPA8|HSDL2_MOUSE Hydroxysteroid dehydrogenase-like protein 2 OS=Mus musculus (Mouse) OX=10090 GN=Hsdl2 PE=1 SV=1	HSDL2	11	7	-0.181199	-0.166845	-0.161009	0.000526434	0.000302382	3.95871e-05	0.0389694	0.00541012	0.00309154	TRUE	TRUE	TRUE	3	123	121	123	121	-0.157954
P19783	P19783	>sp|P19783|COX41_MOUSE Cytochrome c oxidase subunit 4 isoform 1, mitochondrial OS=Mus musculus (Mouse) OX=10090 GN=Cox4i1 PE=1 SV=2	COX4I1	14	14	-0.0166703	-0.000833104	-8.37537e-16	0.732018	0.987774	1	0.934176	1	1	FALSE	FALSE	FALSE	0	196	196	196	196	-0.0728661
P50516	P50516	>sp|P50516|VATA_MOUSE V-type proton ATPase catalytic subunit A OS=Mus musculus (Mouse) OX=10090 GN=Atp6v1a PE=1 SV=2	ATP6V1A	50	47	0.0575838	0.0571067	0.0547767	0.055544	6.55738e-07	0.0140423	0.449749	2.76606e-05	0.228592	FALSE	FALSE	FALSE	0	675	682	675	682	-0.0211874
Q9Z2C9	Q9Z2C9	>sp|Q9Z2C9|MTMR7_MOUSE Myotubularin-related protein 7 OS=Mus musculus (Mouse) OX=10090 GN=Mtmr7 PE=1 SV=2	MTMR7	14	9	0.0688171	0.059007	0.030479	0.159019	0.145116	0.322228	0.607327	0.433698	1	FALSE	FALSE	FALSE	0	157	169	157	169	0.307459
Q80TY0	Q80TY0	>sp|Q80TY0|FNBP1_MOUSE Formin-binding protein 1 OS=Mus musculus (Mouse) OX=10090 GN=Fnbp1 PE=1 SV=2	FNBP1	5	4	-0.00710012	-0.00625859	0	0.89881	0.946529	1	0.982395	0.989865	1	FALSE	FALSE	FALSE	0	67	63	67	63	-0.38703
Q3UHD9	Q3UHD9	>sp|Q3UHD9|AGAP2_MOUSE Arf-GAP with GTPase, ANK repeat and PH domain-containing protein 2 OS=Mus musculus (Mouse) OX=10090 GN=Agap2 PE=1 SV=1	AGAP2	31	25	0.0889359	0.0637051	0.0165953	0.257161	0.000618054	0.624285	0.695983	0.00967949	1	FALSE	FALSE	FALSE	0	387	400	387	400	0.102882
Q9Z2D6	Q9Z2D6	>sp|Q9Z2D6|MECP2_MOUSE Methyl-CpG-binding protein 2 OS=Mus musculus (Mouse) OX=10090 GN=Mecp2 PE=1 SV=1	MECP2	16	12	0.103565	0.10246	0.0812773	0.044423	0.000783052	0.0594837	0.424331	0.0117845	0.517764	FALSE	FALSE	FALSE	0	193	201	193	201	0.139752
Q9CPQ3	Q9CPQ3	>sp|Q9CPQ3|TOM22_MOUSE Mitochondrial import receptor subunit TOM22 homolog OS=Mus musculus (Mouse) OX=10090 GN=Tomm22 PE=1 SV=3	TOMM22	6	6	0.0713304	0.0584013	0.0199259	0.202847	0.102138	0.470031	0.641788	0.363683	1	FALSE	FALSE	FALSE	0	84	83	84	83	-0.132567
P63325	P63325	>sp|P63325|RS10_MOUSE 40S ribosomal protein S10 OS=Mus musculus (Mouse) OX=10090 GN=Rps10 PE=1 SV=1	RPS10	7	7	-0.0601318	-0.0598622	-0.0171731	0.250201	0.0930082	0.509711	0.691259	0.3454	1	FALSE	FALSE	FALSE	0	98	98	98	98	-0.0727987
Q8K183	Q8K183	>sp|Q8K183|PDXK_MOUSE Pyridoxal kinase OS=Mus musculus (Mouse) OX=10090 GN=Pdxk PE=1 SV=1	PDXK	13	12	0.0277474	0.0352442	2.92691e-16	0.436035	0.213714	1	0.82343	0.524908	1	FALSE	FALSE	FALSE	0	175	176	175	176	-0.0452858
P97765	P97765	>sp|P97765|WBP2_MOUSE WW domain-binding protein 2 OS=Mus musculus (Mouse) OX=10090 GN=Wbp2 PE=1 SV=1	WBP2	8	7	0.00341947	-0.00194861	1.30699e-16	0.939737	0.942322	1	0.990907	0.989069	1	FALSE	FALSE	FALSE	0	105	107	105	107	0.0268156
Q9D7A8	Q9D7A8	>sp|Q9D7A8|ARMC1_MOUSE Armadillo repeat-containing protein 1 OS=Mus musculus (Mouse) OX=10090 GN=Armc1 PE=1 SV=1	ARMC1	8	6	0.00370133	-0.0156026	-1.88283e-16	0.951368	0.817052	1	0.993666	0.93853	1	FALSE	FALSE	FALSE	0	101	100	101	100	-0.137599
Q61739	Q61739	>sp|Q61739|ITA6_MOUSE Integrin alpha-6 OS=Mus musculus (Mouse) OX=10090 GN=Itga6 PE=1 SV=3	ITGA6	17	10	0.0447058	0.0412421	0.0127689	0.185953	0.17038	0.447224	0.634104	0.470543	1	FALSE	FALSE	FALSE	0	185	187	185	187	-0.0167885
Q8R1N4	Q8R1N4	>sp|Q8R1N4|NUDC3_MOUSE NudC domain-containing protein 3 OS=Mus musculus (Mouse) OX=10090 GN=Nudcd3 PE=1 SV=3	NUDCD3	14	10	-0.0404147	-0.0452721	-1.46005e-14	0.399407	0.210585	1	0.812185	0.520296	1	FALSE	FALSE	FALSE	0	167	166	167	166	-0.10198
Q8K2Q0	Q8K2Q0	>sp|Q8K2Q0|COMD9_MOUSE COMM domain-containing protein 9 OS=Mus musculus (Mouse) OX=10090 GN=Commd9 PE=1 SV=3	COMMD9	5	4	0.000104791	-0.0116897	-7.32526e-17	0.998304	0.697959	1	0.999502	0.883203	1	FALSE	FALSE	FALSE	0	59	65	59	65	0.427782
Q3UQ84	Q3UQ84	>sp|Q3UQ84|SYTM_MOUSE Threonine--tRNA ligase, mitochondrial OS=Mus musculus (Mouse) OX=10090 GN=Tars2 PE=1 SV=1	TARS2	13	10	-0.0111067	-0.0159977	-2.60104e-19	0.763173	0.540218	1	0.945566	0.787369	1	FALSE	FALSE	FALSE	0	156	160	156	160	0.0476119
Q9DB34	Q9DB34	>sp|Q9DB34|CHM2A_MOUSE Charged multivesicular body protein 2a OS=Mus musculus (Mouse) OX=10090 GN=Chmp2a PE=1 SV=1	CHMP2A	4	4	0.105541	0.105126	0.081908	0.0521063	0.0591775	0.0489244	0.442146	0.265106	0.456759	FALSE	FALSE	FALSE	0	55	55	55	55	-0.0701707
Q6R891	Q6R891	>sp|Q6R891|NEB2_MOUSE Neurabin-2 OS=Mus musculus (Mouse) OX=10090 GN=Ppp1r9b PE=1 SV=1	PPP1R9B	28	25	0.140224	0.0709937	0.0385243	0.175046	0.000541538	0.504561	0.625179	0.00864516	1	FALSE	FALSE	FALSE	0	369	380	369	380	0.0915697
P06801	P06801	>sp|P06801|MAOX_MOUSE NADP-dependent malic enzyme OS=Mus musculus (Mouse) OX=10090 GN=Me1 PE=1 SV=2	ME1	30	24	-0.129745	-0.134101	-0.112221	0.00483737	5.14834e-09	0.00363643	0.159744	4.02058e-07	0.0963987	FALSE	FALSE	FALSE	0	371	377	371	377	0.00995778
P26645	P26645	>sp|P26645|MARCS_MOUSE Myristoylated alanine-rich C-kinase substrate OS=Mus musculus (Mouse) OX=10090 GN=Marcks PE=1 SV=2	MARCKS	11	11	-0.223988	-0.222465	-0.164631	0.0825268	9.07963e-12	0.144959	0.499568	1.16603e-09	0.794047	FALSE	TRUE	FALSE	1	154	152	154	152	-0.142608
P25444	P25444	>sp|P25444|RS2_MOUSE 40S ribosomal protein S2 OS=Mus musculus (Mouse) OX=10090 GN=Rps2 PE=1 SV=3	RPS2	15	12	0.0994233	0.0854481	0.0679594	0.0427238	0.000898982	0.0778405	0.419247	0.0130533	0.592444	FALSE	FALSE	FALSE	0	187	186	187	186	-0.097955
Q6PDY2	Q6PDY2	>sp|Q6PDY2|AEDO_MOUSE 2-aminoethanethiol dioxygenase OS=Mus musculus (Mouse) OX=10090 GN=Ado PE=1 SV=2	ADO	6	6	0.0258246	0.0101328	0	0.550608	0.670295	1	0.863877	0.867361	1	FALSE	FALSE	FALSE	0	79	83	79	83	0.185616
P17918	P17918	>sp|P17918|PCNA_MOUSE Proliferating cell nuclear antigen OS=Mus musculus (Mouse) OX=10090 GN=Pcna PE=1 SV=2	PCNA	7	6	0.0842248	0.0796502	0.0169841	0.25023	0.0678546	0.602975	0.691259	0.285191	1	FALSE	FALSE	FALSE	0	91	90	91	90	-0.129484
P97300	P97300	>sp|P97300|NPTN_MOUSE Neuroplastin OS=Mus musculus (Mouse) OX=10090 GN=Nptn PE=1 SV=3	NPTN	18	16	0.0521209	0.0547293	0.0367	0.125689	0.00732804	0.15168	0.566043	0.0672202	0.811492	FALSE	FALSE	FALSE	0	242	241	242	241	-0.095759
Q9Z268	Q9Z268	>sp|Q9Z268|RASL1_MOUSE RasGAP-activating-like protein 1 OS=Mus musculus (Mouse) OX=10090 GN=Rasal1 PE=1 SV=2	RASAL1	24	19	0.0168163	0.0133826	0	0.612359	0.576276	1	0.889366	0.813856	1	FALSE	FALSE	FALSE	0	289	292	289	292	-0.023357
Q8R5H1	Q8R5H1	>sp|Q8R5H1|UBP15_MOUSE Ubiquitin carboxyl-terminal hydrolase 15 OS=Mus musculus (Mouse) OX=10090 GN=Usp15 PE=1 SV=1	USP15	16	7	-0.0378294	-0.0369744	-9.42816e-14	0.334393	0.306869	0.999999	0.762913	0.623996	1	FALSE	FALSE	FALSE	0	169	161	169	161	-0.317012
Q61699	Q61699	>sp|Q61699|HS105_MOUSE Heat shock protein 105 kDa OS=Mus musculus (Mouse) OX=10090 GN=Hsph1 PE=1 SV=2	HSPH1	40	36	-0.00460332	-0.00940209	0	0.888047	0.882451	1	0.981441	0.960755	1	FALSE	FALSE	FALSE	0	525	530	525	530	-0.0212661
Q922Q9	Q922Q9	>sp|Q922Q9|CHID1_MOUSE Chitinase domain-containing protein 1 OS=Mus musculus (Mouse) OX=10090 GN=Chid1 PE=1 SV=1	CHID1	11	10	0.108349	0.110473	0.100084	0.018548	0.000422543	0.00445943	0.302794	0.00707726	0.113529	FALSE	FALSE	FALSE	0	145	149	145	149	0.0722225
Q8BHK2	Q8BHK2	>sp|Q8BHK2|SCN3B_MOUSE Sodium channel subunit beta-3 OS=Mus musculus (Mouse) OX=10090 GN=Scn3b PE=1 SV=1	SCN3B	4	4	-0.0753217	-0.0839709	-0.0324529	0.343766	0.164251	0.451554	0.773306	0.463028	1	FALSE	FALSE	FALSE	0	56	56	56	56	-0.0726989
Q9ERG2	Q9ERG2	>sp|Q9ERG2|STRN3_MOUSE Striatin-3 OS=Mus musculus (Mouse) OX=10090 GN=Strn3 PE=1 SV=1	STRN3	14	13	-0.0269764	-0.0207971	-2.1045e-18	0.457225	0.607582	1	0.831195	0.834938	1	FALSE	FALSE	FALSE	0	185	189	185	189	0.0448535
Q9WV92	Q9WV92	>sp|Q9WV92|E41L3_MOUSE Band 4.1-like protein 3 OS=Mus musculus (Mouse) OX=10090 GN=Epb41l3 PE=1 SV=1	EPB41L3	45	36	0.211308	0.130313	0.14558	0.0564265	2.16271e-13	0.11306	0.449749	3.28903e-11	0.710959	FALSE	FALSE	FALSE	0	545	580	545	580	0.262295
D3YVF0	D3YVF0	>sp|D3YVF0|AKAP5_MOUSE A-kinase anchor protein 5 OS=Mus musculus (Mouse) OX=10090 GN=Akap5 PE=1 SV=2	AKAP5	22	18	0.145083	0.0535181	1.17563e-16	0.308555	0.0303984	1	0.738972	0.177986	1	FALSE	FALSE	FALSE	0	259	278	259	278	0.311577
P35564	P35564	>sp|P35564|CALX_MOUSE Calnexin OS=Mus musculus (Mouse) OX=10090 GN=Canx PE=1 SV=1	CANX	26	24	0.0398701	0.040101	1.84292e-15	0.432263	0.0497842	1	0.822611	0.237575	1	FALSE	FALSE	FALSE	0	345	343	345	343	-0.102715
Q62418	Q62418	>sp|Q62418|DBNL_MOUSE Drebrin-like protein OS=Mus musculus (Mouse) OX=10090 GN=Dbnl PE=1 SV=2	DBNL	21	19	0.000622869	-0.00626981	0	0.983368	0.766714	1	0.996325	0.913199	1	FALSE	FALSE	FALSE	0	282	280	282	280	-0.112703
P50518	P50518	>sp|P50518|VATE1_MOUSE V-type proton ATPase subunit E 1 OS=Mus musculus (Mouse) OX=10090 GN=Atp6v1e1 PE=1 SV=2	ATP6V1E1	23	21	-0.0542003	-0.0551794	-0.0236922	0.170808	0.0111923	0.352647	0.621599	0.091486	1	FALSE	FALSE	FALSE	0	301	305	301	305	-0.00668643
P55302	P55302	>sp|P55302|AMRP_MOUSE Alpha-2-macroglobulin receptor-associated protein OS=Mus musculus (Mouse) OX=10090 GN=Lrpap1 PE=1 SV=1	LRPAP1	16	15	0.0858514	0.0860992	0.0459976	0.145696	0.00265012	0.284028	0.593192	0.0308149	1	FALSE	FALSE	FALSE	0	213	221	213	221	0.114273
Q6PIP5	Q6PIP5	>sp|Q6PIP5|NUDC1_MOUSE NudC domain-containing protein 1 OS=Mus musculus (Mouse) OX=10090 GN=Nudcd1 PE=1 SV=2	NUDCD1	5	2	0.041091	0.0539965	3.86465e-17	0.470281	0.418311	1	0.831454	0.710143	1	FALSE	FALSE	FALSE	0	48	46	48	46	-0.27829
Q9CXW4	Q9CXW4	>sp|Q9CXW4|RL11_MOUSE 60S ribosomal protein L11 OS=Mus musculus (Mouse) OX=10090 GN=Rpl11 PE=1 SV=4	RPL11	6	6	0.0146647	0.0131055	-1.71202e-17	0.748742	0.308555	1	0.940444	0.624992	1	FALSE	FALSE	FALSE	0	83	83	83	83	-0.0679237
Q8JZN7	Q8JZN7	>sp|Q8JZN7|MIRO2_MOUSE Mitochondrial Rho GTPase 2 OS=Mus musculus (Mouse) OX=10090 GN=Rhot2 PE=1 SV=1	RHOT2	9	6	-0.0436232	-0.0449057	-3.89589e-19	0.479498	0.322925	1	0.836147	0.63798	1	FALSE	FALSE	FALSE	0	112	112	112	112	-0.0726935
Q8BG51	Q8BG51	>sp|Q8BG51|MIRO1_MOUSE Mitochondrial Rho GTPase 1 OS=Mus musculus (Mouse) OX=10090 GN=Rhot1 PE=1 SV=1	RHOT1	19	15	0.0747727	0.066311	0.0436701	0.0437762	0.00902171	0.0839155	0.423757	0.078756	0.614293	FALSE	FALSE	FALSE	0	232	232	232	232	-0.0767092
Q91WC0	Q91WC0	>sp|Q91WC0|SETD3_MOUSE Actin-histidine N-methyltransferase OS=Mus musculus (Mouse) OX=10090 GN=Setd3 PE=1 SV=1	SETD3	6	4	-0.15287	-0.148953	-0.122662	0.0301582	0.00548118	0.0419137	0.371608	0.0545193	0.425594	FALSE	FALSE	FALSE	0	67	62	67	62	-0.483481
Q921H8	Q921H8	>sp|Q921H8|THIKA_MOUSE 3-ketoacyl-CoA thiolase A, peroxisomal OS=Mus musculus (Mouse) OX=10090 GN=Acaa1a PE=1 SV=1	ACAA1A	19	14	0.122596	0.114493	0.10703	0.00163607	6.60103e-05	7.8692e-05	0.0787904	0.0014939	0.00535013	FALSE	FALSE	FALSE	0	242	240	242	240	-0.114869
Q8BP92	Q8BP92	>sp|Q8BP92|RCN2_MOUSE Reticulocalbin-2 OS=Mus musculus (Mouse) OX=10090 GN=Rcn2 PE=1 SV=1	RCN2	15	13	0.0164862	0.0129626	0	0.730217	0.607728	1	0.934132	0.834938	1	FALSE	FALSE	FALSE	0	197	197	197	197	-0.071864
Q8K1M6	Q8K1M6	>sp|Q8K1M6|DNM1L_MOUSE Dynamin-1-like protein OS=Mus musculus (Mouse) OX=10090 GN=Dnm1l PE=1 SV=2	DNM1L	47	37	0.0230433	0.0279988	1.18827e-15	0.46256	0.0172429	1	0.831195	0.124559	1	FALSE	FALSE	FALSE	0	591	600	591	600	0.00744743
Q3UJU9	Q3UJU9	>sp|Q3UJU9|RMD3_MOUSE Regulator of microtubule dynamics protein 3 OS=Mus musculus (Mouse) OX=10090 GN=Rmdn3 PE=1 SV=2	RMDN3	14	12	-0.00910998	-0.00882646	0	0.74777	0.650719	1	0.939835	0.857201	1	FALSE	FALSE	FALSE	0	183	184	183	184	-0.0463042
Q922P8	Q922P8	>sp|Q922P8|T132A_MOUSE Transmembrane protein 132A OS=Mus musculus (Mouse) OX=10090 GN=Tmem132a PE=1 SV=2	TMEM132A	16	13	0.239422	0.175405	0.16577	0.0575921	6.27807e-07	0.10292	0.452436	2.72237e-05	0.681303	FALSE	TRUE	FALSE	1	181	213	181	213	0.788218
Q80TB8	Q80TB8	>sp|Q80TB8|VAT1L_MOUSE Synaptic vesicle membrane protein VAT-1 homolog-like OS=Mus musculus (Mouse) OX=10090 GN=Vat1l PE=1 SV=2	VAT1L	20	18	0.0179253	0.0145357	1.68723e-15	0.597989	0.853945	1	0.884057	0.94991	1	FALSE	FALSE	FALSE	0	261	261	261	261	-0.0724546
Q04750	Q04750	>sp|Q04750|TOP1_MOUSE DNA topoisomerase 1 OS=Mus musculus (Mouse) OX=10090 GN=Top1 PE=1 SV=2	TOP1	18	11	0.18691	0.183412	0.175926	0.000206932	3.58842e-07	1.15854e-05	0.021743	1.68597e-05	0.00119557	TRUE	TRUE	TRUE	3	203	215	203	215	0.225236
Q9DCV4	Q9DCV4	>sp|Q9DCV4|RMD1_MOUSE Regulator of microtubule dynamics protein 1 OS=Mus musculus (Mouse) OX=10090 GN=Rmdn1 PE=1 SV=2	RMDN1	11	7	0.0774735	0.0761397	0.0462475	0.0851097	0.0454258	0.143797	0.501887	0.225503	0.790677	FALSE	FALSE	FALSE	0	120	119	120	119	-0.109803
O88448	O88448	>sp|O88448|KLC2_MOUSE Kinesin light chain 2 OS=Mus musculus (Mouse) OX=10090 GN=Klc2 PE=1 SV=1	KLC2	12	11	0.00920851	0.0109348	0	0.828719	0.640617	1	0.962453	0.852828	1	FALSE	FALSE	FALSE	0	160	159	160	159	-0.0988816
Q9D6K8	Q9D6K8	>sp|Q9D6K8|FUND2_MOUSE FUN14 domain-containing protein 2 OS=Mus musculus (Mouse) OX=10090 GN=Fundc2 PE=1 SV=1	FUNDC2	4	2	0.00207302	0.0259499	1.5696e-17	0.985311	0.774442	1	0.996425	0.917088	1	FALSE	FALSE	FALSE	0	44	54	44	54	0.938561
Q9JIW9	Q9JIW9	>sp|Q9JIW9|RALB_MOUSE Ras-related protein Ral-B OS=Mus musculus (Mouse) OX=10090 GN=Ralb PE=1 SV=1	RALB	3	3	0.00798839	-0.016418	0	0.911428	0.97073	1	0.984488	1	1	FALSE	FALSE	FALSE	0	42	40	42	40	-0.322328
Q99PT1	Q99PT1	>sp|Q99PT1|GDIR1_MOUSE Rho GDP-dissociation inhibitor 1 OS=Mus musculus (Mouse) OX=10090 GN=Arhgdia PE=1 SV=3	ARHGDIA	12	11	-0.0166204	-0.0187156	-1.21974e-16	0.616603	0.681528	1	0.890854	0.876013	1	FALSE	FALSE	FALSE	0	157	155	157	155	-0.137207
P50580	P50580	>sp|P50580|PA2G4_MOUSE Proliferation-associated protein 2G4 OS=Mus musculus (Mouse) OX=10090 GN=Pa2g4 PE=1 SV=3	PA2G4	20	17	0.0520758	0.0420111	0.0271245	0.159015	0.0905807	0.253318	0.607327	0.339422	1	FALSE	FALSE	FALSE	0	261	258	261	258	-0.131952
Q8BGB7	Q8BGB7	>sp|Q8BGB7|ENOPH_MOUSE Enolase-phosphatase E1 OS=Mus musculus (Mouse) OX=10090 GN=Enoph1 PE=1 SV=1	ENOPH1	6	5	-0.0729472	-0.0697544	-0.0363206	0.119471	0.156181	0.257638	0.558906	0.450435	1	FALSE	FALSE	FALSE	0	80	82	80	82	0.0637868
Q8VCT3	Q8VCT3	>sp|Q8VCT3|AMPB_MOUSE Aminopeptidase B OS=Mus musculus (Mouse) OX=10090 GN=Rnpep PE=1 SV=2	RNPEP	18	16	-0.0265844	-0.0348923	-1.05907e-16	0.501446	0.146528	1	0.845446	0.435588	1	FALSE	FALSE	FALSE	0	231	235	231	235	0.0178668
Q8BK63	Q8BK63	>sp|Q8BK63|KC1A_MOUSE Casein kinase I isoform alpha OS=Mus musculus (Mouse) OX=10090 GN=Csnk1a1 PE=1 SV=2	CSNK1A1	18	15	0.177873	0.17266	0.155141	0.000303982	2.92005e-08	0.000275359	0.0278843	1.75781e-06	0.014208	TRUE	TRUE	TRUE	3	219	238	219	238	0.36253
Q91WC3	Q91WC3	>sp|Q91WC3|ACSL6_MOUSE Long-chain-fatty-acid--CoA ligase 6 OS=Mus musculus (Mouse) OX=10090 GN=Acsl6 PE=1 SV=1	ACSL6	41	33	0.0375758	0.0410213	0.0295801	0.180008	0.00827388	0.121744	0.629648	0.0740166	0.728291	FALSE	FALSE	FALSE	0	512	519	512	519	0.00266556
Q9D824	Q9D824	>sp|Q9D824|FIP1_MOUSE Pre-mRNA 3'-end-processing factor FIP1 OS=Mus musculus (Mouse) OX=10090 GN=Fip1l1 PE=1 SV=1	FIP1L1	7	6	0.0326487	0.00974473	3.37445e-17	0.527547	0.646309	1	0.855947	0.856067	1	FALSE	FALSE	FALSE	0	80	89	80	89	0.466192
P59017	P59017	>sp|P59017|B2L13_MOUSE Bcl-2-like protein 13 OS=Mus musculus (Mouse) OX=10090 GN=Bcl2l13 PE=1 SV=2	BCL2L13	8	6	-0.0263664	-0.0192641	0	0.569398	0.611323	1	0.870155	0.836967	1	FALSE	FALSE	FALSE	0	97	99	97	99	0.0237056
Q91XV3	Q91XV3	>sp|Q91XV3|BASP1_MOUSE Brain acid soluble protein 1 OS=Mus musculus (Mouse) OX=10090 GN=Basp1 PE=1 SV=3	BASP1	11	9	-0.0309331	-0.0386156	-9.23089e-18	0.821344	0.430528	1	0.958317	0.718873	1	FALSE	FALSE	FALSE	0	133	134	133	134	-0.0327697
Q61644	Q61644	>sp|Q61644|PACN1_MOUSE Protein kinase C and casein kinase substrate in neurons protein 1 OS=Mus musculus (Mouse) OX=10090 GN=Pacsin1 PE=1 SV=1	PACSIN1	28	20	-0.049673	-0.040644	-0.0143758	0.124858	0.0500281	0.399293	0.565332	0.238423	1	FALSE	FALSE	FALSE	0	356	348	356	348	-0.193026
P28658	P28658	>sp|P28658|ATX10_MOUSE Ataxin-10 OS=Mus musculus (Mouse) OX=10090 GN=Atxn10 PE=1 SV=2	ATXN10	26	21	0.0704267	0.0743022	0.0579467	0.0641046	0.000641541	0.048718	0.4667	0.0099663	0.456306	FALSE	FALSE	FALSE	0	314	327	314	327	0.142555
Q8VE97	Q8VE97	>sp|Q8VE97|SRSF4_MOUSE Serine/arginine-rich splicing factor 4 OS=Mus musculus (Mouse) OX=10090 GN=Srsf4 PE=2 SV=1	SRSF4	6	5	-0.00861867	-0.00792766	-2.43639e-20	0.880815	0.840488	1	0.980082	0.945345	1	FALSE	FALSE	FALSE	0	73	75	73	75	0.0599006
Q80YA9	Q80YA9	>sp|Q80YA9|CNKR2_MOUSE Connector enhancer of kinase suppressor of ras 2 OS=Mus musculus (Mouse) OX=10090 GN=Cnksr2 PE=1 SV=1	CNKSR2	25	19	-0.00118966	-0.00279922	2.43569e-17	0.97582	0.711124	1	0.996076	0.889626	1	FALSE	FALSE	FALSE	0	293	299	293	299	0.0325214
Q9DB41	Q9DB41	>sp|Q9DB41|GHC2_MOUSE Mitochondrial glutamate carrier 2 OS=Mus musculus (Mouse) OX=10090 GN=Slc25a18 PE=1 SV=4	SLC25A18	11	9	-0.29764	-0.23759	-0.247038	1.14394e-06	8.39222e-07	1.59126e-09	0.000734537	3.32182e-05	7.07376e-07	TRUE	TRUE	TRUE	3	136	122	136	122	-0.645916
P18052	P18052	>sp|P18052|PTPRA_MOUSE Receptor-type tyrosine-protein phosphatase alpha OS=Mus musculus (Mouse) OX=10090 GN=Ptpra PE=1 SV=3	PTPRA	24	13	0.216465	0.117411	0.154898	0.0429363	6.32083e-05	0.0701618	0.419247	0.00144953	0.560809	FALSE	FALSE	FALSE	0	245	284	245	284	0.716736
Q3UNH4	Q3UNH4	>sp|Q3UNH4|GRIN1_MOUSE G protein-regulated inducer of neurite outgrowth 1 OS=Mus musculus (Mouse) OX=10090 GN=Gprin1 PE=1 SV=2	GPRIN1	38	34	-0.088597	-0.083282	-0.00655247	0.225219	7.02051e-05	0.762858	0.667113	0.00155446	1	FALSE	FALSE	FALSE	0	501	500	501	500	-0.0864909
P49446	P49446	>sp|P49446|PTPRE_MOUSE Receptor-type tyrosine-protein phosphatase epsilon OS=Mus musculus (Mouse) OX=10090 GN=Ptpre PE=1 SV=3	PTPRE	11	8	0.078093	0.0701513	0.0470566	0.0717711	0.097525	0.119533	0.482151	0.355376	0.723005	FALSE	FALSE	FALSE	0	134	136	134	136	-0.00112127
Q9JHR7	Q9JHR7	>sp|Q9JHR7|IDE_MOUSE Insulin-degrading enzyme OS=Mus musculus (Mouse) OX=10090 GN=Ide PE=1 SV=1	IDE	40	35	0.0132072	0.0225942	3.59877e-18	0.68375	0.0865714	1	0.913533	0.329576	1	FALSE	FALSE	FALSE	0	525	533	525	533	0.00794698
P19253	P19253	>sp|P19253|RL13A_MOUSE 60S ribosomal protein L13a OS=Mus musculus (Mouse) OX=10090 GN=Rpl13a PE=1 SV=4	RPL13A	6	6	0.0346214	0.0334129	3.09908e-17	0.50103	0.315571	1	0.845446	0.63059	1	FALSE	FALSE	FALSE	0	83	84	83	84	-0.00507095
P52480	P52480	>sp|P52480|KPYM_MOUSE Pyruvate kinase PKM OS=Mus musculus (Mouse) OX=10090 GN=Pkm PE=1 SV=4	PKM	46	46	0.00906361	0.0150428	4.27274e-18	0.741537	0.144506	1	0.939096	0.433307	1	FALSE	FALSE	FALSE	0	642	639	642	639	-0.0983156
Q8K268	Q8K268	>sp|Q8K268|ABCF3_MOUSE ATP-binding cassette sub-family F member 3 OS=Mus musculus (Mouse) OX=10090 GN=Abcf3 PE=1 SV=1	ABCF3	6	3	-0.0801814	-0.0568801	-9.81523e-12	0.177047	0.327621	0.99999	0.625782	0.640152	1	FALSE	FALSE	FALSE	0	67	63	67	63	-0.38648
Q60738	Q60738	>sp|Q60738|ZNT1_MOUSE Zinc transporter 1 OS=Mus musculus (Mouse) OX=10090 GN=Slc30a1 PE=1 SV=1	SLC30A1	9	9	0.131756	0.130012	0.121048	0.003936	0.00037862	0.00047183	0.143057	0.00647351	0.02235	FALSE	FALSE	FALSE	0	123	121	123	121	-0.151163
O54774	O54774	>sp|O54774|AP3D1_MOUSE AP-3 complex subunit delta-1 OS=Mus musculus (Mouse) OX=10090 GN=Ap3d1 PE=1 SV=1	AP3D1	48	38	0.00233091	-0.00616236	1.65382e-16	0.97177	0.893727	1	0.994804	0.963412	1	FALSE	FALSE	FALSE	0	616	614	616	614	-0.0910978
Q60676	Q60676	>sp|Q60676|PPP5_MOUSE Serine/threonine-protein phosphatase 5 OS=Mus musculus (Mouse) OX=10090 GN=Ppp5c PE=1 SV=3	PPP5C	24	23	0.0234645	0.0218077	9.3267e-14	0.382937	0.246364	0.999998	0.803564	0.564527	1	FALSE	FALSE	FALSE	0	324	323	324	323	-0.0882334
P14733	P14733	>sp|P14733|LMNB1_MOUSE Lamin-B1 OS=Mus musculus (Mouse) OX=10090 GN=Lmnb1 PE=1 SV=3	LMNB1	37	30	0.0202554	0.0248458	1.36168e-17	0.596855	0.21402	1	0.883295	0.524908	1	FALSE	FALSE	FALSE	0	469	476	469	476	0.00284882
Q148V7	Q148V7	>sp|Q148V7|RELCH_MOUSE RAB11-binding protein RELCH OS=Mus musculus (Mouse) OX=10090 GN=Relch PE=1 SV=1	RELCH	36	29	0.152706	0.109641	0.124064	0.0522699	8.48928e-08	0.068622	0.442146	4.585e-06	0.554102	FALSE	FALSE	FALSE	0	436	459	436	459	0.213019
Q9ES97	Q9ES97	>sp|Q9ES97|RTN3_MOUSE Reticulon-3 OS=Mus musculus (Mouse) OX=10090 GN=Rtn3 PE=1 SV=2	RTN3	37	32	0.0357731	0.0216584	0	0.597437	0.0872786	1	0.883694	0.331613	1	FALSE	FALSE	FALSE	0	466	476	466	476	0.0405489
Q62172	Q62172	>sp|Q62172|RBP1_MOUSE RalA-binding protein 1 OS=Mus musculus (Mouse) OX=10090 GN=Ralbp1 PE=1 SV=4	RALBP1	3	1	-0.183521	-0.211098	-0.0835481	0.238217	0.143639	0.341491	0.682715	0.432623	1	FALSE	FALSE	FALSE	0	26	27	26	27	0.115022
Q91Z67	Q91Z67	>sp|Q91Z67|SRGP2_MOUSE SLIT-ROBO Rho GTPase-activating protein 2 OS=Mus musculus (Mouse) OX=10090 GN=Srgap2 PE=1 SV=2	SRGAP2	34	22	0.130064	0.114668	0.08966	0.0672845	8.30428e-08	0.124606	0.477973	4.5274e-06	0.735854	FALSE	FALSE	FALSE	0	387	416	387	416	0.316517
Q9Z110	Q9Z110	>sp|Q9Z110|P5CS_MOUSE Delta-1-pyrroline-5-carboxylate synthase OS=Mus musculus (Mouse) OX=10090 GN=Aldh18a1 PE=1 SV=2	ALDH18A1	41	34	-0.153035	-0.137605	-0.12347	0.00590747	2.0881e-10	0.0119029	0.182563	1.97822e-08	0.205452	FALSE	FALSE	FALSE	0	527	525	527	525	-0.0940351
Q9CQ80	Q9CQ80	>sp|Q9CQ80|VPS25_MOUSE Vacuolar protein-sorting-associated protein 25 OS=Mus musculus (Mouse) OX=10090 GN=Vps25 PE=1 SV=1	VPS25	6	6	0.0540315	0.0376012	0.0136511	0.252808	0.324288	0.489581	0.692735	0.638567	1	FALSE	FALSE	FALSE	0	83	83	83	83	-0.0778564
O35551	O35551	>sp|O35551|RABE1_MOUSE Rab GTPase-binding effector protein 1 OS=Mus musculus (Mouse) OX=10090 GN=Rabep1 PE=1 SV=2	RABEP1	18	16	0.0195408	0.019714	0	0.553984	0.390336	1	0.864112	0.688779	1	FALSE	FALSE	FALSE	0	238	233	238	233	-0.184659
Q3TLI0	Q3TLI0	>sp|Q3TLI0|TPC10_MOUSE Trafficking protein particle complex subunit 10 OS=Mus musculus (Mouse) OX=10090 GN=Trappc10 PE=1 SV=2	TRAPPC10	14	7	0.0672721	0.0642937	0.0153636	0.171335	0.0364544	0.503207	0.621881	0.196808	1	FALSE	FALSE	FALSE	0	125	147	125	147	0.815766
Q8BFU3	Q8BFU3	>sp|Q8BFU3|RN214_MOUSE RING finger protein 214 OS=Mus musculus (Mouse) OX=10090 GN=Rnf214 PE=1 SV=1	RNF214	11	7	0.0027697	0.0230464	0	0.959065	0.357424	1	0.993849	0.666094	1	FALSE	FALSE	FALSE	0	126	129	126	129	0.0447382
Q05BC3	Q05BC3	>sp|Q05BC3|EMAL1_MOUSE Echinoderm microtubule-associated protein-like 1 OS=Mus musculus (Mouse) OX=10090 GN=Eml1 PE=1 SV=1	EML1	9	7	-0.0853412	-0.0806386	-0.0222354	0.19673	0.0534861	0.515432	0.637279	0.249271	1	FALSE	FALSE	FALSE	0	113	108	113	108	-0.309594
O08788	O08788	>sp|O08788|DCTN1_MOUSE Dynactin subunit 1 OS=Mus musculus (Mouse) OX=10090 GN=Dctn1 PE=1 SV=3	DCTN1	58	48	0.331138	0.11647	0.233134	0.058202	2.67342e-13	0.11419	0.452436	3.86242e-11	0.713701	FALSE	FALSE	FALSE	0	703	772	703	772	0.44288
Q91VC9	Q91VC9	>sp|Q91VC9|GHITM_MOUSE Growth hormone-inducible transmembrane protein OS=Mus musculus (Mouse) OX=10090 GN=Ghitm PE=1 SV=1	GHITM	5	3	-0.154122	-0.172597	-0.00261914	0.255916	0.0329315	0.889159	0.695661	0.186763	1	FALSE	FALSE	FALSE	0	63	60	63	60	-0.335434
Q8BHN3	Q8BHN3	>sp|Q8BHN3|GANAB_MOUSE Neutral alpha-glucosidase AB OS=Mus musculus (Mouse) OX=10090 GN=Ganab PE=1 SV=1	GANAB	42	39	0.0664019	0.0707359	0.0563168	0.0649015	3.6111e-05	0.0520764	0.469843	0.000903401	0.472448	FALSE	FALSE	FALSE	0	549	565	549	565	0.0751496
Q8VE70	Q8VE70	>sp|Q8VE70|PDC10_MOUSE Programmed cell death protein 10 OS=Mus musculus (Mouse) OX=10090 GN=Pdcd10 PE=1 SV=1	PDCD10	9	7	-0.0337181	-0.0397646	0	0.441146	0.419759	1	0.825405	0.710437	1	FALSE	FALSE	FALSE	0	112	114	112	114	0.0189586
Q9EQH3	Q9EQH3	>sp|Q9EQH3|VPS35_MOUSE Vacuolar protein sorting-associated protein 35 OS=Mus musculus (Mouse) OX=10090 GN=Vps35 PE=1 SV=1	VPS35	35	25	-0.00729826	-0.00600759	0	0.758369	0.997502	1	0.942761	1	1	FALSE	FALSE	FALSE	0	437	435	437	435	-0.0940874
Q6NZL0	Q6NZL0	>sp|Q6NZL0|SOGA3_MOUSE Protein SOGA3 OS=Mus musculus (Mouse) OX=10090 GN=Soga3 PE=1 SV=2	SOGA3	35	29	-0.0322756	-0.0289348	-8.59105e-16	0.446933	0.22754	1	0.827894	0.541802	1	FALSE	FALSE	FALSE	0	451	443	451	443	-0.168558
Q8VIJ6	Q8VIJ6	>sp|Q8VIJ6|SFPQ_MOUSE Splicing factor, proline- and glutamine-rich OS=Mus musculus (Mouse) OX=10090 GN=Sfpq PE=1 SV=1	SFPQ	19	18	0.097058	0.0944616	0.0794613	0.0239152	0.000104831	0.0166667	0.33899	0.00219499	0.247943	FALSE	FALSE	FALSE	0	259	262	259	262	-0.0116518
Q8R326	Q8R326	>sp|Q8R326|PSPC1_MOUSE Paraspeckle component 1 OS=Mus musculus (Mouse) OX=10090 GN=Pspc1 PE=1 SV=1	PSPC1	13	11	0.112177	0.10685	0.080727	0.0256083	0.00323856	0.0428631	0.346582	0.0359916	0.431543	FALSE	FALSE	FALSE	0	153	160	153	160	0.167321
D3YZP9	D3YZP9	>sp|D3YZP9|CCDC6_MOUSE Coiled-coil domain-containing protein 6 OS=Mus musculus (Mouse) OX=10090 GN=Ccdc6 PE=1 SV=1	CCDC6	11	8	-0.0369363	-0.0239027	0	0.484686	0.598499	1	0.836147	0.829232	1	FALSE	FALSE	FALSE	0	135	128	135	128	-0.340561
Q91YP2	Q91YP2	>sp|Q91YP2|NEUL_MOUSE Neurolysin, mitochondrial OS=Mus musculus (Mouse) OX=10090 GN=Nln PE=1 SV=1	NLN	28	26	-0.0412233	-0.0453839	-0.00778847	0.284474	0.0427314	0.631529	0.718729	0.21719	1	FALSE	FALSE	FALSE	0	375	377	375	377	-0.0463004
Q9WVJ0	Q9WVJ0	>sp|Q9WVJ0|KCNH3_MOUSE Potassium voltage-gated channel subfamily H member 3 OS=Mus musculus (Mouse) OX=10090 GN=Kcnh3 PE=2 SV=3	KCNH3	1	1	0.132748	0.128422	0	0.284645	0.235978	1	0.718729	0.552783	1	FALSE	FALSE	FALSE	0	14	13	14	13	-0.443798
Q99J85	Q99J85	>sp|Q99J85|NPTXR_MOUSE Neuronal pentraxin receptor OS=Mus musculus (Mouse) OX=10090 GN=Nptxr PE=1 SV=1	NPTXR	15	11	0.117861	0.115436	0.111265	0.00697444	9.65002e-05	0.00287245	0.197575	0.00205905	0.0833664	FALSE	FALSE	FALSE	0	185	190	185	190	0.0651546
Q3UUQ7	Q3UUQ7	>sp|Q3UUQ7|PGAP1_MOUSE GPI inositol-deacylase OS=Mus musculus (Mouse) OX=10090 GN=Pgap1 PE=1 SV=3	PGAP1	28	25	-0.101547	-0.0900843	-0.0561693	0.11344	0.00019841	0.237747	0.551552	0.00383189	1	FALSE	FALSE	FALSE	0	368	367	368	367	-0.0887207
Q6QD59	Q6QD59	>sp|Q6QD59|SEC20_MOUSE Vesicle transport protein SEC20 OS=Mus musculus (Mouse) OX=10090 GN=Bnip1 PE=1 SV=1	BNIP1	4	2	0.0715138	0.0642047	0	0.42502	0.348788	1	0.821883	0.660003	1	FALSE	FALSE	FALSE	0	43	40	43	40	-0.463526
P62908	P62908	>sp|P62908|RS3_MOUSE 40S ribosomal protein S3 OS=Mus musculus (Mouse) OX=10090 GN=Rps3 PE=1 SV=1	RPS3	22	21	-0.00223719	-0.0020063	-1.14956e-16	0.947796	0.850325	1	0.993383	0.949021	1	FALSE	FALSE	FALSE	0	300	300	300	300	-0.0733994
O55106	O55106	>sp|O55106|STRN_MOUSE Striatin OS=Mus musculus (Mouse) OX=10090 GN=Strn PE=1 SV=2	STRN	30	24	-0.0166383	-0.0113402	-6.39126e-18	0.510632	0.724356	1	0.848947	0.896012	1	FALSE	FALSE	FALSE	0	361	371	361	371	0.061073
P58404	P58404	>sp|P58404|STRN4_MOUSE Striatin-4 OS=Mus musculus (Mouse) OX=10090 GN=Strn4 PE=1 SV=2	STRN4	15	11	-0.00581158	-0.00896723	-1.99779e-21	0.841391	0.823476	1	0.968144	0.939448	1	FALSE	FALSE	FALSE	0	187	190	187	190	0.0184414
Q8BG32	Q8BG32	>sp|Q8BG32|PSD11_MOUSE 26S proteasome non-ATPase regulatory subunit 11 OS=Mus musculus (Mouse) OX=10090 GN=Psmd11 PE=1 SV=3	PSMD11	30	27	-0.0161076	-0.0141062	-1.79039e-15	0.515475	0.542326	1	0.850131	0.787634	1	FALSE	FALSE	FALSE	0	405	405	405	405	-0.0732536
Q8K1X1	Q8K1X1	>sp|Q8K1X1|WDR11_MOUSE WD repeat-containing protein 11 OS=Mus musculus (Mouse) OX=10090 GN=Wdr11 PE=1 SV=1	WDR11	7	3	-0.0826798	-0.081542	-0.0387391	0.274153	0.15972	0.393151	0.714951	0.45604	1	FALSE	FALSE	FALSE	0	70	74	70	74	0.223171
P41216	P41216	>sp|P41216|ACSL1_MOUSE Long-chain-fatty-acid--CoA ligase 1 OS=Mus musculus (Mouse) OX=10090 GN=Acsl1 PE=1 SV=2	ACSL1	33	26	0.0622927	0.0609356	0.0514609	0.0494925	0.00369287	0.0432476	0.435003	0.0401904	0.4327	FALSE	FALSE	FALSE	0	400	410	400	410	0.0606545
Q8BR92	Q8BR92	>sp|Q8BR92|PALM2_MOUSE Paralemmin-2 OS=Mus musculus (Mouse) OX=10090 GN=Palm2 PE=1 SV=1	PALM2	14	12	-0.0741084	-0.0670929	-0.0615799	0.103246	0.0399279	0.0646564	0.534163	0.207877	0.538551	FALSE	FALSE	FALSE	0	182	180	182	180	-0.127861
Q91X97	Q91X97	>sp|Q91X97|NCALD_MOUSE Neurocalcin-delta OS=Mus musculus (Mouse) OX=10090 GN=Ncald PE=1 SV=4	NCALD	11	9	0.020292	0.00263263	0	0.6658	0.836625	1	0.908324	0.944492	1	FALSE	FALSE	FALSE	0	140	144	140	144	0.0694963
P03995	P03995	>sp|P03995|GFAP_MOUSE Glial fibrillary acidic protein OS=Mus musculus (Mouse) OX=10090 GN=Gfap PE=1 SV=4	GFAP	37	33	-0.252633	-0.21587	-0.231883	0.000110672	0	6.83335e-05	0.0155994	0	0.00486119	TRUE	TRUE	TRUE	3	491	478	491	478	-0.215774
Q9EPE9	Q9EPE9	>sp|Q9EPE9|AT131_MOUSE Manganese-transporting ATPase 13A1 OS=Mus musculus (Mouse) OX=10090 GN=Atp13a1 PE=1 SV=2	ATP13A1	17	11	-0.0167749	-0.0255538	-3.55551e-17	0.801162	0.426639	1	0.951684	0.716729	1	FALSE	FALSE	FALSE	0	202	202	202	202	-0.0661561
Q9EQ20	Q9EQ20	>sp|Q9EQ20|MMSA_MOUSE Methylmalonate-semialdehyde dehydrogenase [acylating], mitochondrial OS=Mus musculus (Mouse) OX=10090 GN=Aldh6a1 PE=1 SV=1	ALDH6A1	29	23	-0.0107978	0.00224264	3.3755e-17	0.677122	0.712074	1	0.911046	0.889746	1	FALSE	FALSE	FALSE	0	353	367	353	367	0.133894
Q99J47	Q99J47	>sp|Q99J47|DRS7B_MOUSE Dehydrogenase/reductase SDR family member 7B OS=Mus musculus (Mouse) OX=10090 GN=Dhrs7b PE=1 SV=1	DHRS7B	11	7	0.0741707	0.0971665	0.0831422	0.163588	0.0106596	0.0254058	0.612687	0.0884959	0.325353	FALSE	FALSE	FALSE	0	127	123	127	123	-0.235395
P35803	P35803	>sp|P35803|GPM6B_MOUSE Neuronal membrane glycoprotein M6-b OS=Mus musculus (Mouse) OX=10090 GN=Gpm6b PE=1 SV=2	GPM6B	10	8	-0.0640529	-0.0605878	-1.17541e-16	0.358988	0.0678952	1	0.787321	0.285191	1	FALSE	FALSE	FALSE	0	130	129	130	129	-0.11538
Q91YI0	Q91YI0	>sp|Q91YI0|ARLY_MOUSE Argininosuccinate lyase OS=Mus musculus (Mouse) OX=10090 GN=Asl PE=1 SV=1	ASL	8	5	-0.0783273	-0.0670258	-0.0392911	0.156234	0.216392	0.325821	0.604738	0.526981	1	FALSE	FALSE	FALSE	0	87	89	87	89	0.0349505
Q9D964	Q9D964	>sp|Q9D964|GATM_MOUSE Glycine amidinotransferase, mitochondrial OS=Mus musculus (Mouse) OX=10090 GN=Gatm PE=1 SV=1	GATM	14	12	-0.0879161	-0.0728764	-0.0460943	0.0584151	0.0439725	0.182021	0.452521	0.221006	0.88395	FALSE	FALSE	FALSE	0	181	176	181	176	-0.221623
Q61335	Q61335	>sp|Q61335|BAP31_MOUSE B-cell receptor-associated protein 31 OS=Mus musculus (Mouse) OX=10090 GN=Bcap31 PE=1 SV=4	BCAP31	7	3	-0.0798193	-0.045961	0	0.247617	0.4606	1	0.690418	0.739186	1	FALSE	FALSE	FALSE	0	75	76	75	76	-0.0226877
P59999	P59999	>sp|P59999|ARPC4_MOUSE Actin-related protein 2/3 complex subunit 4 OS=Mus musculus (Mouse) OX=10090 GN=Arpc4 PE=1 SV=3	ARPC4	9	6	0.016734	0.020779	0	0.643563	0.391219	1	0.900303	0.689277	1	FALSE	FALSE	FALSE	0	90	96	90	96	0.262104
Q8BH24	Q8BH24	>sp|Q8BH24|TM9S4_MOUSE Transmembrane 9 superfamily member 4 OS=Mus musculus (Mouse) OX=10090 GN=Tm9sf4 PE=1 SV=1	TM9SF4	8	7	-0.128026	-0.111955	-0.0827192	0.0568969	0.0104013	0.113191	0.449804	0.0871907	0.71101	FALSE	FALSE	FALSE	0	105	103	105	103	-0.175418
Q03141;Q05512;Q8VHJ5	Q03141;Q05512;Q8VHJ5	>sp|Q03141|MARK3_MOUSE MAP/microtubule affinity-regulating kinase 3 OS=Mus musculus (Mouse) OX=10090 GN=Mark3 PE=1 SV=2;>sp|Q05512|MARK2_MOUSE Serine/threonine-protein kinase MARK2 OS=Mus musculus (Mouse) OX=10090 GN=Mark2 PE=1 SV=3;>sp|Q8VHJ5|MARK1_MOUSE Serine/threonine-protein kinase MARK1 OS=Mus musculus (Mouse) OX=10090 GN=Mark1 PE=1 SV=2	MARK3;MARK2;MARK1	3	3	-0.0206242	-0.0145274	0	0.692461	0.887548	1	0.916944	0.961601	1	FALSE	FALSE	FALSE	0	42	42	42	42	-0.0726222
Q8CIP4	Q8CIP4	>sp|Q8CIP4|MARK4_MOUSE MAP/microtubule affinity-regulating kinase 4 OS=Mus musculus (Mouse) OX=10090 GN=Mark4 PE=1 SV=1	MARK4	9	6	-0.0154401	-0.0263092	0	0.744878	0.596721	1	0.93915	0.82842	1	FALSE	FALSE	FALSE	0	102	104	102	104	0.0361647
Q6P4S6	Q6P4S6	>sp|Q6P4S6|SIK3_MOUSE Serine/threonine-protein kinase SIK3 OS=Mus musculus (Mouse) OX=10090 GN=Sik3 PE=1 SV=3	SIK3	10	6	-0.0415605	-0.0490507	-7.09063e-18	0.387244	0.210231	1	0.803838	0.520088	1	FALSE	FALSE	FALSE	0	123	113	123	113	-0.510459
Q6NVG1	Q6NVG1	>sp|Q6NVG1|LPCT4_MOUSE Lysophospholipid acyltransferase LPCAT4 OS=Mus musculus (Mouse) OX=10090 GN=Lpcat4 PE=1 SV=1	LPCAT4	10	8	0.0654307	0.0793158	0.0508579	0.111621	0.0207251	0.0965854	0.55096	0.140411	0.658216	FALSE	FALSE	FALSE	0	133	125	133	125	-0.385713
P46460	P46460	>sp|P46460|NSF_MOUSE Vesicle-fusing ATPase OS=Mus musculus (Mouse) OX=10090 GN=Nsf PE=1 SV=2	NSF	55	48	0.00864226	0.0125688	4.41839e-17	0.763444	0.119609	1	0.945566	0.393034	1	FALSE	FALSE	FALSE	0	710	718	710	718	-0.0150231
Q7TPV4	Q7TPV4	>sp|Q7TPV4|MBB1A_MOUSE Myb-binding protein 1A OS=Mus musculus (Mouse) OX=10090 GN=Mybbp1a PE=1 SV=2	MYBBP1A	23	15	0.0917978	0.0714944	0.0196632	0.288489	0.0147189	0.621614	0.719865	0.111017	1	FALSE	FALSE	FALSE	0	266	268	266	268	-0.0205321
Q99JY9	Q99JY9	>sp|Q99JY9|ARP3_MOUSE Actin-related protein 3 OS=Mus musculus (Mouse) OX=10090 GN=Actr3 PE=1 SV=3	ACTR3	20	18	0.0540976	0.0615102	0.0216106	0.0625381	0.000382365	0.256147	0.461568	0.00651825	1	FALSE	FALSE	FALSE	0	264	265	264	265	-0.0505518
Q641P0	Q641P0	>sp|Q641P0|ARP3B_MOUSE Actin-related protein 3B OS=Mus musculus (Mouse) OX=10090 GN=Actr3b PE=1 SV=1	ACTR3B	17	17	0.0160101	0.0186832	1.58162e-17	0.637652	0.354842	1	0.897772	0.664488	1	FALSE	FALSE	FALSE	0	234	236	234	236	-0.0311614
Q64487	Q64487	>sp|Q64487|PTPRD_MOUSE Receptor-type tyrosine-protein phosphatase delta OS=Mus musculus (Mouse) OX=10090 GN=Ptprd PE=1 SV=3	PTPRD	50	39	0.107466	0.110916	0.110212	0.000739463	1.78559e-11	8.96796e-06	0.0496727	2.14978e-09	0.000997628	FALSE	FALSE	FALSE	0	603	630	603	630	0.154226
P68040	P68040	>sp|P68040|RACK1_MOUSE Receptor of activated protein C kinase 1 OS=Mus musculus (Mouse) OX=10090 GN=Rack1 PE=1 SV=3	RACK1	19	17	-0.00816959	0.00300567	8.36534e-16	0.863074	0.803236	1	0.975695	0.933134	1	FALSE	FALSE	FALSE	0	246	250	246	250	0.00969013
Q80TJ1	Q80TJ1	>sp|Q80TJ1|CAPS1_MOUSE Calcium-dependent secretion activator 1 OS=Mus musculus (Mouse) OX=10090 GN=Cadps PE=1 SV=3	CADPS	62	43	0.338087	0.128436	0.241607	0.0525492	3.9968e-15	0.102	0.442146	8.55464e-13	0.677693	FALSE	FALSE	FALSE	0	683	763	683	763	0.522162
Q9Z2Y3	Q9Z2Y3	>sp|Q9Z2Y3|HOME1_MOUSE Homer protein homolog 1 OS=Mus musculus (Mouse) OX=10090 GN=Homer1 PE=1 SV=2	HOMER1	23	20	0.00424379	0.00210413	0	0.913214	0.918953	1	0.984969	0.974249	1	FALSE	FALSE	FALSE	0	304	307	304	307	-0.0248143
Q60597	Q60597	>sp|Q60597|ODO1_MOUSE 2-oxoglutarate dehydrogenase, mitochondrial OS=Mus musculus (Mouse) OX=10090 GN=Ogdh PE=1 SV=3	OGDH	58	53	0.0655569	0.066811	0.0607488	0.0133098	7.60777e-08	0.00122624	0.25908	4.18717e-06	0.0456489	FALSE	FALSE	FALSE	0	770	772	770	772	-0.057949
Q7TT37	Q7TT37	>sp|Q7TT37|ELP1_MOUSE Elongator complex protein 1 OS=Mus musculus (Mouse) OX=10090 GN=Elp1 PE=1 SV=2	ELP1	17	12	0.0297358	-0.0146939	1.32536e-15	0.789419	0.744247	1	0.950626	0.905284	1	FALSE	FALSE	FALSE	0	200	207	200	207	0.110072
Q99JB2	Q99JB2	>sp|Q99JB2|STML2_MOUSE Stomatin-like protein 2, mitochondrial OS=Mus musculus (Mouse) OX=10090 GN=Stoml2 PE=1 SV=1	STOML2	14	14	-0.0590249	-0.0476009	-0.0157412	0.153639	0.145793	0.419007	0.603664	0.434718	1	FALSE	FALSE	FALSE	0	188	185	188	185	-0.154283
P60487	P60487	>sp|P60487|PLPP_MOUSE Pyridoxal phosphate phosphatase OS=Mus musculus (Mouse) OX=10090 GN=Pdxp PE=1 SV=1	PDXP	13	11	-0.0260478	-0.0209486	-1.58799e-17	0.532276	0.705113	1	0.857315	0.887237	1	FALSE	FALSE	FALSE	0	161	166	161	166	0.0850277
Q9CYI4	Q9CYI4	>sp|Q9CYI4|LUC7L_MOUSE Putative RNA-binding protein Luc7-like 1 OS=Mus musculus (Mouse) OX=10090 GN=Luc7l PE=1 SV=2	LUC7L	2	2	-0.0630053	-0.066951	-0.00719358	0.252655	0.195414	0.720414	0.692645	0.502803	1	FALSE	FALSE	FALSE	0	25	25	25	25	-0.0951686
Q99MU3	Q99MU3	>sp|Q99MU3|DSRAD_MOUSE Double-stranded RNA-specific adenosine deaminase OS=Mus musculus (Mouse) OX=10090 GN=Adar PE=1 SV=2	ADAR	6	4	0.0384941	0.0366922	1.03586e-17	0.576098	0.452908	1	0.871282	0.735043	1	FALSE	FALSE	FALSE	0	62	78	62	78	1.11652
P32507	P32507	>sp|P32507|NECT2_MOUSE Nectin-2 OS=Mus musculus (Mouse) OX=10090 GN=Nectin2 PE=1 SV=2	NECTIN2	7	7	0.0285134	0.0344497	4.43592e-13	0.509168	0.501586	0.999998	0.848947	0.765656	1	FALSE	FALSE	FALSE	0	97	96	97	96	-0.125747
A1L3P4	A1L3P4	>tr|A1L3P4|A1L3P4_MOUSE Sodium/hydrogen exchanger OS=Mus musculus (Mouse) OX=10090 GN=Slc9a6 PE=1 SV=1	SLC9A6	8	5	-0.136795	-0.114731	-0.0494499	0.169204	0.0442187	0.396029	0.619559	0.221251	1	FALSE	FALSE	FALSE	0	99	88	99	88	-0.677554
Q61316	Q61316	>sp|Q61316|HSP74_MOUSE Heat shock 70 kDa protein 4 OS=Mus musculus (Mouse) OX=10090 GN=Hspa4 PE=1 SV=1	HSPA4	55	50	-0.00182941	0.00207487	4.75304e-17	0.946548	0.631239	1	0.993383	0.846984	1	FALSE	FALSE	FALSE	0	707	717	707	717	0.00108479
P22315	P22315	>sp|P22315|HEMH_MOUSE Ferrochelatase, mitochondrial OS=Mus musculus (Mouse) OX=10090 GN=Fech PE=1 SV=2	FECH	15	13	-0.0611899	-0.0639593	-0.0366841	0.0477279	0.0328615	0.118765	0.431916	0.186549	0.72294	FALSE	FALSE	FALSE	0	203	197	203	197	-0.227425
Q99LD4	Q99LD4	>sp|Q99LD4|CSN1_MOUSE COP9 signalosome complex subunit 1 OS=Mus musculus (Mouse) OX=10090 GN=Gps1 PE=1 SV=1	GPS1	19	17	0.0551035	0.0445079	0.0305247	0.0677422	0.0983587	0.121535	0.477973	0.356223	0.728291	FALSE	FALSE	FALSE	0	252	257	252	257	0.0251574
Q99JF5	Q99JF5	>sp|Q99JF5|MVD1_MOUSE Diphosphomevalonate decarboxylase OS=Mus musculus (Mouse) OX=10090 GN=Mvd PE=1 SV=2	MVD	13	11	0.0551097	0.0435596	0	0.394468	0.151782	1	0.810969	0.443005	1	FALSE	FALSE	FALSE	0	157	165	157	165	0.188254
Q99L43	Q99L43	>sp|Q99L43|CDS2_MOUSE Phosphatidate cytidylyltransferase 2 OS=Mus musculus (Mouse) OX=10090 GN=Cds2 PE=1 SV=1	CDS2	6	6	-0.000330943	0.00866955	0	0.997505	0.837657	1	0.999133	0.945288	1	FALSE	FALSE	FALSE	0	82	83	82	83	-0.0138944
Q7TPB0	Q7TPB0	>sp|Q7TPB0|PLPR3_MOUSE Phospholipid phosphatase-related protein type 3 OS=Mus musculus (Mouse) OX=10090 GN=Plppr3 PE=1 SV=1	PLPPR3	12	10	0.039998	0.0441858	1.85827e-16	0.501604	0.243992	1	0.845446	0.561558	1	FALSE	FALSE	FALSE	0	159	153	159	153	-0.273752
Q9JJL8	Q9JJL8	>sp|Q9JJL8|SYSM_MOUSE Serine--tRNA ligase, mitochondrial OS=Mus musculus (Mouse) OX=10090 GN=Sars2 PE=1 SV=2	SARS2	12	9	-0.00651456	-0.00952435	-5.68325e-18	0.865495	0.819536	1	0.975761	0.938842	1	FALSE	FALSE	FALSE	0	128	136	128	136	0.230995
Q01405	Q01405	>sp|Q01405|SC23A_MOUSE Protein transport protein Sec23A OS=Mus musculus (Mouse) OX=10090 GN=Sec23a PE=1 SV=2	SEC23A	17	15	-0.039915	-0.0335648	-0.0049076	0.281996	0.356501	0.668509	0.717279	0.665523	1	FALSE	FALSE	FALSE	0	222	223	222	223	-0.05666
Q8R2U0	Q8R2U0	>sp|Q8R2U0|SEH1_MOUSE Nucleoporin SEH1 OS=Mus musculus (Mouse) OX=10090 GN=Seh1l PE=2 SV=1	SEH1L	4	3	-0.000836741	0.0404733	0	0.989605	0.407777	1	0.997593	0.703559	1	FALSE	FALSE	FALSE	0	47	46	47	46	-0.208834
Q8BSS9	Q8BSS9	>sp|Q8BSS9|LIPA2_MOUSE Liprin-alpha-2 OS=Mus musculus (Mouse) OX=10090 GN=Ppfia2 PE=1 SV=2	PPFIA2	37	27	0.232512	0.13931	0.176893	0.0430201	1.31841e-09	0.0686515	0.419247	1.08844e-07	0.554102	FALSE	FALSE	FALSE	0	425	480	425	480	0.580622
Q80Y17	Q80Y17	>sp|Q80Y17|L2GL1_MOUSE Lethal(2) giant larvae protein homolog 1 OS=Mus musculus (Mouse) OX=10090 GN=Llgl1 PE=1 SV=1	LLGL1	11	8	-0.124585	-0.115794	-0.0894336	0.0368154	0.0116803	0.0607109	0.402186	0.0949376	0.520546	FALSE	FALSE	FALSE	0	131	127	131	127	-0.221967
Q9Z2H5	Q9Z2H5	>sp|Q9Z2H5|E41L1_MOUSE Band 4.1-like protein 1 OS=Mus musculus (Mouse) OX=10090 GN=Epb41l1 PE=1 SV=2	EPB41L1	41	37	0.129577	0.0918925	0.0677643	0.0807311	2.5158e-08	0.231095	0.498181	1.56331e-06	1	FALSE	FALSE	FALSE	0	539	560	539	560	0.130347
O35685	O35685	>sp|O35685|NUDC_MOUSE Nuclear migration protein nudC OS=Mus musculus (Mouse) OX=10090 GN=Nudc PE=1 SV=1	NUDC	18	17	-0.0499911	-0.0490086	-0.0275943	0.164753	0.0557338	0.273674	0.613076	0.25603	1	FALSE	FALSE	FALSE	0	243	241	243	241	-0.113052
Q8BY87	Q8BY87	>sp|Q8BY87|UBP47_MOUSE Ubiquitin carboxyl-terminal hydrolase 47 OS=Mus musculus (Mouse) OX=10090 GN=Usp47 PE=1 SV=2	USP47	16	10	0.0749064	0.064406	8.96381e-15	0.392037	0.0432755	1	0.808361	0.218826	1	FALSE	FALSE	FALSE	0	191	184	191	184	-0.265305
Q810U4	Q810U4	>sp|Q810U4|NRCAM_MOUSE Neuronal cell adhesion molecule OS=Mus musculus (Mouse) OX=10090 GN=Nrcam PE=1 SV=2	NRCAM	33	26	0.486536	0.304843	0.423169	0.00411332	0	0.00582306	0.144944	0	0.128787	FALSE	TRUE	FALSE	1	397	443	397	443	0.512874
Q68FF6	Q68FF6	>sp|Q68FF6|GIT1_MOUSE ARF GTPase-activating protein GIT1 OS=Mus musculus (Mouse) OX=10090 GN=Git1 PE=1 SV=1	GIT1	25	20	-0.00670042	-0.0109126	-4.44185e-16	0.818534	0.67919	1	0.957322	0.873979	1	FALSE	FALSE	FALSE	0	308	318	308	318	0.0894781
Q5IRJ6	Q5IRJ6	>sp|Q5IRJ6|ZNT9_MOUSE Zinc transporter 9 OS=Mus musculus (Mouse) OX=10090 GN=Slc30a9 PE=1 SV=2	SLC30A9	13	11	-0.0481344	-0.038683	-0.0132805	0.17355	0.252928	0.453108	0.623288	0.571635	1	FALSE	FALSE	FALSE	0	169	161	169	161	-0.313239
Q9D1H7	Q9D1H7	>sp|Q9D1H7|GET4_MOUSE Golgi to ER traffic protein 4 homolog OS=Mus musculus (Mouse) OX=10090 GN=Get4 PE=1 SV=2	GET4	9	8	0.0408723	0.0250488	0	0.423388	0.468211	1	0.821883	0.743797	1	FALSE	FALSE	FALSE	0	111	111	111	111	-0.064931
B9EHT4	B9EHT4	>sp|B9EHT4|CLIP3_MOUSE CAP-Gly domain-containing linker protein 3 OS=Mus musculus (Mouse) OX=10090 GN=Clip3 PE=1 SV=1	CLIP3	7	5	-0.127754	-0.112996	-0.0934553	0.0255448	0.0257903	0.0275799	0.346582	0.159975	0.336965	FALSE	FALSE	FALSE	0	90	89	90	89	-0.136773
P63143	P63143	>sp|P63143|KCAB1_MOUSE Voltage-gated potassium channel subunit beta-1 OS=Mus musculus (Mouse) OX=10090 GN=Kcnab1 PE=1 SV=2	KCNAB1	3	1	0.00101148	0.0062738	0	0.991278	1	1	0.997696	1	1	FALSE	FALSE	FALSE	0	23	24	23	24	0.0919922
P26049	P26049	>sp|P26049|GBRA3_MOUSE Gamma-aminobutyric acid receptor subunit alpha-3 OS=Mus musculus (Mouse) OX=10090 GN=Gabra3 PE=1 SV=1	GABRA3	10	8	-0.142154	-0.143086	-0.131498	0.0165029	9.70609e-05	0.00621574	0.285864	0.00206219	0.134333	FALSE	TRUE	FALSE	1	124	126	124	126	-0.00150871
Q9CQC6	Q9CQC6	>sp|Q9CQC6|BZW1_MOUSE Basic leucine zipper and W2 domain-containing protein 1 OS=Mus musculus (Mouse) OX=10090 GN=Bzw1 PE=1 SV=1	BZW1	8	7	-0.0682137	-0.0624886	-0.0269596	0.130408	0.280344	0.306749	0.569207	0.601376	1	FALSE	FALSE	FALSE	0	103	103	103	103	-0.0676899
Q9CZD3	Q9CZD3	>sp|Q9CZD3|GARS_MOUSE Glycine--tRNA ligase OS=Mus musculus (Mouse) OX=10090 GN=Gars1 PE=1 SV=1	GARS1	29	25	0.00833968	0.0126072	0	0.800058	0.334312	1	0.951684	0.645186	1	FALSE	FALSE	FALSE	0	382	385	382	385	-0.0375003
Q9D7I5	Q9D7I5	>sp|Q9D7I5|LHPP_MOUSE Phospholysine phosphohistidine inorganic pyrophosphate phosphatase OS=Mus musculus (Mouse) OX=10090 GN=Lhpp PE=1 SV=1	LHPP	5	2	-0.0140857	-0.0505089	0	0.902408	0.594255	1	0.982395	0.82692	1	FALSE	FALSE	FALSE	0	48	52	48	52	0.331191
P62482	P62482	>sp|P62482|KCAB2_MOUSE Voltage-gated potassium channel subunit beta-2 OS=Mus musculus (Mouse) OX=10090 GN=Kcnab2 PE=1 SV=1	KCNAB2	16	10	0.021278	0.0267674	2.44834e-18	0.579566	0.312748	1	0.872899	0.628775	1	FALSE	FALSE	FALSE	0	195	192	195	192	-0.152573
P62812	P62812	>sp|P62812|GBRA1_MOUSE Gamma-aminobutyric acid receptor subunit alpha-1 OS=Mus musculus (Mouse) OX=10090 GN=Gabra1 PE=1 SV=1	GABRA1	7	7	-0.0199486	-0.0265382	-1.4413e-15	0.705566	0.495702	1	0.923475	0.763503	1	FALSE	FALSE	FALSE	0	95	97	95	97	0.0359248
Q8BZ98	Q8BZ98	>sp|Q8BZ98|DYN3_MOUSE Dynamin-3 OS=Mus musculus (Mouse) OX=10090 GN=Dnm3 PE=1 SV=1	DNM3	32	29	0.00519825	0.00285472	1.19577e-16	0.83792	0.722934	1	0.967234	0.895433	1	FALSE	FALSE	FALSE	0	425	424	425	424	-0.0876148
Q8BW96;Q91YS8	Q8BW96;Q91YS8	>sp|Q8BW96|KCC1D_MOUSE Calcium/calmodulin-dependent protein kinase type 1D OS=Mus musculus (Mouse) OX=10090 GN=Camk1d PE=1 SV=2;>sp|Q91YS8|KCC1A_MOUSE Calcium/calmodulin-dependent protein kinase type 1 OS=Mus musculus (Mouse) OX=10090 GN=Camk1 PE=1 SV=1	CAMK1D;CAMK1	5	5	0.00848397	0.00330545	3.24345e-17	0.825544	0.819486	1	0.961174	0.938842	1	FALSE	FALSE	FALSE	0	70	70	70	70	-0.0727453
Q9DCL9	Q9DCL9	>sp|Q9DCL9|PUR6_MOUSE Multifunctional protein ADE2 OS=Mus musculus (Mouse) OX=10090 GN=Paics PE=1 SV=4	PAICS	20	17	0.00314216	0.00585627	0	0.943778	0.864701	1	0.99254	0.952011	1	FALSE	FALSE	FALSE	0	261	263	261	263	-0.0344304
Q99NF2	Q99NF2	>sp|Q99NF2|NSMF_MOUSE NMDA receptor synaptonuclear signaling and neuronal migration factor OS=Mus musculus (Mouse) OX=10090 GN=Nsmf PE=1 SV=1	NSMF	6	3	-0.166242	-0.149798	-0.122466	0.0176194	0.0195571	0.0159167	0.291754	0.135354	0.241424	FALSE	FALSE	FALSE	0	62	62	62	62	-0.0838889
Q99JI4	Q99JI4	>sp|Q99JI4|PSMD6_MOUSE 26S proteasome non-ATPase regulatory subunit 6 OS=Mus musculus (Mouse) OX=10090 GN=Psmd6 PE=1 SV=1	PSMD6	26	25	0.0094523	0.00466344	7.54897e-18	0.731688	0.899996	1	0.934176	0.966204	1	FALSE	FALSE	FALSE	0	351	351	351	351	-0.068544
Q3U0D9	Q3U0D9	>sp|Q3U0D9|HACE1_MOUSE E3 ubiquitin-protein ligase HACE1 OS=Mus musculus (Mouse) OX=10090 GN=Hace1 PE=1 SV=1	HACE1	5	3	0.122751	0.135428	0.0604908	0.0868497	0.0373568	0.228781	0.506363	0.199893	0.99934	FALSE	FALSE	FALSE	0	57	52	57	52	-0.516419
Q8BH95	Q8BH95	>sp|Q8BH95|ECHM_MOUSE Enoyl-CoA hydratase, mitochondrial OS=Mus musculus (Mouse) OX=10090 GN=Echs1 PE=1 SV=1	ECHS1	19	19	0.00226155	0.0100866	7.56966e-17	0.930778	0.469909	1	0.987915	0.74441	1	FALSE	FALSE	FALSE	0	264	265	264	265	-0.0515039
P26043	P26043	>sp|P26043|RADI_MOUSE Radixin OS=Mus musculus (Mouse) OX=10090 GN=Rdx PE=1 SV=3	RDX	12	6	-0.0589142	-0.0625178	-0.00374855	0.324474	0.223456	0.78191	0.753999	0.537153	1	FALSE	FALSE	FALSE	0	131	133	131	133	-0.00553671
P80316	P80316	>sp|P80316|TCPE_MOUSE T-complex protein 1 subunit epsilon OS=Mus musculus (Mouse) OX=10090 GN=Cct5 PE=1 SV=1	CCT5	32	26	0.0200539	0.0175305	0	0.433343	0.182421	1	0.822611	0.484249	1	FALSE	FALSE	FALSE	0	401	401	401	401	-0.0752613
P80315	P80315	>sp|P80315|TCPD_MOUSE T-complex protein 1 subunit delta OS=Mus musculus (Mouse) OX=10090 GN=Cct4 PE=1 SV=3	CCT4	36	32	0.0462961	0.0353908	0.0285598	0.108721	0.0358467	0.15871	0.543837	0.195536	0.823324	FALSE	FALSE	FALSE	0	478	479	478	479	-0.0639271
Q6NVF0	Q6NVF0	>sp|Q6NVF0|OCRL_MOUSE Inositol polyphosphate 5-phosphatase OCRL OS=Mus musculus (Mouse) OX=10090 GN=Ocrl PE=1 SV=1	OCRL	14	10	-0.0378608	-0.0460795	-0.0322541	0.350054	0.204566	0.217374	0.778521	0.513391	0.97607	FALSE	FALSE	FALSE	0	169	168	169	168	-0.103463
Q921F2	Q921F2	>sp|Q921F2|TADBP_MOUSE TAR DNA-binding protein 43 OS=Mus musculus (Mouse) OX=10090 GN=Tardbp PE=1 SV=1	TARDBP	11	11	0.0232211	0.0269494	5.79121e-16	0.504338	0.387356	1	0.847775	0.687721	1	FALSE	FALSE	FALSE	0	150	152	150	152	-0.00287592
Q91VM9	Q91VM9	>sp|Q91VM9|IPYR2_MOUSE Inorganic pyrophosphatase 2, mitochondrial OS=Mus musculus (Mouse) OX=10090 GN=Ppa2 PE=1 SV=1	PPA2	12	11	-0.0307632	-0.0243855	-2.14506e-17	0.478135	0.643876	1	0.836079	0.854856	1	FALSE	FALSE	FALSE	0	158	162	158	162	0.0579299
Q6PHQ8	Q6PHQ8	>sp|Q6PHQ8|NAA35_MOUSE N-alpha-acetyltransferase 35, NatC auxiliary subunit OS=Mus musculus (Mouse) OX=10090 GN=Naa35 PE=1 SV=1	NAA35	6	5	-0.0225925	-0.0299477	0	0.587569	0.649467	1	0.876815	0.857181	1	FALSE	FALSE	FALSE	0	75	72	75	72	-0.282076
P60335;Q61990	P60335;Q61990	>sp|P60335|PCBP1_MOUSE Poly(rC)-binding protein 1 OS=Mus musculus (Mouse) OX=10090 GN=Pcbp1 PE=1 SV=1;>sp|Q61990|PCBP2_MOUSE Poly(rC)-binding protein 2 OS=Mus musculus (Mouse) OX=10090 GN=Pcbp2 PE=1 SV=1	PCBP1;PCBP2	2	2	0.0329314	0.0324575	6.38564e-16	0.690738	0.545384	1	0.915926	0.789523	1	FALSE	FALSE	FALSE	0	28	28	28	28	-0.0724715
P57722	P57722	>sp|P57722|PCBP3_MOUSE Poly(rC)-binding protein 3 OS=Mus musculus (Mouse) OX=10090 GN=Pcbp3 PE=1 SV=3	PCBP3	6	5	0.00584564	0.0249303	0	0.909586	0.598162	1	0.983811	0.828963	1	FALSE	FALSE	FALSE	0	72	75	72	75	0.141191
Q9EPL8	Q9EPL8	>sp|Q9EPL8|IPO7_MOUSE Importin-7 OS=Mus musculus (Mouse) OX=10090 GN=Ipo7 PE=1 SV=2	IPO7	23	15	-0.00950262	-0.0109935	-4.51433e-17	0.723326	0.649984	1	0.929738	0.857181	1	FALSE	FALSE	FALSE	0	274	266	274	266	-0.230903
Q8VEH5	Q8VEH5	>sp|Q8VEH5|EPMIP_MOUSE EPM2A-interacting protein 1 OS=Mus musculus (Mouse) OX=10090 GN=Epm2aip1 PE=1 SV=1	EPM2AIP1	22	17	0.0371594	0.0335469	0.0138679	0.21284	0.141405	0.34085	0.653908	0.430096	1	FALSE	FALSE	FALSE	0	273	279	273	279	0.0346831
Q9CZN8	Q9CZN8	>sp|Q9CZN8|GATA_MOUSE Glutamyl-tRNA(Gln) amidotransferase subunit A, mitochondrial OS=Mus musculus (Mouse) OX=10090 GN=Qrsl1 PE=1 SV=1	QRSL1	9	7	-0.0176031	-0.0173501	-1.1682e-15	0.656817	0.737708	1	0.90461	0.902389	1	FALSE	FALSE	FALSE	0	106	104	106	104	-0.178318
Q91WQ3	Q91WQ3	>sp|Q91WQ3|SYYC_MOUSE Tyrosine--tRNA ligase, cytoplasmic OS=Mus musculus (Mouse) OX=10090 GN=Yars PE=1 SV=3	YARS	36	33	0.0103052	0.0152532	5.93477e-16	0.76467	0.376654	1	0.946056	0.677753	1	FALSE	FALSE	FALSE	0	471	485	471	485	0.0778779
Q8C080	Q8C080	>sp|Q8C080|SNX16_MOUSE Sorting nexin-16 OS=Mus musculus (Mouse) OX=10090 GN=Snx16 PE=1 SV=2	SNX16	11	8	-0.0309968	-0.0260334	0	0.399384	0.456547	1	0.812185	0.737597	1	FALSE	FALSE	FALSE	0	136	128	136	128	-0.384812
Q8BHG1	Q8BHG1	>sp|Q8BHG1|NRDC_MOUSE Nardilysin OS=Mus musculus (Mouse) OX=10090 GN=Nrdc PE=1 SV=1	NRDC	26	20	0.168863	0.0822195	0.110696	0.0485597	0.000240883	0.100937	0.431916	0.00450505	0.675003	FALSE	FALSE	FALSE	0	292	336	292	336	0.688882
Q8BJ71	Q8BJ71	>sp|Q8BJ71|NUP93_MOUSE Nuclear pore complex protein Nup93 OS=Mus musculus (Mouse) OX=10090 GN=Nup93 PE=1 SV=1	NUP93	25	16	0.0394168	0.0380431	0.0283125	0.169497	0.0690875	0.122643	0.619559	0.28848	0.72985	FALSE	FALSE	FALSE	0	290	289	290	289	-0.0943583
Q9CRY7	Q9CRY7	>sp|Q9CRY7|GDPD1_MOUSE Lysophospholipase D GDPD1 OS=Mus musculus (Mouse) OX=10090 GN=Gdpd1 PE=1 SV=1	GDPD1	18	14	0.0410911	0.0498901	0.0194433	0.107682	0.0393792	0.288946	0.540654	0.206696	1	FALSE	FALSE	FALSE	0	217	223	217	223	0.0617143
Q99MN9	Q99MN9	>sp|Q99MN9|PCCB_MOUSE Propionyl-CoA carboxylase beta chain, mitochondrial OS=Mus musculus (Mouse) OX=10090 GN=Pccb PE=1 SV=2	PCCB	29	26	0.0141486	0.0167476	0	0.598944	0.239437	1	0.884086	0.55526	1	FALSE	FALSE	FALSE	0	383	379	383	379	-0.128072
Q8R1I1	Q8R1I1	>sp|Q8R1I1|QCR9_MOUSE Cytochrome b-c1 complex subunit 9 OS=Mus musculus (Mouse) OX=10090 GN=Uqcr10 PE=1 SV=1	UQCR10	4	3	-0.102889	-0.0995176	-0.0249413	0.18345	0.0364736	0.560236	0.632551	0.196808	1	FALSE	FALSE	FALSE	0	47	49	47	49	0.144177
Q9JKS5	Q9JKS5	>sp|Q9JKS5|HABP4_MOUSE Intracellular hyaluronan-binding protein 4 OS=Mus musculus (Mouse) OX=10090 GN=Habp4 PE=1 SV=2	HABP4	2	2	0.0120424	-0.0186006	-7.21921e-16	0.915841	0.955198	1	0.985119	0.994252	1	FALSE	FALSE	FALSE	0	27	28	27	28	0.1076
Q91V92	Q91V92	>sp|Q91V92|ACLY_MOUSE ATP-citrate synthase OS=Mus musculus (Mouse) OX=10090 GN=Acly PE=1 SV=1	ACLY	71	62	0.126275	0.125258	0.108753	0.00903555	0	0.00657568	0.226045	0	0.140225	FALSE	FALSE	FALSE	0	936	937	936	937	-0.067092
Q9CZ30	Q9CZ30	>sp|Q9CZ30|OLA1_MOUSE Obg-like ATPase 1 OS=Mus musculus (Mouse) OX=10090 GN=Ola1 PE=1 SV=1	OLA1	23	19	-0.0139476	-0.0167191	0	0.653545	0.724995	1	0.903766	0.896394	1	FALSE	FALSE	FALSE	0	281	287	281	287	0.0382047
Q62261	Q62261	>sp|Q62261|SPTB2_MOUSE Spectrin beta chain, non-erythrocytic 1 OS=Mus musculus (Mouse) OX=10090 GN=Sptbn1 PE=1 SV=2	SPTBN1	171	104	-0.0143165	-0.0484513	-1.93221e-15	0.96453	0.00143643	1	0.99433	0.0192602	1	FALSE	FALSE	FALSE	0	1770	1839	1770	1839	0.142326
Q9EPJ9	Q9EPJ9	>sp|Q9EPJ9|ARFG1_MOUSE ADP-ribosylation factor GTPase-activating protein 1 OS=Mus musculus (Mouse) OX=10090 GN=Arfgap1 PE=1 SV=2	ARFGAP1	11	10	0.00464057	0.00230241	9.40381e-18	0.916414	0.902033	1	0.98522	0.967852	1	FALSE	FALSE	FALSE	0	146	145	146	145	-0.1113
O88703;O88704	O88703;O88704	>sp|O88703|HCN2_MOUSE Potassium/sodium hyperpolarization-activated cyclic nucleotide-gated channel 2 OS=Mus musculus (Mouse) OX=10090 GN=Hcn2 PE=1 SV=1;>sp|O88704|HCN1_MOUSE Potassium/sodium hyperpolarization-activated cyclic nucleotide-gated channel 1 OS=Mus musculus (Mouse) OX=10090 GN=Hcn1 PE=1 SV=1	HCN2;HCN1	1	1	0.148871	0.0198968	0	0.452183	0.808932	1	0.829314	0.937213	1	FALSE	FALSE	FALSE	0	12	11	12	11	-0.502624
Q91WG5	Q91WG5	>sp|Q91WG5|AAKG2_MOUSE 5'-AMP-activated protein kinase subunit gamma-2 OS=Mus musculus (Mouse) OX=10090 GN=Prkag2 PE=1 SV=2	PRKAG2	10	7	0.0306841	0.0321595	0	0.49169	0.411103	1	0.841669	0.705724	1	FALSE	FALSE	FALSE	0	117	122	117	122	0.137417
O54950	O54950	>sp|O54950|AAKG1_MOUSE 5'-AMP-activated protein kinase subunit gamma-1 OS=Mus musculus (Mouse) OX=10090 GN=Prkag1 PE=1 SV=2	PRKAG1	7	4	-0.0468904	-0.0644834	-0.0275635	0.350584	0.121265	0.369717	0.778521	0.396151	1	FALSE	FALSE	FALSE	0	79	83	79	83	0.166185
O88736	O88736	>sp|O88736|DHB7_MOUSE 3-keto-steroid reductase OS=Mus musculus (Mouse) OX=10090 GN=Hsd17b7 PE=1 SV=1	HSD17B7	12	12	0.123164	0.121988	0.116027	0.00441446	1.22433e-05	0.000958789	0.150953	0.000361059	0.0388092	FALSE	FALSE	FALSE	0	165	166	165	166	-0.0407331
Q11011	Q11011	>sp|Q11011|PSA_MOUSE Puromycin-sensitive aminopeptidase OS=Mus musculus (Mouse) OX=10090 GN=Npepps PE=1 SV=2	NPEPPS	45	42	-0.0499974	-0.0491766	-0.0416929	0.0646658	0.00396511	0.0270928	0.468888	0.0421996	0.335986	FALSE	FALSE	FALSE	0	604	608	604	608	-0.0370652
P16056	P16056	>sp|P16056|MET_MOUSE Hepatocyte growth factor receptor OS=Mus musculus (Mouse) OX=10090 GN=Met PE=1 SV=1	MET	17	14	0.108761	0.0921117	0.0746103	0.0713814	0.00159452	0.105869	0.482151	0.0207779	0.689762	FALSE	FALSE	FALSE	0	197	211	197	211	0.313279
O35633	O35633	>sp|O35633|VIAAT_MOUSE Vesicular inhibitory amino acid transporter OS=Mus musculus (Mouse) OX=10090 GN=Slc32a1 PE=1 SV=3	SLC32A1	16	12	0.0728526	0.0783742	0.0299932	0.273217	0.0147112	0.411337	0.714951	0.111017	1	FALSE	FALSE	FALSE	0	197	202	197	202	0.0629673
P60670	P60670	>sp|P60670|NPL4_MOUSE Nuclear protein localization protein 4 homolog OS=Mus musculus (Mouse) OX=10090 GN=Nploc4 PE=1 SV=3	NPLOC4	21	16	0.0215062	0.0154763	0	0.509363	0.550471	1	0.848947	0.793188	1	FALSE	FALSE	FALSE	0	245	244	245	244	-0.0918585
Q62083	Q62083	>sp|Q62083|PICK1_MOUSE PRKCA-binding protein OS=Mus musculus (Mouse) OX=10090 GN=Pick1 PE=1 SV=2	PICK1	9	8	-0.00142506	-0.0182043	0	0.975521	0.584376	1	0.996076	0.818378	1	FALSE	FALSE	FALSE	0	116	120	116	120	0.112343
Q7TQI3	Q7TQI3	>sp|Q7TQI3|OTUB1_MOUSE Ubiquitin thioesterase OTUB1 OS=Mus musculus (Mouse) OX=10090 GN=Otub1 PE=1 SV=2	OTUB1	15	13	-0.0585028	-0.0508942	-0.0296751	0.0684353	0.0740635	0.159003	0.478977	0.302056	0.823677	FALSE	FALSE	FALSE	0	193	197	193	197	0.0358257
Q99J99	Q99J99	>sp|Q99J99|THTM_MOUSE 3-mercaptopyruvate sulfurtransferase OS=Mus musculus (Mouse) OX=10090 GN=Mpst PE=1 SV=4	MPST	13	11	-0.0437492	-0.0568174	-0.0224019	0.217925	0.0728683	0.300545	0.656617	0.299081	1	FALSE	FALSE	FALSE	0	172	174	172	174	-0.015647
Q7TPM6	Q7TPM6	>sp|Q7TPM6|FSD1_MOUSE Fibronectin type III and SPRY domain-containing protein 1 OS=Mus musculus (Mouse) OX=10090 GN=Fsd1 PE=1 SV=1	FSD1	22	19	-0.0538361	-0.0371654	-0.00188025	0.120567	0.274732	0.801151	0.559895	0.59543	1	FALSE	FALSE	FALSE	0	286	290	286	290	-0.00305719
P21956	P21956	>sp|P21956|MFGM_MOUSE Lactadherin OS=Mus musculus (Mouse) OX=10090 GN=Mfge8 PE=1 SV=3	MFGE8	26	23	-0.153697	-0.147234	-0.140624	5.44153e-06	5.73963e-11	2.05134e-10	0.0018498	6.03622e-09	1.48183e-07	TRUE	TRUE	TRUE	3	342	340	342	340	-0.101896
P84104	P84104	>sp|P84104|SRSF3_MOUSE Serine/arginine-rich splicing factor 3 OS=Mus musculus (Mouse) OX=10090 GN=Srsf3 PE=1 SV=1	SRSF3	3	3	0.136568	0.140881	0.111193	0.0224492	0.00286447	0.0185805	0.334366	0.0325862	0.264285	FALSE	TRUE	FALSE	1	42	42	42	42	-0.0726222
Q9R1J0	Q9R1J0	>sp|Q9R1J0|NSDHL_MOUSE Sterol-4-alpha-carboxylate 3-dehydrogenase, decarboxylating OS=Mus musculus (Mouse) OX=10090 GN=Nsdhl PE=1 SV=1	NSDHL	21	19	0.0724095	0.0732173	0.0515807	0.10853	0.000826845	0.162756	0.543837	0.0122208	0.830763	FALSE	FALSE	FALSE	0	285	287	285	287	-0.0352901
Q9Z0R9	Q9Z0R9	>sp|Q9Z0R9|FADS2_MOUSE Acyl-CoA 6-desaturase OS=Mus musculus (Mouse) OX=10090 GN=Fads2 PE=1 SV=1	FADS2	9	8	-0.0373297	-0.0297054	-1.4843e-14	0.401445	0.621493	1	0.812185	0.841718	1	FALSE	FALSE	FALSE	0	122	123	122	123	-0.0346914
P11983	P11983	>sp|P11983|TCPA_MOUSE T-complex protein 1 subunit alpha OS=Mus musculus (Mouse) OX=10090 GN=Tcp1 PE=1 SV=3	TCP1	37	32	0.0278718	0.0228268	1.56535e-17	0.256043	0.139217	1	0.695661	0.426291	1	FALSE	FALSE	FALSE	0	474	473	474	473	-0.0812407
Q8BMP6	Q8BMP6	>sp|Q8BMP6|GCP60_MOUSE Golgi resident protein GCP60 OS=Mus musculus (Mouse) OX=10090 GN=Acbd3 PE=1 SV=3	ACBD3	10	8	0.0414601	0.0403336	1.93751e-18	0.28371	0.324493	1	0.718161	0.638567	1	FALSE	FALSE	FALSE	0	119	116	119	116	-0.199358
P0C673	P0C673	>sp|P0C673|IGS11_MOUSE Immunoglobulin superfamily member 11 OS=Mus musculus (Mouse) OX=10090 GN=Igsf11 PE=1 SV=1	IGSF11	1	1	0.03164	0.0327116	0	0.61326	0.507195	1	0.889378	0.769514	1	FALSE	FALSE	FALSE	0	14	12	14	12	-0.814307
Q8BML9	Q8BML9	>sp|Q8BML9|SYQ_MOUSE Glutamine--tRNA ligase OS=Mus musculus (Mouse) OX=10090 GN=Qars PE=1 SV=1	QARS	24	16	-0.0111458	-0.00573778	-1.7194e-16	0.799525	0.996908	1	0.951684	1	1	FALSE	FALSE	FALSE	0	294	286	294	286	-0.22182
Q9D273	Q9D273	>sp|Q9D273|MMAB_MOUSE Corrinoid adenosyltransferase OS=Mus musculus (Mouse) OX=10090 GN=Mmab PE=1 SV=1	MMAB	10	8	0.0891259	0.0610889	0.0304698	0.130597	0.166625	0.385391	0.569602	0.466759	1	FALSE	FALSE	FALSE	0	124	129	124	129	0.124795
Q3UVK0	Q3UVK0	>sp|Q3UVK0|ERMP1_MOUSE Endoplasmic reticulum metallopeptidase 1 OS=Mus musculus (Mouse) OX=10090 GN=Ermp1 PE=1 SV=2	ERMP1	7	5	-0.0883496	-0.084627	-0.0129319	0.316139	0.100937	0.685868	0.747295	0.360962	1	FALSE	FALSE	FALSE	0	89	83	89	83	-0.447988
O08810	O08810	>sp|O08810|U5S1_MOUSE 116 kDa U5 small nuclear ribonucleoprotein component OS=Mus musculus (Mouse) OX=10090 GN=Eftud2 PE=1 SV=1	EFTUD2	37	30	0.119042	0.119773	0.110618	0.00444058	4.01021e-10	0.00252724	0.150953	3.56539e-08	0.0752831	FALSE	FALSE	FALSE	0	465	470	465	470	-0.00656412
Q91Z92	Q91Z92	>sp|Q91Z92|B3GT6_MOUSE Beta-1,3-galactosyltransferase 6 OS=Mus musculus (Mouse) OX=10090 GN=B3galt6 PE=2 SV=1	B3GALT6	5	3	0.0979069	0.0747822	0.00107767	0.170743	0.342721	0.896092	0.621599	0.65398	1	FALSE	FALSE	FALSE	0	60	64	60	64	0.270226
Q8BWM0	Q8BWM0	>sp|Q8BWM0|PGES2_MOUSE Prostaglandin E synthase 2 OS=Mus musculus (Mouse) OX=10090 GN=Ptges2 PE=1 SV=3	PTGES2	17	11	0.00535102	-0.0144715	0	0.864715	0.810984	1	0.975761	0.937406	1	FALSE	FALSE	FALSE	0	201	198	201	198	-0.148183
Q9CQN1	Q9CQN1	>sp|Q9CQN1|TRAP1_MOUSE Heat shock protein 75 kDa, mitochondrial OS=Mus musculus (Mouse) OX=10090 GN=Trap1 PE=1 SV=1	TRAP1	37	31	0.0964529	0.0951819	0.0821452	0.0103055	5.22651e-07	0.00625293	0.239579	2.28818e-05	0.134333	FALSE	FALSE	FALSE	0	465	477	465	477	0.0582653
Q99K70	Q99K70	>sp|Q99K70|RRAGC_MOUSE Ras-related GTP-binding protein C OS=Mus musculus (Mouse) OX=10090 GN=Rragc PE=1 SV=1	RRAGC	15	11	-0.048076	-0.0594461	-0.0206218	0.283493	0.12935	0.421515	0.718016	0.410046	1	FALSE	FALSE	FALSE	0	171	171	171	171	-0.0706533
Q61220	Q61220	>sp|Q61220|NELL2_MOUSE Protein kinase C-binding protein NELL2 OS=Mus musculus (Mouse) OX=10090 GN=Nell2 PE=1 SV=3	NELL2	9	6	-0.00284268	-0.0167726	4.21836e-20	0.966653	0.646617	1	0.994532	0.856279	1	FALSE	FALSE	FALSE	0	103	104	103	104	-0.008101
Q9D1R9	Q9D1R9	>sp|Q9D1R9|RL34_MOUSE 60S ribosomal protein L34 OS=Mus musculus (Mouse) OX=10090 GN=Rpl34 PE=1 SV=2	RPL34	5	5	0.0219318	0.0141624	0	0.729406	0.536155	1	0.933621	0.786007	1	FALSE	FALSE	FALSE	0	66	67	66	67	-0.00706969
Q8CDG3	Q8CDG3	>sp|Q8CDG3|VCIP1_MOUSE Deubiquitinating protein VCIP135 OS=Mus musculus (Mouse) OX=10090 GN=Vcpip1 PE=1 SV=1	VCPIP1	27	16	0.141929	0.0933722	0.0840498	0.0836057	0.000690571	0.172525	0.499646	0.0105857	0.855078	FALSE	FALSE	FALSE	0	298	347	298	347	0.741277
Q8BIZ1	Q8BIZ1	>sp|Q8BIZ1|ANS1B_MOUSE Ankyrin repeat and sterile alpha motif domain-containing protein 1B OS=Mus musculus (Mouse) OX=10090 GN=Anks1b PE=1 SV=3	ANKS1B	19	16	0.0287336	0.0262361	0	0.288897	0.322856	1	0.719865	0.63798	1	FALSE	FALSE	FALSE	0	236	225	236	225	-0.318895
Q8K327	Q8K327	>sp|Q8K327|CHAP1_MOUSE Chromosome alignment-maintaining phosphoprotein 1 OS=Mus musculus (Mouse) OX=10090 GN=Champ1 PE=1 SV=1	CHAMP1	1	1	0.0404622	0.0316844	2.52005e-18	0.688939	0.666713	1	0.915491	0.865185	1	FALSE	FALSE	FALSE	0	12	12	12	12	-0.0966826
Q9CYT6	Q9CYT6	>sp|Q9CYT6|CAP2_MOUSE Adenylyl cyclase-associated protein 2 OS=Mus musculus (Mouse) OX=10090 GN=Cap2 PE=1 SV=1	CAP2	25	20	0.00299873	0.0138871	2.71442e-16	0.930246	0.381259	1	0.987878	0.682557	1	FALSE	FALSE	FALSE	0	324	320	324	320	-0.135387
Q61214	Q61214	>sp|Q61214|DYR1A_MOUSE Dual specificity tyrosine-phosphorylation-regulated kinase 1A OS=Mus musculus (Mouse) OX=10090 GN=Dyrk1a PE=1 SV=1	DYRK1A	6	4	-0.00645978	-0.0113341	-1.33655e-17	0.927719	0.795017	1	0.987878	0.929518	1	FALSE	FALSE	FALSE	0	76	78	76	78	0.0560928
P61027	P61027	>sp|P61027|RAB10_MOUSE Ras-related protein Rab-10 OS=Mus musculus (Mouse) OX=10090 GN=Rab10 PE=1 SV=1	RAB10	13	10	-0.018227	-0.0202827	-5.55191e-18	0.677995	0.532475	1	0.911046	0.784843	1	FALSE	FALSE	FALSE	0	174	167	174	167	-0.287451
Q8K2L8	Q8K2L8	>sp|Q8K2L8|TPC12_MOUSE Trafficking protein particle complex subunit 12 OS=Mus musculus (Mouse) OX=10090 GN=Trappc12 PE=1 SV=2	TRAPPC12	5	4	-0.0876214	-0.0860654	-0.0400433	0.185679	0.179087	0.341113	0.634104	0.480029	1	FALSE	FALSE	FALSE	0	67	63	67	63	-0.389988
Q68FD5	Q68FD5	>sp|Q68FD5|CLH1_MOUSE Clathrin heavy chain 1 OS=Mus musculus (Mouse) OX=10090 GN=Cltc PE=1 SV=3	CLTC	121	102	0.283271	0.0469841	1.05834e-11	0.321682	3.742e-08	0.999995	0.753285	2.20663e-06	1	FALSE	FALSE	FALSE	0	1537	1599	1537	1599	0.143649
Q9EPN1	Q9EPN1	>sp|Q9EPN1|NBEA_MOUSE Neurobeachin OS=Mus musculus (Mouse) OX=10090 GN=Nbea PE=1 SV=1	NBEA	54	27	0.00130678	-8.52345e-06	5.2781e-18	0.987847	0.802006	1	0.997593	0.932817	1	FALSE	FALSE	FALSE	0	585	553	585	553	-0.375046
O54865	O54865	>sp|O54865|GCYB1_MOUSE Guanylate cyclase soluble subunit beta-1 OS=Mus musculus (Mouse) OX=10090 GN=Gucy1b1 PE=1 SV=1	GUCY1B1	35	34	0.0439061	0.044985	0.0164806	0.170975	0.00675182	0.384727	0.621816	0.0632395	1	FALSE	FALSE	FALSE	0	465	466	465	466	-0.0646436
O89112	O89112	>sp|O89112|LANC1_MOUSE Glutathione S-transferase LANCL1 OS=Mus musculus (Mouse) OX=10090 GN=Lancl1 PE=1 SV=1	LANCL1	13	8	-0.0514024	-0.0534326	-0.01772	0.199773	0.106428	0.400304	0.638393	0.371449	1	FALSE	FALSE	FALSE	0	151	151	151	151	-0.071017
Q9CQ69	Q9CQ69	>sp|Q9CQ69|QCR8_MOUSE Cytochrome b-c1 complex subunit 8 OS=Mus musculus (Mouse) OX=10090 GN=Uqcrq PE=1 SV=3	UQCRQ	4	2	-0.0450203	-0.0249289	-1.78556e-19	0.431157	0.453419	1	0.822611	0.735422	1	FALSE	FALSE	FALSE	0	46	47	46	47	0.0487993
Q8BKX1	Q8BKX1	>sp|Q8BKX1|BAIP2_MOUSE Brain-specific angiogenesis inhibitor 1-associated protein 2 OS=Mus musculus (Mouse) OX=10090 GN=Baiap2 PE=1 SV=2	BAIAP2	33	32	0.0727526	0.0654638	0.0388463	0.056812	0.000355689	0.168592	0.449749	0.00615428	0.844274	FALSE	FALSE	FALSE	0	447	451	447	451	-0.0292171
Q61165	Q61165	>sp|Q61165|SL9A1_MOUSE Sodium/hydrogen exchanger 1 OS=Mus musculus (Mouse) OX=10090 GN=Slc9a1 PE=1 SV=1	SLC9A1	5	2	0.213682	0.224031	0.185116	0.0377569	0.00763295	0.0257321	0.406665	0.0695754	0.326109	FALSE	FALSE	FALSE	0	47	53	47	53	0.535778
P17047	P17047	>sp|P17047|LAMP2_MOUSE Lysosome-associated membrane glycoprotein 2 OS=Mus musculus (Mouse) OX=10090 GN=Lamp2 PE=1 SV=2	LAMP2	7	6	-0.136554	-0.137273	-0.125421	0.0110432	0.000619856	0.0015912	0.246373	0.00968149	0.0540915	FALSE	FALSE	FALSE	0	92	90	92	90	-0.184479
Q9D0D3	Q9D0D3	>sp|Q9D0D3|PAPD1_MOUSE Poly(A) RNA polymerase, mitochondrial OS=Mus musculus (Mouse) OX=10090 GN=Mtpap PE=1 SV=1	MTPAP	11	7	0.00305069	-0.00215166	0	0.952176	0.950446	1	0.993849	0.991986	1	FALSE	FALSE	FALSE	0	123	133	123	133	0.319152
G5E895	G5E895	>tr|G5E895|G5E895_MOUSE Aldo_ket_red domain-containing protein OS=Mus musculus (Mouse) OX=10090 GN=Akr1b10 PE=1 SV=1	AKR1B10	7	4	0.0138276	0.0140928	0	0.777965	0.609565	1	0.94934	0.835852	1	FALSE	FALSE	FALSE	0	76	76	76	76	-0.0489556
Q8BFR4	Q8BFR4	>sp|Q8BFR4|GNS_MOUSE N-acetylglucosamine-6-sulfatase OS=Mus musculus (Mouse) OX=10090 GN=Gns PE=1 SV=1	GNS	7	6	0.0291844	0.0501829	0.00324497	0.483667	0.306784	0.766938	0.836147	0.623996	1	FALSE	FALSE	FALSE	0	90	87	90	87	-0.251752
P46061	P46061	>sp|P46061|RAGP1_MOUSE Ran GTPase-activating protein 1 OS=Mus musculus (Mouse) OX=10090 GN=Rangap1 PE=1 SV=2	RANGAP1	12	8	-0.0569822	-0.0476928	-0.00746683	0.232054	0.224826	0.644944	0.67697	0.537949	1	FALSE	FALSE	FALSE	0	141	153	141	153	0.343023
Q3UHD2	Q3UHD2	>sp|Q3UHD2|GFOD1_MOUSE Glucose-fructose oxidoreductase domain-containing protein 1 OS=Mus musculus (Mouse) OX=10090 GN=Gfod1 PE=1 SV=1	GFOD1	5	3	-0.0224362	-0.0357658	-2.43293e-16	0.722752	0.485051	1	0.929314	0.75699	1	FALSE	FALSE	FALSE	0	54	57	54	57	0.216186
P70280	P70280	>sp|P70280|VAMP7_MOUSE Vesicle-associated membrane protein 7 OS=Mus musculus (Mouse) OX=10090 GN=Vamp7 PE=1 SV=1	VAMP7	12	10	-0.0125223	-0.010496	4.08576e-20	0.71265	0.78764	1	0.927184	0.926098	1	FALSE	FALSE	FALSE	0	148	161	148	161	0.371579
Q9R0P3	Q9R0P3	>sp|Q9R0P3|ESTD_MOUSE S-formylglutathione hydrolase OS=Mus musculus (Mouse) OX=10090 GN=Esd PE=1 SV=1	ESD	12	10	-0.0059772	-0.00709381	-7.93987e-20	0.889487	0.812711	1	0.98155	0.937406	1	FALSE	FALSE	FALSE	0	143	152	143	152	0.248111
Q9QXZ0	Q9QXZ0	>sp|Q9QXZ0|MACF1_MOUSE Microtubule-actin cross-linking factor 1 OS=Mus musculus (Mouse) OX=10090 GN=Macf1 PE=1 SV=2	MACF1	47	17	-0.0124743	-0.0217658	-5.46103e-16	0.85714	0.443668	1	0.974927	0.728015	1	FALSE	FALSE	FALSE	0	445	476	445	476	0.285337
Q2PFD7	Q2PFD7	>sp|Q2PFD7|PSD3_MOUSE PH and SEC7 domain-containing protein 3 OS=Mus musculus (Mouse) OX=10090 GN=Psd3 PE=1 SV=2	PSD3	23	22	0.133599	0.126938	0.124797	0.00180746	1.98715e-08	0.000245312	0.0835624	1.29031e-06	0.0132491	FALSE	FALSE	FALSE	0	312	314	312	314	-0.0425723
Q9QZ06	Q9QZ06	>sp|Q9QZ06|TOLIP_MOUSE Toll-interacting protein OS=Mus musculus (Mouse) OX=10090 GN=Tollip PE=1 SV=1	TOLLIP	10	9	0.0343831	0.0310092	0	0.324685	0.304741	1	0.753999	0.622707	1	FALSE	FALSE	FALSE	0	134	132	134	132	-0.155529
Q9JLR1	Q9JLR1	>sp|Q9JLR1|S61A2_MOUSE Protein transport protein Sec61 subunit alpha isoform 2 OS=Mus musculus (Mouse) OX=10090 GN=Sec61a2 PE=2 SV=3	SEC61A2	2	1	-0.0760108	-0.070731	0	0.46387	0.456115	1	0.831195	0.737519	1	FALSE	FALSE	FALSE	0	20	18	20	18	-0.625876
P61620	P61620	>sp|P61620|S61A1_MOUSE Protein transport protein Sec61 subunit alpha isoform 1 OS=Mus musculus (Mouse) OX=10090 GN=Sec61a1 PE=1 SV=2	SEC61A1	6	2	-0.00483176	-0.0118157	-3.6833e-17	0.959387	0.886391	1	0.993849	0.961601	1	FALSE	FALSE	FALSE	0	65	57	65	57	-0.758057
P58044	P58044	>sp|P58044|IDI1_MOUSE Isopentenyl-diphosphate Delta-isomerase 1 OS=Mus musculus (Mouse) OX=10090 GN=Idi1 PE=1 SV=1	IDI1	8	5	-0.0354039	-0.0367317	-1.0684e-17	0.397439	0.388169	1	0.811716	0.687999	1	FALSE	FALSE	FALSE	0	93	90	93	90	-0.242421
P97379	P97379	>sp|P97379|G3BP2_MOUSE Ras GTPase-activating protein-binding protein 2 OS=Mus musculus (Mouse) OX=10090 GN=G3bp2 PE=1 SV=2	G3BP2	17	13	0.0744751	0.0746903	0.046546	0.0917331	0.00872142	0.146437	0.513768	0.0773023	0.799113	FALSE	FALSE	FALSE	0	204	211	204	211	0.0953661
O08919;Q9QZS3	O08919;Q9QZS3	>sp|O08919|NUMBL_MOUSE Numb-like protein OS=Mus musculus (Mouse) OX=10090 GN=Numbl PE=1 SV=3;>sp|Q9QZS3|NUMB_MOUSE Protein numb homolog OS=Mus musculus (Mouse) OX=10090 GN=Numb PE=1 SV=1	NUMBL;NUMB	3	2	0.220275	0.202415	0.150387	0.115104	0.0208841	0.210247	0.553593	0.141322	0.961246	FALSE	FALSE	FALSE	0	35	39	35	39	0.473093
Q8BL97	Q8BL97	>sp|Q8BL97|SRSF7_MOUSE Serine/arginine-rich splicing factor 7 OS=Mus musculus (Mouse) OX=10090 GN=Srsf7 PE=1 SV=1	SRSF7	6	6	0.0759254	0.0809744	0.0451013	0.149934	0.0344257	0.195598	0.597585	0.190534	0.922744	FALSE	FALSE	FALSE	0	83	84	83	84	-0.00893562
Q8BHC1	Q8BHC1	>sp|Q8BHC1|RB39B_MOUSE Ras-related protein Rab-39B OS=Mus musculus (Mouse) OX=10090 GN=Rab39b PE=1 SV=1	RAB39B	12	12	0.00506752	-0.000525173	4.17969e-16	0.860103	0.873846	1	0.97538	0.956793	1	FALSE	FALSE	FALSE	0	168	167	168	167	-0.104687
Q8BRT1	Q8BRT1	>sp|Q8BRT1|CLAP2_MOUSE CLIP-associating protein 2 OS=Mus musculus (Mouse) OX=10090 GN=Clasp2 PE=1 SV=1	CLASP2	53	44	0.164391	0.093677	0.0945837	0.121337	5.22883e-09	0.243763	0.560516	4.02899e-07	1	FALSE	FALSE	FALSE	0	638	670	638	670	0.18945
Q9QYB5	Q9QYB5	>sp|Q9QYB5|ADDG_MOUSE Gamma-adducin OS=Mus musculus (Mouse) OX=10090 GN=Add3 PE=1 SV=2	ADD3	21	16	-0.143143	-0.133283	-0.128915	0.00337123	4.9998e-07	0.000971685	0.13149	2.23983e-05	0.0389956	FALSE	FALSE	FALSE	0	267	260	267	260	-0.212424
Q9CWJ9	Q9CWJ9	>sp|Q9CWJ9|PUR9_MOUSE Bifunctional purine biosynthesis protein PURH OS=Mus musculus (Mouse) OX=10090 GN=Atic PE=1 SV=2	ATIC	25	17	0.0311522	0.0320988	0.0130153	0.291355	0.207142	0.405871	0.720649	0.516055	1	FALSE	FALSE	FALSE	0	293	301	293	301	0.0649024
Q62351	Q62351	>sp|Q62351|TFR1_MOUSE Transferrin receptor protein 1 OS=Mus musculus (Mouse) OX=10090 GN=Tfrc PE=1 SV=1	TFRC	42	39	-0.0649813	-0.0700413	-0.0562041	0.0467443	2.14065e-05	0.0332087	0.430852	0.000580788	0.37483	FALSE	FALSE	FALSE	0	561	568	561	568	-0.0090417
Q9D7H3	Q9D7H3	>sp|Q9D7H3|RTCA_MOUSE RNA 3'-terminal phosphate cyclase OS=Mus musculus (Mouse) OX=10090 GN=RtcA PE=1 SV=2	RTCA	4	2	0.00211516	0.0154371	0	0.98411	0.812697	1	0.996325	0.937406	1	FALSE	FALSE	FALSE	0	46	44	46	44	-0.307876
O70503	O70503	>sp|O70503|DHB12_MOUSE Very-long-chain 3-oxoacyl-CoA reductase OS=Mus musculus (Mouse) OX=10090 GN=Hsd17b12 PE=1 SV=1	HSD17B12	18	16	0.0150093	0.00635923	-1.01217e-19	0.725257	0.636166	1	0.930729	0.849649	1	FALSE	FALSE	FALSE	0	231	236	231	236	0.0386142
Q99MR3	Q99MR3	>sp|Q99MR3|S12A9_MOUSE Solute carrier family 12 member 9 OS=Mus musculus (Mouse) OX=10090 GN=Slc12a9 PE=1 SV=2	SLC12A9	8	7	-0.219723	-0.186995	-0.177743	0.000542014	8.16572e-05	0.000117014	0.0391538	0.0017674	0.00711817	TRUE	TRUE	TRUE	3	104	103	104	103	-0.121494
Q9CYR6	Q9CYR6	>sp|Q9CYR6|AGM1_MOUSE Phosphoacetylglucosamine mutase OS=Mus musculus (Mouse) OX=10090 GN=Pgm3 PE=1 SV=1	PGM3	14	9	0.0407893	0.0292399	3.36214e-17	0.315289	0.434226	1	0.746932	0.72227	1	FALSE	FALSE	FALSE	0	164	169	164	169	0.0727554
Q6PAJ1	Q6PAJ1	>sp|Q6PAJ1|BCR_MOUSE Breakpoint cluster region protein OS=Mus musculus (Mouse) OX=10090 GN=Bcr PE=1 SV=3	BCR	14	5	0.123281	0.0888433	0.0454296	0.115489	0.0930243	0.333662	0.553593	0.3454	1	FALSE	FALSE	FALSE	0	139	163	139	163	0.789171
Q5SSL4	Q5SSL4	>sp|Q5SSL4|ABR_MOUSE Active breakpoint cluster region-related protein OS=Mus musculus (Mouse) OX=10090 GN=Abr PE=1 SV=1	ABR	25	21	0.0165152	0.0111939	1.17215e-17	0.602622	0.648908	1	0.885244	0.857181	1	FALSE	FALSE	FALSE	0	314	320	314	320	0.0192644
P51174	P51174	>sp|P51174|ACADL_MOUSE Long-chain specific acyl-CoA dehydrogenase, mitochondrial OS=Mus musculus (Mouse) OX=10090 GN=Acadl PE=1 SV=2	ACADL	22	19	-0.242222	-0.244662	-0.239423	6.60191e-07	0	8.49534e-12	0.000532832	0	9.81891e-09	TRUE	TRUE	TRUE	3	275	277	275	277	-0.0424375
O35658	O35658	>sp|O35658|C1QBP_MOUSE Complement component 1 Q subcomponent-binding protein, mitochondrial OS=Mus musculus (Mouse) OX=10090 GN=C1qbp PE=1 SV=1	C1QBP	9	6	0.00832155	-0.00294387	5.18922e-19	0.909069	0.951787	1	0.983659	0.992669	1	FALSE	FALSE	FALSE	0	104	104	104	104	-0.0546251
P97390	P97390	>sp|P97390|VPS45_MOUSE Vacuolar protein sorting-associated protein 45 OS=Mus musculus (Mouse) OX=10090 GN=Vps45 PE=1 SV=1	VPS45	20	18	-0.00972037	-0.0192476	-2.50565e-17	0.731147	0.369995	1	0.934176	0.675151	1	FALSE	FALSE	FALSE	0	265	268	265	268	-0.0125779
P05214;P68368;P68373;Q9JJZ2	P05214;P68368;P68373;Q9JJZ2	>sp|P05214|TBA3_MOUSE Tubulin alpha-3 chain OS=Mus musculus (Mouse) OX=10090 GN=Tuba3a PE=1 SV=1;>sp|P68368|TBA4A_MOUSE Tubulin alpha-4A chain OS=Mus musculus (Mouse) OX=10090 GN=Tuba4a PE=1 SV=1;>sp|P68373|TBA1C_MOUSE Tubulin alpha-1C chain OS=Mus musculus (Mouse) OX=10090 GN=Tuba1c PE=1 SV=1;>sp|Q9JJZ2|TBA8_MOUSE Tubulin alpha-8 chain OS=Mus musculus (Mouse) OX=10090 GN=Tuba8 PE=1 SV=1	TUBA3A;TUBA4A;TUBA1C;TUBA8	13	13	0.0633753	0.0528592	0.0504538	0.102582	0.00292991	0.0805034	0.532235	0.0332028	0.600099	FALSE	FALSE	FALSE	0	182	182	182	182	-0.0728609
P68368;P68373	P68368;P68373	>sp|P68368|TBA4A_MOUSE Tubulin alpha-4A chain OS=Mus musculus (Mouse) OX=10090 GN=Tuba4a PE=1 SV=1;>sp|P68373|TBA1C_MOUSE Tubulin alpha-1C chain OS=Mus musculus (Mouse) OX=10090 GN=Tuba1c PE=1 SV=1	TUBA4A;TUBA1C	4	4	0.0258043	0.021482	3.4841e-16	0.741396	0.700493	1	0.939096	0.884875	1	FALSE	FALSE	FALSE	0	55	53	55	53	-0.259958
Q6P1B1	Q6P1B1	>sp|Q6P1B1|XPP1_MOUSE Xaa-Pro aminopeptidase 1 OS=Mus musculus (Mouse) OX=10090 GN=Xpnpep1 PE=1 SV=1	XPNPEP1	18	18	0.0135109	0.0195528	7.30457e-18	0.654707	0.274237	1	0.904213	0.59543	1	FALSE	FALSE	FALSE	0	248	245	248	245	-0.133917
Q9CU62	Q9CU62	>sp|Q9CU62|SMC1A_MOUSE Structural maintenance of chromosomes protein 1A OS=Mus musculus (Mouse) OX=10090 GN=Smc1a PE=1 SV=4	SMC1A	10	5	0.0418563	-0.0124386	-4.18134e-16	0.524473	0.902567	1	0.855316	0.968076	1	FALSE	FALSE	FALSE	0	104	122	104	122	0.797607
Q925I1	Q925I1	>sp|Q925I1|ATAD3_MOUSE ATPase family AAA domain-containing protein 3 OS=Mus musculus (Mouse) OX=10090 GN=Atad3 PE=1 SV=1	ATAD3	27	22	0.0314529	0.0324131	0.00516907	0.172069	0.135326	0.602249	0.621881	0.418551	1	FALSE	FALSE	FALSE	0	338	332	338	332	-0.166163
P97372	P97372	>sp|P97372|PSME2_MOUSE Proteasome activator complex subunit 2 OS=Mus musculus (Mouse) OX=10090 GN=Psme2 PE=1 SV=4	PSME2	6	4	0.081687	0.0782696	0.0460884	0.18267	0.237177	0.243075	0.632177	0.553448	1	FALSE	FALSE	FALSE	0	66	60	66	60	-0.54499
Q80ZW2	Q80ZW2	>sp|Q80ZW2|THEM6_MOUSE Protein THEM6 OS=Mus musculus (Mouse) OX=10090 GN=Them6 PE=1 SV=1	THEM6	5	3	0.0594255	0.072686	0.00324358	0.407487	0.236345	0.814272	0.817129	0.553194	1	FALSE	FALSE	FALSE	0	57	60	57	60	0.200385
P29758	P29758	>sp|P29758|OAT_MOUSE Ornithine aminotransferase, mitochondrial OS=Mus musculus (Mouse) OX=10090 GN=Oat PE=1 SV=1	OAT	21	21	-0.0591262	-0.0552388	-0.0447384	0.0389117	0.0111602	0.0287318	0.409601	0.0914814	0.345281	FALSE	FALSE	FALSE	0	292	292	292	292	-0.0718075
Q6IRU5	Q6IRU5	>sp|Q6IRU5|CLCB_MOUSE Clathrin light chain B OS=Mus musculus (Mouse) OX=10090 GN=Cltb PE=1 SV=1	CLTB	11	11	-0.0249199	0.00438573	0	0.756137	0.677728	1	0.942671	0.873057	1	FALSE	FALSE	FALSE	0	154	154	154	154	-0.0728476
Q3U5Q7	Q3U5Q7	>sp|Q3U5Q7|CMPK2_MOUSE UMP-CMP kinase 2, mitochondrial OS=Mus musculus (Mouse) OX=10090 GN=Cmpk2 PE=1 SV=2	CMPK2	14	10	-0.0702192	-0.0617934	-0.0225135	0.0756451	0.182162	0.334776	0.489533	0.483785	1	FALSE	FALSE	FALSE	0	166	173	166	173	0.142218
Q8C0D4	Q8C0D4	>sp|Q8C0D4|RHG12_MOUSE Rho GTPase-activating protein 12 OS=Mus musculus (Mouse) OX=10090 GN=Arhgap12 PE=1 SV=2	ARHGAP12	2	2	-0.0687883	-0.0589886	-0.0188623	0.364766	0.510149	0.571281	0.792041	0.770758	1	FALSE	FALSE	FALSE	0	25	26	25	26	0.116075
Q8R191	Q8R191	>sp|Q8R191|SNG3_MOUSE Synaptogyrin-3 OS=Mus musculus (Mouse) OX=10090 GN=Syngr3 PE=1 SV=1	SYNGR3	5	4	0.0141622	0.00431947	1.81836e-20	0.753654	0.709877	1	0.941955	0.889626	1	FALSE	FALSE	FALSE	0	58	60	58	60	0.0978183
Q61102	Q61102	>sp|Q61102|ABCB7_MOUSE ATP-binding cassette sub-family B member 7, mitochondrial OS=Mus musculus (Mouse) OX=10090 GN=Abcb7 PE=1 SV=3	ABCB7	14	8	-0.0980182	-0.0946692	-0.0766969	0.125717	0.0494419	0.133923	0.566043	0.236697	0.7659	FALSE	FALSE	FALSE	0	157	156	157	156	-0.121322
P48318	P48318	>sp|P48318|DCE1_MOUSE Glutamate decarboxylase 1 OS=Mus musculus (Mouse) OX=10090 GN=Gad1 PE=1 SV=2	GAD1	28	20	0.13695	0.132027	0.113643	0.0176057	5.69196e-09	0.0258178	0.291754	4.27193e-07	0.326479	FALSE	FALSE	FALSE	0	325	336	325	336	0.102009
Q78IK2	Q78IK2	>sp|Q78IK2|ATPMD_MOUSE ATP synthase membrane subunit DAPIT, mitochondrial OS=Mus musculus (Mouse) OX=10090 GN=Atp5md PE=1 SV=1	ATP5MD	4	3	-0.0673869	-0.056224	-0.0264146	0.251296	0.131814	0.477913	0.691259	0.413426	1	FALSE	FALSE	FALSE	0	51	52	51	52	0.0310259
Q9CXS4	Q9CXS4	>sp|Q9CXS4|CENPV_MOUSE Centromere protein V OS=Mus musculus (Mouse) OX=10090 GN=Cenpv PE=1 SV=2	CENPV	11	10	0.0601242	0.0473578	0.00985059	0.255802	0.290998	0.645203	0.695661	0.610408	1	FALSE	FALSE	FALSE	0	148	147	148	147	-0.106336
P08249	P08249	>sp|P08249|MDHM_MOUSE Malate dehydrogenase, mitochondrial OS=Mus musculus (Mouse) OX=10090 GN=Mdh2 PE=1 SV=3	MDH2	23	20	0.0278855	0.0310448	0.00136236	0.271306	0.00788361	0.807549	0.712995	0.0714097	1	FALSE	FALSE	FALSE	0	289	301	289	301	0.135981
P14869	P14869	>sp|P14869|RLA0_MOUSE 60S acidic ribosomal protein P0 OS=Mus musculus (Mouse) OX=10090 GN=Rplp0 PE=1 SV=3	RPLP0	13	9	0.0463701	0.0315184	0.023902	0.165263	0.276764	0.278854	0.614183	0.598361	1	FALSE	FALSE	FALSE	0	169	162	169	162	-0.287036
P54763	P54763	>sp|P54763|EPHB2_MOUSE Ephrin type-B receptor 2 OS=Mus musculus (Mouse) OX=10090 GN=Ephb2 PE=1 SV=3	EPHB2	14	10	0.0681918	0.0528551	0.0342643	0.140344	0.0565298	0.264145	0.587715	0.257538	1	FALSE	FALSE	FALSE	0	146	156	146	156	0.284564
Q9EPU0	Q9EPU0	>sp|Q9EPU0|RENT1_MOUSE Regulator of nonsense transcripts 1 OS=Mus musculus (Mouse) OX=10090 GN=Upf1 PE=1 SV=2	UPF1	40	31	0.0855257	0.0630093	0.0312064	0.154946	0.0024147	0.40834	0.604207	0.0291936	1	FALSE	FALSE	FALSE	0	481	522	481	522	0.360375
Q71LX4	Q71LX4	>sp|Q71LX4|TLN2_MOUSE Talin-2 OS=Mus musculus (Mouse) OX=10090 GN=Tln2 PE=1 SV=3	TLN2	50	12	0.0224637	0.0181418	6.81983e-18	0.871879	0.417358	1	0.978177	0.709176	1	FALSE	FALSE	FALSE	0	388	404	388	404	0.152187
Q9JLJ2	Q9JLJ2	>sp|Q9JLJ2|AL9A1_MOUSE 4-trimethylaminobutyraldehyde dehydrogenase OS=Mus musculus (Mouse) OX=10090 GN=Aldh9a1 PE=1 SV=1	ALDH9A1	17	15	0.00164441	0.0128524	2.04718e-17	0.970031	0.52877	1	0.994804	0.782422	1	FALSE	FALSE	FALSE	0	217	227	217	227	0.15937
Q8CBY8	Q8CBY8	>sp|Q8CBY8|DCTN4_MOUSE Dynactin subunit 4 OS=Mus musculus (Mouse) OX=10090 GN=Dctn4 PE=1 SV=1	DCTN4	14	11	0.0332921	0.0542105	0.0422613	0.376298	0.0819697	0.0794959	0.798614	0.319984	0.595513	FALSE	FALSE	FALSE	0	170	171	170	171	-0.0424651
P23780	P23780	>sp|P23780|BGAL_MOUSE Beta-galactosidase OS=Mus musculus (Mouse) OX=10090 GN=Glb1 PE=1 SV=1	GLB1	12	12	0.0338712	0.0252089	0	0.447487	0.419385	1	0.827894	0.710437	1	FALSE	FALSE	FALSE	0	166	167	166	167	-0.0436203
Q99L04	Q99L04	>sp|Q99L04|DHRS1_MOUSE Dehydrogenase/reductase SDR family member 1 OS=Mus musculus (Mouse) OX=10090 GN=Dhrs1 PE=1 SV=1	DHRS1	21	20	0.182287	0.200619	0.179718	0.000277817	8.39329e-14	2.55975e-05	0.0258952	1.46984e-11	0.00217541	TRUE	TRUE	TRUE	3	270	281	270	281	0.137603
Q9D8V7	Q9D8V7	>sp|Q9D8V7|SC11C_MOUSE Signal peptidase complex catalytic subunit SEC11C OS=Mus musculus (Mouse) OX=10090 GN=Sec11c PE=1 SV=3	SEC11C	5	5	-0.0912837	-0.0994308	-0.084655	0.0735318	0.0695764	0.0390079	0.482993	0.289893	0.411362	FALSE	FALSE	FALSE	0	69	66	69	66	-0.294428
P11798;P28652;Q6PHZ2;Q923T9	P11798;P28652;Q6PHZ2;Q923T9	>sp|P11798|KCC2A_MOUSE Calcium/calmodulin-dependent protein kinase type II subunit alpha OS=Mus musculus (Mouse) OX=10090 GN=Camk2a PE=1 SV=2;>sp|P28652|KCC2B_MOUSE Calcium/calmodulin-dependent protein kinase type II subunit beta OS=Mus musculus (Mouse) OX=10090 GN=Camk2b PE=1 SV=2;>sp|Q6PHZ2|KCC2D_MOUSE Calcium/calmodulin-dependent protein kinase type II subunit delta OS=Mus musculus (Mouse) OX=…	CAMK2A;CAMK2B;CAMK2D;CAMK2G	2	2	-0.00616102	-0.0113433	0	0.879434	0.830047	1	0.980082	0.942243	1	FALSE	FALSE	FALSE	0	28	28	28	28	-0.0724715
Q9JM96	Q9JM96	>sp|Q9JM96|BORG4_MOUSE Cdc42 effector protein 4 OS=Mus musculus (Mouse) OX=10090 GN=Cdc42ep4 PE=1 SV=1	CDC42EP4	3	2	-0.236971	-0.210881	-0.199118	0.0143724	0.00335578	0.00425299	0.268494	0.036869	0.109723	FALSE	TRUE	FALSE	1	36	34	36	34	-0.34602
Q61425	Q61425	>sp|Q61425|HCDH_MOUSE Hydroxyacyl-coenzyme A dehydrogenase, mitochondrial OS=Mus musculus (Mouse) OX=10090 GN=Hadh PE=1 SV=2	HADH	8	5	-0.0692529	-0.0721015	-0.00568401	0.224378	0.179075	0.737787	0.665989	0.480029	1	FALSE	FALSE	FALSE	0	92	94	92	94	0.0327484
Q69Z99	Q69Z99	>sp|Q69Z99|ZN512_MOUSE Zinc finger protein 512 OS=Mus musculus (Mouse) OX=10090 GN=Znf512 PE=2 SV=2	ZNF512	10	8	0.0940969	0.0748299	0.0540919	0.0455081	0.0707868	0.118427	0.427628	0.293718	0.72294	FALSE	FALSE	FALSE	0	121	126	121	126	0.140311
Q64337	Q64337	>sp|Q64337|SQSTM_MOUSE Sequestosome-1 OS=Mus musculus (Mouse) OX=10090 GN=Sqstm1 PE=1 SV=1	SQSTM1	8	6	0.273626	0.224279	0.243245	8.86558e-05	9.04697e-07	1.65989e-07	0.013137	3.55663e-05	4.17065e-05	TRUE	TRUE	TRUE	3	98	98	98	98	-0.0805151
E9Q6P5	E9Q6P5	>sp|E9Q6P5|TTC7B_MOUSE Tetratricopeptide repeat protein 7B OS=Mus musculus (Mouse) OX=10090 GN=Ttc7b PE=1 SV=1	TTC7B	24	17	0.013911	0.0120605	0	0.600505	0.441199	1	0.884086	0.727028	1	FALSE	FALSE	FALSE	0	282	299	282	299	0.230802
Q6P9K8	Q6P9K8	>sp|Q6P9K8|CSKI1_MOUSE Caskin-1 OS=Mus musculus (Mouse) OX=10090 GN=Caskin1 PE=1 SV=2	CASKIN1	32	22	0.0931871	0.0726305	1.89812e-15	0.461719	0.00115815	1	0.831195	0.016245	1	FALSE	FALSE	FALSE	0	353	384	353	384	0.366711
Q9Z1L5	Q9Z1L5	>sp|Q9Z1L5|CA2D3_MOUSE Voltage-dependent calcium channel subunit alpha-2/delta-3 OS=Mus musculus (Mouse) OX=10090 GN=Cacna2d3 PE=1 SV=1	CACNA2D3	32	26	0.103388	0.0554316	0.0488901	0.143479	0.00354837	0.307803	0.590923	0.0387638	1	FALSE	FALSE	FALSE	0	381	403	381	403	0.242722
Q9DCW4	Q9DCW4	>sp|Q9DCW4|ETFB_MOUSE Electron transfer flavoprotein subunit beta OS=Mus musculus (Mouse) OX=10090 GN=Etfb PE=1 SV=3	ETFB	15	13	-0.0466497	-0.0319608	-0.0253704	0.0835063	0.189595	0.151795	0.499568	0.493767	0.811492	FALSE	FALSE	FALSE	0	197	203	197	203	0.0826856
P31648	P31648	>sp|P31648|SC6A1_MOUSE Sodium- and chloride-dependent GABA transporter 1 OS=Mus musculus (Mouse) OX=10090 GN=Slc6a1 PE=1 SV=2	SLC6A1	13	11	-0.103466	-0.0952831	-0.0437154	0.156457	0.0130581	0.370603	0.604795	0.102719	1	FALSE	FALSE	FALSE	0	167	172	167	172	0.083471
Q9JMG7	Q9JMG7	>sp|Q9JMG7|HDGR3_MOUSE Hepatoma-derived growth factor-related protein 3 OS=Mus musculus (Mouse) OX=10090 GN=Hdgfl3 PE=1 SV=2	HDGFL3	3	2	-0.0720418	-0.01126	-2.99291e-18	0.332515	0.906495	1	0.762014	0.969386	1	FALSE	FALSE	FALSE	0	36	31	36	31	-0.822188
Q9D773	Q9D773	>sp|Q9D773|RM02_MOUSE 39S ribosomal protein L2, mitochondrial OS=Mus musculus (Mouse) OX=10090 GN=Mrpl2 PE=1 SV=1	MRPL2	2	1	-0.253416	-0.252429	-0.232127	0.00610533	0.0239198	0.00515211	0.182812	0.152238	0.121033	FALSE	FALSE	FALSE	0	24	20	24	20	-0.988803
Q91ZA3	Q91ZA3	>sp|Q91ZA3|PCCA_MOUSE Propionyl-CoA carboxylase alpha chain, mitochondrial OS=Mus musculus (Mouse) OX=10090 GN=Pcca PE=1 SV=2	PCCA	47	41	-0.0257581	-0.0269121	-0.00631459	0.344659	0.131914	0.568509	0.774412	0.413426	1	FALSE	FALSE	FALSE	0	619	615	619	615	-0.105526
Q8C8R3	Q8C8R3	>sp|Q8C8R3|ANK2_MOUSE Ankyrin-2 OS=Mus musculus (Mouse) OX=10090 GN=Ank2 PE=1 SV=2	ANK2	104	49	0.111564	0.0893321	1.16399e-16	0.590975	5.20241e-07	1	0.879213	2.28818e-05	1	FALSE	FALSE	FALSE	0	1021	1047	1021	1047	0.0600395
Q8BGT5	Q8BGT5	>sp|Q8BGT5|ALAT2_MOUSE Alanine aminotransferase 2 OS=Mus musculus (Mouse) OX=10090 GN=Gpt2 PE=1 SV=1	GPT2	18	13	-0.0971805	-0.0884398	-0.0700635	0.0278741	0.00986892	0.0463128	0.357172	0.0841187	0.445863	FALSE	FALSE	FALSE	0	209	211	209	211	-0.0184258
P70297	P70297	>sp|P70297|STAM1_MOUSE Signal transducing adapter molecule 1 OS=Mus musculus (Mouse) OX=10090 GN=Stam PE=1 SV=3	STAM	15	13	0.00197102	-0.00181095	0	0.962109	0.962179	1	0.99433	0.998991	1	FALSE	FALSE	FALSE	0	186	193	186	193	0.11796
Q9DBX2	Q9DBX2	>sp|Q9DBX2|PHLP_MOUSE Phosducin-like protein OS=Mus musculus (Mouse) OX=10090 GN=Pdcl PE=1 SV=1	PDCL	2	2	-0.134667	-0.127306	-0.0642148	0.0775976	0.0880552	0.255244	0.491706	0.333905	1	FALSE	FALSE	FALSE	0	25	25	25	25	-0.0801386
Q8R035	Q8R035	>sp|Q8R035|ICT1_MOUSE Peptidyl-tRNA hydrolase ICT1, mitochondrial OS=Mus musculus (Mouse) OX=10090 GN=Mrpl58 PE=1 SV=1	MRPL58	4	4	0.0577052	0.0623825	0.0367667	0.194328	0.219662	0.232374	0.635829	0.532252	1	FALSE	FALSE	FALSE	0	55	53	55	53	-0.259772
Q99J08	Q99J08	>sp|Q99J08|S14L2_MOUSE SEC14-like protein 2 OS=Mus musculus (Mouse) OX=10090 GN=Sec14l2 PE=1 SV=1	SEC14L2	1	1	-0.0944336	-0.0909541	-0.0157093	0.27396	0.217058	0.653567	0.714951	0.528159	1	FALSE	FALSE	FALSE	0	13	13	13	13	-0.0426956
Q9JLB0	Q9JLB0	>sp|Q9JLB0|MPP6_MOUSE MAGUK p55 subfamily member 6 OS=Mus musculus (Mouse) OX=10090 GN=Mpp6 PE=1 SV=1	MPP6	24	19	0.0389447	0.0396337	0.0233337	0.110279	0.0471878	0.138602	0.547481	0.23028	0.777052	FALSE	FALSE	FALSE	0	307	307	307	307	-0.0733577
Q6PDI5	Q6PDI5	>sp|Q6PDI5|ECM29_MOUSE Proteasome adapter and scaffold protein ECM29 OS=Mus musculus (Mouse) OX=10090 GN=Ecpas PE=1 SV=3	ECPAS	20	11	-0.0425508	-0.0683321	-5.03307e-12	0.664308	0.215702	0.999996	0.907655	0.526188	1	FALSE	FALSE	FALSE	0	218	219	218	219	-0.0403827
P47199	P47199	>sp|P47199|QOR_MOUSE Quinone oxidoreductase OS=Mus musculus (Mouse) OX=10090 GN=Cryz PE=1 SV=1	CRYZ	9	8	-0.0625815	-0.0627472	-0.0169645	0.248305	0.166506	0.526722	0.690651	0.466652	1	FALSE	FALSE	FALSE	0	121	121	121	121	-0.0698313
Q08274	Q08274	>sp|Q08274|DMWD_MOUSE Dystrophia myotonica WD repeat-containing protein OS=Mus musculus (Mouse) OX=10090 GN=Dmwd PE=1 SV=3	DMWD	7	5	-0.00634069	0.00692167	0	0.903895	0.877182	1	0.982395	0.957905	1	FALSE	FALSE	FALSE	0	90	89	90	89	-0.117224
Q99K48	Q99K48	>sp|Q99K48|NONO_MOUSE Non-POU domain-containing octamer-binding protein OS=Mus musculus (Mouse) OX=10090 GN=Nono PE=1 SV=3	NONO	24	22	0.0780775	0.080018	0.0500288	0.0933193	0.000305337	0.158605	0.516564	0.00544612	0.823324	FALSE	FALSE	FALSE	0	315	310	315	310	-0.154345
Q9CRB8	Q9CRB8	>sp|Q9CRB8|MTFP1_MOUSE Mitochondrial fission process protein 1 OS=Mus musculus (Mouse) OX=10090 GN=Mtfp1 PE=1 SV=1	MTFP1	6	6	-0.0462783	-0.0516569	-2.18385e-16	0.382521	0.395228	1	0.803564	0.692441	1	FALSE	FALSE	FALSE	0	81	80	81	80	-0.1425
P63268;P68134	P63268;P68134	>sp|P63268|ACTH_MOUSE Actin, gamma-enteric smooth muscle OS=Mus musculus (Mouse) OX=10090 GN=Actg2 PE=1 SV=1;>sp|P68134|ACTS_MOUSE Actin, alpha skeletal muscle OS=Mus musculus (Mouse) OX=10090 GN=Acta1 PE=1 SV=1	ACTG2;ACTA1	14	9	-0.0125228	-0.0159915	0	0.657914	0.497688	1	0.90569	0.764558	1	FALSE	FALSE	FALSE	0	154	162	154	162	0.192208
P98063	P98063	>sp|P98063|BMP1_MOUSE Bone morphogenetic protein 1 OS=Mus musculus (Mouse) OX=10090 GN=Bmp1 PE=1 SV=2	BMP1	3	1	0.0809994	0.103367	0.0302706	0.441453	0.400956	0.520709	0.825405	0.69856	1	FALSE	FALSE	FALSE	0	27	35	27	35	1.24575
Q5U458	Q5U458	>sp|Q5U458|DJC11_MOUSE DnaJ homolog subfamily C member 11 OS=Mus musculus (Mouse) OX=10090 GN=Dnajc11 PE=1 SV=2	DNAJC11	22	18	0.0685764	0.0717247	0.0653582	0.0481495	0.00506196	0.0186129	0.431916	0.0515021	0.264285	FALSE	FALSE	FALSE	0	284	287	284	287	-0.0115897
D4AFX7	D4AFX7	>tr|D4AFX7|D4AFX7_MOUSE J domain-containing protein OS=Mus musculus (Mouse) OX=10090 GN=Dnajc13 PE=1 SV=1	DNAJC13	36	11	0.0849311	0.0475148	4.11262e-18	0.530142	0.112628	1	0.85619	0.380889	1	FALSE	FALSE	FALSE	0	317	340	317	340	0.294823
Q9CQF9	Q9CQF9	>sp|Q9CQF9|PCYOX_MOUSE Prenylcysteine oxidase OS=Mus musculus (Mouse) OX=10090 GN=Pcyox1 PE=1 SV=1	PCYOX1	22	19	0.0751422	0.0739614	0.0702366	0.0124981	0.00208473	0.00246166	0.25591	0.0258533	0.0737094	FALSE	FALSE	FALSE	0	288	284	288	284	-0.145566
Q9JIA1	Q9JIA1	>sp|Q9JIA1|LGI1_MOUSE Leucine-rich glioma-inactivated protein 1 OS=Mus musculus (Mouse) OX=10090 GN=Lgi1 PE=1 SV=1	LGI1	20	16	-0.015438	0.00759672	8.20605e-19	0.796647	0.724376	1	0.951649	0.896012	1	FALSE	FALSE	FALSE	0	264	262	264	262	-0.116471
Q9EPL4	Q9EPL4	>sp|Q9EPL4|METL9_MOUSE Methyltransferase-like protein 9 OS=Mus musculus (Mouse) OX=10090 GN=Mettl9 PE=1 SV=1	METTL9	3	2	0.0440048	0.0379267	1.06684e-18	0.439566	0.501603	1	0.82449	0.765656	1	FALSE	FALSE	FALSE	0	36	36	36	36	-0.0604342
O55100	O55100	>sp|O55100|SNG1_MOUSE Synaptogyrin-1 OS=Mus musculus (Mouse) OX=10090 GN=Syngr1 PE=1 SV=2	SYNGR1	2	2	-0.0581552	-0.059743	-0.045726	0.153055	0.123487	0.135548	0.602935	0.401142	0.770993	FALSE	FALSE	FALSE	0	28	28	28	28	-0.0724715
Q924C1	Q924C1	>sp|Q924C1|XPO5_MOUSE Exportin-5 OS=Mus musculus (Mouse) OX=10090 GN=Xpo5 PE=1 SV=1	XPO5	14	7	0.0987131	0.096175	0.0882657	0.0445974	0.0403684	0.0105224	0.424594	0.209659	0.191635	FALSE	FALSE	FALSE	0	133	137	133	137	0.0780624
Q8VHW2	Q8VHW2	>sp|Q8VHW2|CCG8_MOUSE Voltage-dependent calcium channel gamma-8 subunit OS=Mus musculus (Mouse) OX=10090 GN=Cacng8 PE=1 SV=1	CACNG8	8	7	-0.0529356	-0.0528232	-6.85089e-15	0.367941	0.27473	1	0.793377	0.59543	1	FALSE	FALSE	FALSE	0	98	100	98	100	0.0330603
Q3TIX6	Q3TIX6	>tr|Q3TIX6|Q3TIX6_MOUSE Far upstream element (FUSE)-binding protein 3 OS=Mus musculus (Mouse) OX=10090 GN=Fubp3 PE=1 SV=1	FUBP3	11	9	-0.0304539	-0.0335575	-1.07513e-17	0.462432	0.629947	1	0.831195	0.846816	1	FALSE	FALSE	FALSE	0	142	143	142	143	-0.0277729
Q9ES56	Q9ES56	>sp|Q9ES56|TPPC4_MOUSE Trafficking protein particle complex subunit 4 OS=Mus musculus (Mouse) OX=10090 GN=Trappc4 PE=1 SV=1	TRAPPC4	11	8	0.046312	0.0515179	0.0336167	0.171915	0.106539	0.221271	0.621881	0.371449	0.982427	FALSE	FALSE	FALSE	0	142	134	142	134	-0.376235
O09061	O09061	>sp|O09061|PSB1_MOUSE Proteasome subunit beta type-1 OS=Mus musculus (Mouse) OX=10090 GN=Psmb1 PE=1 SV=1	PSMB1	15	11	-0.0113781	-0.0102957	0	0.725386	0.986567	1	0.930729	1	1	FALSE	FALSE	FALSE	0	183	177	183	177	-0.243099
Q6PDG5	Q6PDG5	>sp|Q6PDG5|SMRC2_MOUSE SWI/SNF complex subunit SMARCC2 OS=Mus musculus (Mouse) OX=10090 GN=Smarcc2 PE=1 SV=2	SMARCC2	13	10	0.133706	0.085801	0.0708987	0.0716254	0.0305415	0.155049	0.482151	0.178462	0.815399	FALSE	FALSE	FALSE	0	151	158	151	158	0.178017
Q9EQG7	Q9EQG7	>sp|Q9EQG7|ENPP5_MOUSE Ectonucleotide pyrophosphatase/phosphodiesterase family member 5 OS=Mus musculus (Mouse) OX=10090 GN=Enpp5 PE=1 SV=3	ENPP5	6	5	0.182633	0.170125	0.151346	0.0085462	0.000164209	0.00644141	0.220484	0.00324987	0.13787	FALSE	TRUE	FALSE	1	78	76	78	76	-0.202908
Q8CAY6	Q8CAY6	>sp|Q8CAY6|THIC_MOUSE Acetyl-CoA acetyltransferase, cytosolic OS=Mus musculus (Mouse) OX=10090 GN=Acat2 PE=1 SV=2	ACAT2	13	12	0.0563885	0.0576184	2.1468e-15	0.275069	0.0308359	1	0.715338	0.179819	1	FALSE	FALSE	FALSE	0	174	173	174	173	-0.0990129
Q8BYL4	Q8BYL4	>sp|Q8BYL4|SYYM_MOUSE Tyrosine--tRNA ligase, mitochondrial OS=Mus musculus (Mouse) OX=10090 GN=Yars2 PE=1 SV=2	YARS2	11	7	-0.0654515	-0.059617	-0.0291716	0.155396	0.345292	0.287081	0.604322	0.656611	1	FALSE	FALSE	FALSE	0	127	131	127	131	0.08285
Q9CQV1	Q9CQV1	>sp|Q9CQV1|TIM16_MOUSE Mitochondrial import inner membrane translocase subunit TIM16 OS=Mus musculus (Mouse) OX=10090 GN=Pam16 PE=1 SV=1	PAM16	6	5	0.0312342	0.0206037	0	0.55831	0.52895	1	0.866397	0.782422	1	FALSE	FALSE	FALSE	0	80	78	80	78	-0.2031
Q9D6E4	Q9D6E4	>sp|Q9D6E4|TTC9B_MOUSE Tetratricopeptide repeat protein 9B OS=Mus musculus (Mouse) OX=10090 GN=Ttc9b PE=1 SV=1	TTC9B	3	3	0.103718	0.101269	0.0495646	0.19861	0.0637364	0.311437	0.638291	0.277077	1	FALSE	FALSE	FALSE	0	40	40	40	40	-0.066884
Q8QZS1	Q8QZS1	>sp|Q8QZS1|HIBCH_MOUSE 3-hydroxyisobutyryl-CoA hydrolase, mitochondrial OS=Mus musculus (Mouse) OX=10090 GN=Hibch PE=1 SV=1	HIBCH	21	16	-0.0279941	-0.0255718	-2.15825e-13	0.218057	0.475121	0.999997	0.656671	0.748971	1	FALSE	FALSE	FALSE	0	259	265	259	265	0.0517516
Q9CPQ1	Q9CPQ1	>sp|Q9CPQ1|COX6C_MOUSE Cytochrome c oxidase subunit 6C OS=Mus musculus (Mouse) OX=10090 GN=Cox6c PE=1 SV=3	COX6C	7	7	-0.0233015	0.00615139	0	0.715074	0.660656	1	0.92725	0.860875	1	FALSE	FALSE	FALSE	0	93	91	93	91	-0.199118
B2RXC1	B2RXC1	>sp|B2RXC1|TPC11_MOUSE Trafficking protein particle complex subunit 11 OS=Mus musculus (Mouse) OX=10090 GN=Trappc11 PE=1 SV=1	TRAPPC11	11	5	0.0441224	0.0130763	0	0.531158	0.648241	1	0.856841	0.857181	1	FALSE	FALSE	FALSE	0	110	119	110	119	0.347122
Q61881	Q61881	>sp|Q61881|MCM7_MOUSE DNA replication licensing factor MCM7 OS=Mus musculus (Mouse) OX=10090 GN=Mcm7 PE=1 SV=1	MCM7	13	10	-0.0102764	-0.0312667	-3.6194e-17	0.895279	0.422955	1	0.982395	0.713996	1	FALSE	FALSE	FALSE	0	160	157	160	157	-0.177296
Q8QZT1	Q8QZT1	>sp|Q8QZT1|THIL_MOUSE Acetyl-CoA acetyltransferase, mitochondrial OS=Mus musculus (Mouse) OX=10090 GN=Acat1 PE=1 SV=1	ACAT1	28	24	0.0201239	0.0173826	1.37073e-12	0.459319	0.181813	0.999994	0.831195	0.483785	1	FALSE	FALSE	FALSE	0	354	353	354	353	-0.0866521
Q9JKF6	Q9JKF6	>sp|Q9JKF6|NECT1_MOUSE Nectin-1 OS=Mus musculus (Mouse) OX=10090 GN=Nectin1 PE=1 SV=3	NECTIN1	18	11	0.0886991	0.0925896	0.0667898	0.0590907	0.00100883	0.0655641	0.453559	0.0143597	0.543608	FALSE	FALSE	FALSE	0	192	209	192	209	0.365168
P50247	P50247	>sp|P50247|SAHH_MOUSE Adenosylhomocysteinase OS=Mus musculus (Mouse) OX=10090 GN=Ahcy PE=1 SV=3	AHCY	21	17	0.0523453	0.0542838	0.0267426	0.115527	0.0324828	0.235763	0.553593	0.186044	1	FALSE	FALSE	FALSE	0	267	273	267	273	0.0469215
Q9WTX6	Q9WTX6	>sp|Q9WTX6|CUL1_MOUSE Cullin-1 OS=Mus musculus (Mouse) OX=10090 GN=Cul1 PE=1 SV=1	CUL1	23	20	-0.0274557	-0.0294841	-0.00599699	0.357577	0.171555	0.61153	0.786382	0.471655	1	FALSE	FALSE	FALSE	0	293	292	293	292	-0.0919302
Q91XC9	Q91XC9	>sp|Q91XC9|PEX16_MOUSE Peroxisomal membrane protein PEX16 OS=Mus musculus (Mouse) OX=10090 GN=Pex16 PE=1 SV=2	PEX16	4	1	-0.00304639	-0.0420137	0	0.980408	1	1	0.996325	1	1	FALSE	FALSE	FALSE	0	41	39	41	39	-0.341295
Q9ESZ8	Q9ESZ8	>sp|Q9ESZ8|GTF2I_MOUSE General transcription factor II-I OS=Mus musculus (Mouse) OX=10090 GN=Gtf2i PE=1 SV=3	GTF2I	11	9	0.0464446	0.0431829	0.0214536	0.28829	0.19691	0.395867	0.719865	0.504408	1	FALSE	FALSE	FALSE	0	133	141	133	141	0.248548
Q80W04	Q80W04	>sp|Q80W04|TMCC2_MOUSE Transmembrane and coiled-coil domains protein 2 OS=Mus musculus (Mouse) OX=10090 GN=Tmcc2 PE=1 SV=1	TMCC2	5	3	-0.00413303	-0.0121029	0	0.958934	0.722946	1	0.993849	0.895433	1	FALSE	FALSE	FALSE	0	55	55	55	55	-0.0718594
Q80VP0	Q80VP0	>sp|Q80VP0|TCPR1_MOUSE Tectonin beta-propeller repeat-containing protein 1 OS=Mus musculus (Mouse) OX=10090 GN=Tecpr1 PE=1 SV=1	TECPR1	18	11	0.135092	0.108477	0.0751877	0.0504895	0.000517193	0.153504	0.43745	0.00832551	0.814418	FALSE	FALSE	FALSE	0	195	206	195	206	0.222159
P53026	P53026	>sp|P53026|RL10A_MOUSE 60S ribosomal protein L10a OS=Mus musculus (Mouse) OX=10090 GN=Rpl10a PE=1 SV=3	RPL10A	13	13	-0.0262863	-0.025902	0	0.411616	0.448537	1	0.818571	0.731205	1	FALSE	FALSE	FALSE	0	179	180	179	180	-0.0443055
Q80YA7	Q80YA7	>sp|Q80YA7|DPP8_MOUSE Dipeptidyl peptidase 8 OS=Mus musculus (Mouse) OX=10090 GN=Dpp8 PE=1 SV=1	DPP8	9	5	-0.0736569	-0.066372	-0.0276692	0.14586	0.196458	0.378343	0.593192	0.504055	1	FALSE	FALSE	FALSE	0	106	102	106	102	-0.282692
A0A2I3BQ48	A0A2I3BQ48	>tr|A0A2I3BQ48|A0A2I3BQ48_MOUSE Diacylglycerol kinase OS=Mus musculus (Mouse) OX=10090 GN=Dgkh PE=1 SV=1	DGKH	14	7	-0.02431	-0.0679014	0	0.79339	0.108328	1	0.951358	0.373303	1	FALSE	FALSE	FALSE	0	145	167	145	167	0.680083
O70161	O70161	>sp|O70161|PI51C_MOUSE Phosphatidylinositol 4-phosphate 5-kinase type-1 gamma OS=Mus musculus (Mouse) OX=10090 GN=Pip5k1c PE=1 SV=2	PIP5K1C	23	19	0.0328736	0.0325248	0.00340479	0.265566	0.140008	0.689296	0.706912	0.427647	1	FALSE	FALSE	FALSE	0	291	292	291	292	-0.0576589
P12658	P12658	>sp|P12658|CALB1_MOUSE Calbindin OS=Mus musculus (Mouse) OX=10090 GN=Calb1 PE=1 SV=2	CALB1	19	18	-0.0152223	-0.031487	-1.09539e-16	0.779996	0.418541	1	0.950237	0.710143	1	FALSE	FALSE	FALSE	0	253	257	253	257	0.0100144
O08914	O08914	>sp|O08914|FAAH1_MOUSE Fatty-acid amide hydrolase 1 OS=Mus musculus (Mouse) OX=10090 GN=Faah PE=1 SV=1	FAAH	18	15	0.10248	0.109495	0.0990587	0.0273436	3.19755e-05	0.0115073	0.355098	0.000806929	0.200908	FALSE	FALSE	FALSE	0	224	236	224	236	0.198902
Q99KK7	Q99KK7	>sp|Q99KK7|DPP3_MOUSE Dipeptidyl peptidase 3 OS=Mus musculus (Mouse) OX=10090 GN=Dpp3 PE=1 SV=2	DPP3	27	22	0.00793572	0.0107413	4.42398e-16	0.804261	0.739162	1	0.9534	0.902389	1	FALSE	FALSE	FALSE	0	335	334	335	334	-0.0892129
P52825	P52825	>sp|P52825|CPT2_MOUSE Carnitine O-palmitoyltransferase 2, mitochondrial OS=Mus musculus (Mouse) OX=10090 GN=Cpt2 PE=1 SV=2	CPT2	8	6	-0.113139	-0.116814	-0.087865	0.054065	0.0132436	0.0496554	0.446863	0.103706	0.459443	FALSE	FALSE	FALSE	0	100	95	100	95	-0.342758
Q9WV98	Q9WV98	>sp|Q9WV98|TIM9_MOUSE Mitochondrial import inner membrane translocase subunit Tim9 OS=Mus musculus (Mouse) OX=10090 GN=Timm9 PE=1 SV=1	TIMM9	5	5	0.00685864	0.0150256	0	0.915506	0.49227	1	0.985119	0.761336	1	FALSE	FALSE	FALSE	0	70	67	70	67	-0.300053
Q80ZU0	Q80ZU0	>sp|Q80ZU0|ARL5A_MOUSE ADP-ribosylation factor-like protein 5A OS=Mus musculus (Mouse) OX=10090 GN=Arl5a PE=1 SV=1	ARL5A	2	2	-0.0464913	-0.0436288	-3.92668e-16	0.573403	0.500037	1	0.871241	0.764563	1	FALSE	FALSE	FALSE	0	28	28	28	28	-0.0724715
P59016	P59016	>sp|P59016|VP33B_MOUSE Vacuolar protein sorting-associated protein 33B OS=Mus musculus (Mouse) OX=10090 GN=Vps33b PE=1 SV=1	VPS33B	14	11	0.0119447	0.00345149	0	0.742956	0.911327	1	0.93915	0.970999	1	FALSE	FALSE	FALSE	0	183	184	183	184	-0.0418368
Q7TNL5	Q7TNL5	>tr|Q7TNL5|Q7TNL5_MOUSE Serine/threonine-protein phosphatase 2A 56 kDa regulatory subunit OS=Mus musculus (Mouse) OX=10090 GN=Ppp2r5d PE=1 SV=1	PPP2R5D	19	14	-0.0033911	-0.0111505	0	0.920776	0.84844	1	0.986863	0.948749	1	FALSE	FALSE	FALSE	0	235	230	235	230	-0.191915
Q80TR1	Q80TR1	>sp|Q80TR1|AGRL1_MOUSE Adhesion G protein-coupled receptor L1 OS=Mus musculus (Mouse) OX=10090 GN=Adgrl1 PE=1 SV=2	ADGRL1	35	27	0.266223	0.22992	0.24434	3.09324e-06	0	2.69543e-09	0.00137507	0	1.11263e-06	TRUE	TRUE	TRUE	3	416	443	416	443	0.265704
Q3U487	Q3U487	>sp|Q3U487|HECD3_MOUSE E3 ubiquitin-protein ligase HECTD3 OS=Mus musculus (Mouse) OX=10090 GN=Hectd3 PE=1 SV=2	HECTD3	12	8	-0.0081545	-0.0069555	2.17145e-17	0.857145	0.710316	1	0.974927	0.889626	1	FALSE	FALSE	FALSE	0	140	146	140	146	0.13905
Q791T5	Q791T5	>sp|Q791T5|MTCH1_MOUSE Mitochondrial carrier homolog 1 OS=Mus musculus (Mouse) OX=10090 GN=Mtch1 PE=1 SV=1	MTCH1	13	11	0.0392588	0.041536	0.00650441	0.112667	0.189442	0.583418	0.55096	0.49359	1	FALSE	FALSE	FALSE	0	167	170	167	170	0.0169673
Q64522	Q64522	>sp|Q64522|H2A2B_MOUSE Histone H2A type 2-B OS=Mus musculus (Mouse) OX=10090 GN=Hist2h2ab PE=1 SV=3	HIST2H2AB	3	2	0.0134209	0.0383757	6.35565e-16	0.887873	0.508809	1	0.981441	0.769839	1	FALSE	FALSE	FALSE	0	29	28	29	28	-0.255339
Q9JIY5	Q9JIY5	>sp|Q9JIY5|HTRA2_MOUSE Serine protease HTRA2, mitochondrial OS=Mus musculus (Mouse) OX=10090 GN=Htra2 PE=1 SV=2	HTRA2	6	5	0.0023456	0.0115919	0	0.970574	0.750667	1	0.994804	0.907684	1	FALSE	FALSE	FALSE	0	80	79	80	79	-0.133203
Q8K4Z0	Q8K4Z0	>sp|Q8K4Z0|LGI2_MOUSE Leucine-rich repeat LGI family member 2 OS=Mus musculus (Mouse) OX=10090 GN=Lgi2 PE=2 SV=1	LGI2	12	10	0.103136	0.0990348	0.0839386	0.0193729	0.00133732	0.00776115	0.309974	0.0182704	0.155671	FALSE	FALSE	FALSE	0	149	149	149	149	-0.0713399
Q8BXQ2	Q8BXQ2	>sp|Q8BXQ2|PIGT_MOUSE GPI transamidase component PIG-T OS=Mus musculus (Mouse) OX=10090 GN=Pigt PE=1 SV=2	PIGT	11	9	-0.0412479	-0.0380098	-1.81129e-15	0.331173	0.330358	1	0.76067	0.643017	1	FALSE	FALSE	FALSE	0	139	141	139	141	0.000902304
Q80TL7	Q80TL7	>sp|Q80TL7|MON2_MOUSE Protein MON2 homolog OS=Mus musculus (Mouse) OX=10090 GN=Mon2 PE=1 SV=2	MON2	18	14	0.0434062	0.0418688	7.78387e-18	0.584094	0.179859	1	0.875157	0.48076	1	FALSE	FALSE	FALSE	0	208	218	208	218	0.164359
Q9D0M1	Q9D0M1	>sp|Q9D0M1|KPRA_MOUSE Phosphoribosyl pyrophosphate synthase-associated protein 1 OS=Mus musculus (Mouse) OX=10090 GN=Prpsap1 PE=1 SV=1	PRPSAP1	11	8	0.0544608	0.0599572	0.0406666	0.274123	0.0709004	0.162119	0.714951	0.293927	0.829835	FALSE	FALSE	FALSE	0	138	139	138	139	-0.0355341
Q8R574	Q8R574	>sp|Q8R574|KPRB_MOUSE Phosphoribosyl pyrophosphate synthase-associated protein 2 OS=Mus musculus (Mouse) OX=10090 GN=Prpsap2 PE=1 SV=1	PRPSAP2	15	12	-0.00224288	-0.00204395	0	0.940719	0.923538	1	0.990962	0.977495	1	FALSE	FALSE	FALSE	0	189	186	189	186	-0.152848
Q9D0Q7	Q9D0Q7	>sp|Q9D0Q7|RM45_MOUSE 39S ribosomal protein L45, mitochondrial OS=Mus musculus (Mouse) OX=10090 GN=Mrpl45 PE=1 SV=1	MRPL45	8	5	-0.037759	-0.026841	-1.94527e-18	0.448528	0.739007	1	0.828129	0.902389	1	FALSE	FALSE	FALSE	0	98	92	98	92	-0.399688
Q60714	Q60714	>sp|Q60714|S27A1_MOUSE Long-chain fatty acid transport protein 1 OS=Mus musculus (Mouse) OX=10090 GN=Slc27a1 PE=1 SV=1	SLC27A1	16	14	-0.0409804	-0.0483274	-5.66946e-17	0.376853	0.0784555	1	0.799205	0.31204	1	FALSE	FALSE	FALSE	0	206	198	206	198	-0.276527
E9PUQ8	E9PUQ8	>tr|E9PUQ8|E9PUQ8_MOUSE Diacylglycerol kinase OS=Mus musculus (Mouse) OX=10090 GN=Dgkd PE=1 SV=1	DGKD	5	1	-0.0632674	-0.0493153	-4.46863e-16	0.56775	0.566834	1	0.868917	0.806474	1	FALSE	FALSE	FALSE	0	49	50	49	50	0.064698
Q8BGD5	Q8BGD5	>sp|Q8BGD5|CPT1C_MOUSE Carnitine O-palmitoyltransferase 1, brain isoform OS=Mus musculus (Mouse) OX=10090 GN=Cpt1c PE=1 SV=1	CPT1C	13	9	-0.0547958	-0.058771	-0.0129136	0.171856	0.073113	0.490877	0.621881	0.299447	1	FALSE	FALSE	FALSE	0	163	164	163	164	-0.041655
Q9Z2A0	Q9Z2A0	>sp|Q9Z2A0|PDPK1_MOUSE 3-phosphoinositide-dependent protein kinase 1 OS=Mus musculus (Mouse) OX=10090 GN=Pdpk1 PE=1 SV=2	PDPK1	15	13	0.0347965	0.0274567	0	0.316051	0.309576	1	0.747295	0.625539	1	FALSE	FALSE	FALSE	0	194	199	194	199	0.0537668
P14148	P14148	>sp|P14148|RL7_MOUSE 60S ribosomal protein L7 OS=Mus musculus (Mouse) OX=10090 GN=Rpl7 PE=1 SV=2	RPL7	19	18	0.0282856	0.0307709	6.44692e-18	0.450201	0.107618	1	0.829266	0.372136	1	FALSE	FALSE	FALSE	0	250	252	250	252	-0.0344151
Q6ZQ29	Q6ZQ29	>sp|Q6ZQ29|TAOK2_MOUSE Serine/threonine-protein kinase TAO2 OS=Mus musculus (Mouse) OX=10090 GN=Taok2 PE=1 SV=3	TAOK2	6	3	0.0657929	0.0559637	4.4432e-17	0.400336	0.451153	1	0.812185	0.733394	1	FALSE	FALSE	FALSE	0	64	75	64	75	0.76808
Q5F2E8;Q8BYC6	Q5F2E8;Q8BYC6	>sp|Q5F2E8|TAOK1_MOUSE Serine/threonine-protein kinase TAO1 OS=Mus musculus (Mouse) OX=10090 GN=Taok1 PE=1 SV=1;>sp|Q8BYC6|TAOK3_MOUSE Serine/threonine-protein kinase TAO3 OS=Mus musculus (Mouse) OX=10090 GN=Taok3 PE=1 SV=2	TAOK1;TAOK3	1	1	0.149442	0.127827	0.0134709	0.173564	0.223758	0.697291	0.623288	0.537153	1	FALSE	FALSE	FALSE	0	14	14	14	14	-0.0720387
P67984	P67984	>sp|P67984|RL22_MOUSE 60S ribosomal protein L22 OS=Mus musculus (Mouse) OX=10090 GN=Rpl22 PE=1 SV=2	RPL22	4	3	-0.0248122	-0.0231707	-1.50198e-15	0.614559	0.602219	1	0.889664	0.831396	1	FALSE	FALSE	FALSE	0	48	51	48	51	0.248309
P97742	P97742	>sp|P97742|CPT1A_MOUSE Carnitine O-palmitoyltransferase 1, liver isoform OS=Mus musculus (Mouse) OX=10090 GN=Cpt1a PE=1 SV=4	CPT1A	11	7	-0.100491	-0.109189	-0.0847634	0.072502	0.00545891	0.0464438	0.482151	0.0544476	0.445863	FALSE	FALSE	FALSE	0	134	123	134	123	-0.516509
P35821	P35821	>sp|P35821|PTN1_MOUSE Tyrosine-protein phosphatase non-receptor type 1 OS=Mus musculus (Mouse) OX=10090 GN=Ptpn1 PE=1 SV=2	PTPN1	14	11	0.0981443	0.102722	0.0873429	0.00252583	0.000979035	0.00152362	0.105774	0.01397	0.0527245	FALSE	FALSE	FALSE	0	177	182	177	182	0.0812485
Q99P47	Q99P47	>sp|Q99P47|CNTP4_MOUSE Contactin-associated protein-like 4 OS=Mus musculus (Mouse) OX=10090 GN=Cntnap4 PE=1 SV=2	CNTNAP4	6	1	0.00449169	0.0236454	0	0.97782	0.901951	1	0.996168	0.967852	1	FALSE	FALSE	FALSE	0	55	66	55	66	0.889706
Q99KI3	Q99KI3	>sp|Q99KI3|EMC3_MOUSE ER membrane protein complex subunit 3 OS=Mus musculus (Mouse) OX=10090 GN=Emc3 PE=1 SV=3	EMC3	6	6	0.0335701	0.0360261	1.14856e-18	0.467618	0.30998	1	0.831195	0.625618	1	FALSE	FALSE	FALSE	0	82	82	82	82	-0.0751486
Q7TMK9	Q7TMK9	>sp|Q7TMK9|HNRPQ_MOUSE Heterogeneous nuclear ribonucleoprotein Q OS=Mus musculus (Mouse) OX=10090 GN=Syncrip PE=1 SV=2	SYNCRIP	29	26	0.10088	0.10452	0.0972545	0.00157493	8.53468e-09	0.00037635	0.0773234	6.24328e-07	0.0185891	FALSE	FALSE	FALSE	0	383	386	383	386	-0.0338062
Q2M3X8	Q2M3X8	>sp|Q2M3X8|PHAR1_MOUSE Phosphatase and actin regulator 1 OS=Mus musculus (Mouse) OX=10090 GN=Phactr1 PE=1 SV=1	PHACTR1	12	11	-0.0737449	-0.083216	-0.0735209	0.0564791	0.024423	0.00500318	0.449749	0.154636	0.119477	FALSE	FALSE	FALSE	0	162	162	162	162	-0.0696309
O55125	O55125	>sp|O55125|NIPS1_MOUSE Protein NipSnap homolog 1 OS=Mus musculus (Mouse) OX=10090 GN=Nipsnap1 PE=1 SV=1	NIPSNAP1	13	12	0.0493967	0.0489397	4.47947e-18	0.362534	0.0795237	1	0.790276	0.314727	1	FALSE	FALSE	FALSE	0	172	177	172	177	0.0791425
Q9WVS7	Q9WVS7	>sp|Q9WVS7|MP2K5_MOUSE Dual specificity mitogen-activated protein kinase kinase 5 OS=Mus musculus (Mouse) OX=10090 GN=Map2k5 PE=1 SV=1	MAP2K5	1	1	-0.151874	-0.152166	-0.0945815	0.111291	0.0285597	0.172047	0.55096	0.170856	0.854176	FALSE	FALSE	FALSE	0	13	13	13	13	-0.0666137
Q8BH66	Q8BH66	>sp|Q8BH66|ATLA1_MOUSE Atlastin-1 OS=Mus musculus (Mouse) OX=10090 GN=Atl1 PE=1 SV=1	ATL1	29	24	0.0332831	0.0336348	0.033272	0.137437	0.0399111	0.0466758	0.581332	0.207877	0.445863	FALSE	FALSE	FALSE	0	354	353	354	353	-0.087548
Q9CQF0	Q9CQF0	>sp|Q9CQF0|RM11_MOUSE 39S ribosomal protein L11, mitochondrial OS=Mus musculus (Mouse) OX=10090 GN=Mrpl11 PE=1 SV=1	MRPL11	9	8	0.0408237	0.0451638	0.0144822	0.298824	0.376705	0.478347	0.727578	0.677753	1	FALSE	FALSE	FALSE	0	126	120	126	120	-0.325659
Q9DCD0	Q9DCD0	>sp|Q9DCD0|6PGD_MOUSE 6-phosphogluconate dehydrogenase, decarboxylating OS=Mus musculus (Mouse) OX=10090 GN=Pgd PE=1 SV=3	PGD	21	18	0.0276829	0.0288646	0.0115275	0.272993	0.10715	0.42403	0.714951	0.371456	1	FALSE	FALSE	FALSE	0	268	277	268	277	0.0972591
Q3UUG6	Q3UUG6	>sp|Q3UUG6|TBC24_MOUSE TBC1 domain family member 24 OS=Mus musculus (Mouse) OX=10090 GN=Tbc1d24 PE=1 SV=2	TBC1D24	18	17	-0.0673593	-0.0692007	-0.0383515	0.14111	0.0211945	0.235488	0.589216	0.142422	1	FALSE	FALSE	FALSE	0	246	241	246	241	-0.181874
Q9DAW9	Q9DAW9	>sp|Q9DAW9|CNN3_MOUSE Calponin-3 OS=Mus musculus (Mouse) OX=10090 GN=Cnn3 PE=1 SV=1	CNN3	11	6	0.135341	0.146046	0.123819	0.00958345	0.00013046	0.00276586	0.233339	0.00265468	0.0807268	FALSE	TRUE	FALSE	1	125	129	125	129	0.0799954
Q8BH59	Q8BH59	>sp|Q8BH59|CMC1_MOUSE Calcium-binding mitochondrial carrier protein Aralar1 OS=Mus musculus (Mouse) OX=10090 GN=Slc25a12 PE=1 SV=1	SLC25A12	37	34	0.0318037	0.0352864	0.0392484	0.172591	0.00597542	0.0259269	0.623288	0.0580737	0.327143	FALSE	FALSE	FALSE	0	494	490	494	490	-0.114694
Q9R0K7	Q9R0K7	>sp|Q9R0K7|AT2B2_MOUSE Plasma membrane calcium-transporting ATPase 2 OS=Mus musculus (Mouse) OX=10090 GN=Atp2b2 PE=1 SV=2	ATP2B2	40	29	0.0898313	0.0483831	1.50232e-15	0.66474	0.0192678	1	0.907735	0.134155	1	FALSE	FALSE	FALSE	0	465	484	465	484	0.144184
E9Q6Y8	E9Q6Y8	>tr|E9Q6Y8|E9Q6Y8_MOUSE USP domain-containing protein OS=Mus musculus (Mouse) OX=10090 GN=Usp31 PE=1 SV=1	USP31	3	2	-0.0197107	0.0149955	0	0.824805	0.913391	1	0.960804	0.971918	1	FALSE	FALSE	FALSE	0	31	32	31	32	0.0987931
Q61137	Q61137	>sp|Q61137|ASTN1_MOUSE Astrotactin-1 OS=Mus musculus (Mouse) OX=10090 GN=Astn1 PE=1 SV=4	ASTN1	40	36	0.0971963	0.092357	0.0865043	0.00350656	2.52015e-06	0.000960324	0.132447	8.72093e-05	0.0388092	FALSE	FALSE	FALSE	0	525	538	525	538	0.056595
Q9JMH9	Q9JMH9	>sp|Q9JMH9|MY18A_MOUSE Unconventional myosin-XVIIIa OS=Mus musculus (Mouse) OX=10090 GN=Myo18a PE=1 SV=2	MYO18A	57	25	0.0426858	0.0759788	1.1991e-15	0.802408	0.00115095	1	0.952105	0.0161833	1	FALSE	FALSE	FALSE	0	540	584	540	584	0.344887
Q8K596	Q8K596	>sp|Q8K596|NAC2_MOUSE Sodium/calcium exchanger 2 OS=Mus musculus (Mouse) OX=10090 GN=Slc8a2 PE=1 SV=1	SLC8A2	24	18	-0.0829314	-0.0582885	-6.54969e-17	0.612377	0.157431	1	0.889366	0.45196	1	FALSE	FALSE	FALSE	0	303	295	303	295	-0.216566
Q8BXR9;Q9DBS9	Q8BXR9;Q9DBS9	>sp|Q8BXR9|OSBL6_MOUSE Oxysterol-binding protein-related protein 6 OS=Mus musculus (Mouse) OX=10090 GN=Osbpl6 PE=1 SV=1;>sp|Q9DBS9|OSBL3_MOUSE Oxysterol-binding protein-related protein 3 OS=Mus musculus (Mouse) OX=10090 GN=Osbpl3 PE=1 SV=2	OSBPL6;OSBPL3	1	1	0.00349263	-0.0154825	-1.25527e-17	0.980278	1	1	0.996325	1	1	FALSE	FALSE	FALSE	0	14	14	14	14	-0.0720387
Q61687	Q61687	>sp|Q61687|ATRX_MOUSE Transcriptional regulator ATRX OS=Mus musculus (Mouse) OX=10090 GN=Atrx PE=1 SV=3	ATRX	7	3	0.0553751	0.0587356	1.5147e-16	0.382548	0.269512	1	0.803564	0.591365	1	FALSE	FALSE	FALSE	0	56	50	56	50	-0.662994
Q3TDQ1	Q3TDQ1	>sp|Q3TDQ1|STT3B_MOUSE Dolichyl-diphosphooligosaccharide--protein glycosyltransferase subunit STT3B OS=Mus musculus (Mouse) OX=10090 GN=Stt3b PE=1 SV=2	STT3B	12	9	-0.0119749	0.00352795	-1.57367e-19	0.875091	0.889009	1	0.978867	0.961601	1	FALSE	FALSE	FALSE	0	153	152	153	152	-0.100496
Q9Z1R2	Q9Z1R2	>sp|Q9Z1R2|BAG6_MOUSE Large proline-rich protein BAG6 OS=Mus musculus (Mouse) OX=10090 GN=Bag6 PE=1 SV=1	BAG6	17	13	0.0934668	0.0767278	1.14429e-13	0.465553	0.0175503	0.999999	0.831195	0.126148	1	FALSE	FALSE	FALSE	0	202	213	202	213	0.197837
Q9JL26	Q9JL26	>sp|Q9JL26|FMNL1_MOUSE Formin-like protein 1 OS=Mus musculus (Mouse) OX=10090 GN=Fmnl1 PE=1 SV=1	FMNL1	4	1	0.0509354	0.0469945	0	0.60366	0.602214	1	0.885748	0.831396	1	FALSE	FALSE	FALSE	0	28	36	28	36	1.26784
A6X919	A6X919	>sp|A6X919|D19L1_MOUSE Probable C-mannosyltransferase DPY19L1 OS=Mus musculus (Mouse) OX=10090 GN=Dpy19l1 PE=1 SV=1	DPY19L1	2	1	-0.0691497	-0.0589776	0	0.53256	0.450155	1	0.857315	0.732199	1	FALSE	FALSE	FALSE	0	26	22	26	22	-0.929474
Q9JHW2	Q9JHW2	>sp|Q9JHW2|NIT2_MOUSE Omega-amidase NIT2 OS=Mus musculus (Mouse) OX=10090 GN=Nit2 PE=1 SV=1	NIT2	13	9	0.0849869	0.0851072	0.0747855	0.0740714	0.00926467	0.0327521	0.485328	0.0801505	0.372953	FALSE	FALSE	FALSE	0	159	161	159	161	-0.0114589
Q61753	Q61753	>sp|Q61753|SERA_MOUSE D-3-phosphoglycerate dehydrogenase OS=Mus musculus (Mouse) OX=10090 GN=Phgdh PE=1 SV=3	PHGDH	18	16	-0.248259	-0.21437	-0.212985	2.67505e-06	9.35718e-12	1.48798e-06	0.00137507	1.17555e-09	0.000277388	TRUE	TRUE	TRUE	3	235	226	235	226	-0.272711
Q3UYC0	Q3UYC0	>sp|Q3UYC0|PPM1H_MOUSE Protein phosphatase 1H OS=Mus musculus (Mouse) OX=10090 GN=Ppm1h PE=1 SV=1	PPM1H	16	15	0.0979025	0.106098	0.0972948	0.00923572	0.000245401	0.000370745	0.228091	0.00455361	0.0184702	FALSE	FALSE	FALSE	0	215	216	215	216	-0.0451141
P57780	P57780	>sp|P57780|ACTN4_MOUSE Alpha-actinin-4 OS=Mus musculus (Mouse) OX=10090 GN=Actn4 PE=1 SV=1	ACTN4	39	36	0.018265	0.0149	9.52817e-15	0.433176	0.296202	0.999999	0.822611	0.614982	1	FALSE	FALSE	FALSE	0	511	522	511	522	0.0374019
Q7TPR4	Q7TPR4	>sp|Q7TPR4|ACTN1_MOUSE Alpha-actinin-1 OS=Mus musculus (Mouse) OX=10090 GN=Actn1 PE=1 SV=1	ACTN1	43	41	0.0652595	0.0631212	0.0533972	0.025271	3.97985e-05	0.0158365	0.346582	0.000982887	0.241398	FALSE	FALSE	FALSE	0	577	576	577	576	-0.0788294
O88990;Q7TPR4;Q9JI91	O88990;Q7TPR4;Q9JI91	>sp|O88990|ACTN3_MOUSE Alpha-actinin-3 OS=Mus musculus (Mouse) OX=10090 GN=Actn3 PE=2 SV=1;>sp|Q7TPR4|ACTN1_MOUSE Alpha-actinin-1 OS=Mus musculus (Mouse) OX=10090 GN=Actn1 PE=1 SV=1;>sp|Q9JI91|ACTN2_MOUSE Alpha-actinin-2 OS=Mus musculus (Mouse) OX=10090 GN=Actn2 PE=1 SV=2	ACTN3;ACTN1;ACTN2	1	1	0.0681414	0.072812	0	0.565829	0.457635	1	0.868828	0.737841	1	FALSE	FALSE	FALSE	0	14	14	14	14	-0.0720387
P43406	P43406	>sp|P43406|ITAV_MOUSE Integrin alpha-V OS=Mus musculus (Mouse) OX=10090 GN=Itgav PE=1 SV=2	ITGAV	26	18	0.0948743	0.0843508	0.0773073	0.0117619	0.00206804	0.0114995	0.246373	0.0257569	0.200908	FALSE	FALSE	FALSE	0	305	326	305	326	0.276399
Q810A3	Q810A3	>sp|Q810A3|TTC9C_MOUSE Tetratricopeptide repeat protein 9C OS=Mus musculus (Mouse) OX=10090 GN=Ttc9c PE=1 SV=1	TTC9C	2	2	0.00616765	0.000150133	0	0.935517	0.813101	1	0.989414	0.937406	1	FALSE	FALSE	FALSE	0	28	26	28	26	-0.463925
Q91V61	Q91V61	>sp|Q91V61|SFXN3_MOUSE Sideroflexin-3 OS=Mus musculus (Mouse) OX=10090 GN=Sfxn3 PE=1 SV=1	SFXN3	16	13	0.0837979	0.0842083	0.074539	0.00112948	2.37842e-05	2.35552e-05	0.0652725	0.00062762	0.00209424	FALSE	FALSE	FALSE	0	208	204	208	204	-0.17786
P68404	P68404	>sp|P68404|KPCB_MOUSE Protein kinase C beta type OS=Mus musculus (Mouse) OX=10090 GN=Prkcb PE=1 SV=4	PRKCB	19	14	-0.124493	-0.12778	-0.095092	0.0241284	1.96686e-05	0.0433279	0.339089	0.00054126	0.4327	FALSE	FALSE	FALSE	0	241	244	241	244	-0.0133477
Q9QZ08	Q9QZ08	>sp|Q9QZ08|NAGK_MOUSE N-acetyl-D-glucosamine kinase OS=Mus musculus (Mouse) OX=10090 GN=Nagk PE=1 SV=3	NAGK	9	7	0.0630319	0.0472092	1.92768e-15	0.223512	0.209899	1	0.665126	0.51971	1	FALSE	FALSE	FALSE	0	109	110	109	110	-0.0277533
Q8CCK0;Q9QZQ8	Q8CCK0;Q9QZQ8	>sp|Q8CCK0|H2AW_MOUSE Core histone macro-H2A.2 OS=Mus musculus (Mouse) OX=10090 GN=H2afy2 PE=1 SV=3;>sp|Q9QZQ8|H2AY_MOUSE Core histone macro-H2A.1 OS=Mus musculus (Mouse) OX=10090 GN=H2afy PE=1 SV=3	H2AFY2;H2AFY	2	2	0.270289	0.277175	0.26665	0.000777231	4.75719e-05	0.000298559	0.0499069	0.00114981	0.0152688	TRUE	TRUE	TRUE	3	28	28	28	28	-0.0724715
P50171	P50171	>sp|P50171|DHB8_MOUSE Estradiol 17-beta-dehydrogenase 8 OS=Mus musculus (Mouse) OX=10090 GN=Hsd17b8 PE=1 SV=2	HSD17B8	10	8	-0.114008	-0.114013	-0.0985808	0.0153558	0.00214532	0.00955711	0.276452	0.0263783	0.180492	FALSE	FALSE	FALSE	0	122	126	122	126	0.0839301
Q8CHC4	Q8CHC4	>sp|Q8CHC4|SYNJ1_MOUSE Synaptojanin-1 OS=Mus musculus (Mouse) OX=10090 GN=Synj1 PE=1 SV=3	SYNJ1	41	26	-0.0145419	-0.0383757	-6.62688e-15	0.936747	0.446433	1	0.989656	0.730637	1	FALSE	FALSE	FALSE	0	476	485	476	485	0.0240484
P62874;P62880	P62874;P62880	>sp|P62874|GBB1_MOUSE Guanine nucleotide-binding protein G(I)/G(S)/G(T) subunit beta-1 OS=Mus musculus (Mouse) OX=10090 GN=Gnb1 PE=1 SV=3;>sp|P62880|GBB2_MOUSE Guanine nucleotide-binding protein G(I)/G(S)/G(T) subunit beta-2 OS=Mus musculus (Mouse) OX=10090 GN=Gnb2 PE=1 SV=3	GNB1;GNB2	6	5	0.134528	0.117095	0.103103	0.00526554	0.00148822	0.0404121	0.169053	0.0198167	0.418534	FALSE	FALSE	FALSE	0	78	77	78	77	-0.138217
Q7TN22	Q7TN22	>sp|Q7TN22|TXD16_MOUSE Thioredoxin domain-containing protein 16 OS=Mus musculus (Mouse) OX=10090 GN=Txndc16 PE=2 SV=1	TXNDC16	5	4	0.0993006	0.126607	0.0755528	0.205476	0.0323062	0.160801	0.644651	0.1854	0.828935	FALSE	FALSE	FALSE	0	66	67	66	67	-0.0051442
Q8BNU0	Q8BNU0	>sp|Q8BNU0|ARMC6_MOUSE Armadillo repeat-containing protein 6 OS=Mus musculus (Mouse) OX=10090 GN=Armc6 PE=1 SV=1	ARMC6	14	8	0.00607003	0.00265298	0	0.877433	0.881725	1	0.978897	0.960755	1	FALSE	FALSE	FALSE	0	167	158	167	158	-0.362471
Q9CQE8	Q9CQE8	>sp|Q9CQE8|RTRAF_MOUSE RNA transcription, translation and transport factor protein OS=Mus musculus (Mouse) OX=10090 GN=RTRAF PE=1 SV=1	RTRAF	13	13	0.0355129	0.0371377	0.0111006	0.240831	0.20775	0.494721	0.684294	0.516825	1	FALSE	FALSE	FALSE	0	178	180	178	180	-0.0147247
P12815	P12815	>sp|P12815|PDCD6_MOUSE Programmed cell death protein 6 OS=Mus musculus (Mouse) OX=10090 GN=Pdcd6 PE=1 SV=2	PDCD6	6	4	0.0974207	0.09994	0.0632616	0.106593	0.0598942	0.159262	0.540499	0.267074	0.823973	FALSE	FALSE	FALSE	0	75	76	75	76	-0.019263
P12970	P12970	>sp|P12970|RL7A_MOUSE 60S ribosomal protein L7a OS=Mus musculus (Mouse) OX=10090 GN=Rpl7a PE=1 SV=2	RPL7A	14	13	0.00745045	0.00569012	1.02156e-17	0.863022	0.946378	1	0.975695	0.989865	1	FALSE	FALSE	FALSE	0	190	193	190	193	0.00644578
Q8K2T8	Q8K2T8	>sp|Q8K2T8|PAF1_MOUSE RNA polymerase II-associated factor 1 homolog OS=Mus musculus (Mouse) OX=10090 GN=Paf1 PE=1 SV=1	PAF1	2	1	0.0433625	0.0394902	0	0.561011	0.534595	1	0.867317	0.784927	1	FALSE	FALSE	FALSE	0	16	17	16	17	0.216206
P36552	P36552	>sp|P36552|HEM6_MOUSE Oxygen-dependent coproporphyrinogen-III oxidase, mitochondrial OS=Mus musculus (Mouse) OX=10090 GN=Cpox PE=1 SV=2	CPOX	13	10	0.0515191	0.0596669	0.0387336	0.193716	0.0765695	0.139033	0.635829	0.30793	0.777052	FALSE	FALSE	FALSE	0	137	137	137	137	-0.0695289
Q64511	Q64511	>sp|Q64511|TOP2B_MOUSE DNA topoisomerase 2-beta OS=Mus musculus (Mouse) OX=10090 GN=Top2b PE=1 SV=2	TOP2B	44	33	0.208781	0.166726	0.160036	0.048216	3.9968e-14	0.0771173	0.431916	7.45081e-12	0.591062	FALSE	TRUE	FALSE	1	507	554	507	554	0.404762
Q8CGK3	Q8CGK3	>sp|Q8CGK3|LONM_MOUSE Lon protease homolog, mitochondrial OS=Mus musculus (Mouse) OX=10090 GN=Lonp1 PE=1 SV=2	LONP1	42	35	-0.0117	-0.00309029	-4.07933e-18	0.648906	0.779416	1	0.901726	0.921133	1	FALSE	FALSE	FALSE	0	536	540	536	540	-0.0354528
Q8R0X7	Q8R0X7	>sp|Q8R0X7|SGPL1_MOUSE Sphingosine-1-phosphate lyase 1 OS=Mus musculus (Mouse) OX=10090 GN=Sgpl1 PE=1 SV=1	SGPL1	11	10	-0.00317456	-0.00277326	1.50802e-15	0.932359	0.994391	1	0.988675	1	1	FALSE	FALSE	FALSE	0	144	144	144	144	-0.0728368
O88532	O88532	>sp|O88532|ZFR_MOUSE Zinc finger RNA-binding protein OS=Mus musculus (Mouse) OX=10090 GN=Zfr PE=1 SV=2	ZFR	21	15	0.0593549	0.0572559	0.0469926	0.0886363	0.0266533	0.0750467	0.509174	0.162932	0.586074	FALSE	FALSE	FALSE	0	237	246	237	246	0.126832
Q9WVR4	Q9WVR4	>sp|Q9WVR4|FXR2_MOUSE Fragile X mental retardation syndrome-related protein 2 OS=Mus musculus (Mouse) OX=10090 GN=Fxr2 PE=1 SV=1	FXR2	7	6	0.0840502	0.0722633	0.0555534	0.0507736	0.0816795	0.0830135	0.437941	0.319584	0.61035	FALSE	FALSE	FALSE	0	84	89	84	89	0.228814
F6SEU4	F6SEU4	>sp|F6SEU4|SYGP1_MOUSE Ras/Rap GTPase-activating protein SynGAP OS=Mus musculus (Mouse) OX=10090 GN=Syngap1 PE=1 SV=2	SYNGAP1	55	44	0.104654	0.0887474	0.0665147	0.0758134	1.1668e-08	0.151692	0.489626	8.12402e-07	0.811492	FALSE	FALSE	FALSE	0	689	700	689	700	0.0133414
O08915	O08915	>sp|O08915|AIP_MOUSE AH receptor-interacting protein OS=Mus musculus (Mouse) OX=10090 GN=Aip PE=1 SV=1	AIP	7	5	-0.0606578	-0.0740095	-0.0389013	0.253824	0.139048	0.252695	0.693546	0.426063	1	FALSE	FALSE	FALSE	0	83	78	83	78	-0.400875
Q99J09	Q99J09	>sp|Q99J09|MEP50_MOUSE Methylosome protein 50 OS=Mus musculus (Mouse) OX=10090 GN=Wdr77 PE=1 SV=1	WDR77	9	9	0.058673	0.063834	0.0482882	0.106337	0.031456	0.0611726	0.540499	0.182148	0.523728	FALSE	FALSE	FALSE	0	125	125	125	125	-0.0730496
O88342	O88342	>sp|O88342|WDR1_MOUSE WD repeat-containing protein 1 OS=Mus musculus (Mouse) OX=10090 GN=Wdr1 PE=1 SV=3	WDR1	29	28	-0.0313294	-0.0241935	0	0.358536	0.409141	1	0.787321	0.704735	1	FALSE	FALSE	FALSE	0	393	394	393	394	-0.0598385
Q60803	Q60803	>sp|Q60803|TRAF3_MOUSE TNF receptor-associated factor 3 OS=Mus musculus (Mouse) OX=10090 GN=Traf3 PE=1 SV=2	TRAF3	10	3	0.00481121	0.00759501	0	0.953855	0.858012	1	0.993849	0.95117	1	FALSE	FALSE	FALSE	0	106	98	106	98	-0.479797
Q3UGX3	Q3UGX3	>sp|Q3UGX3|NAT8L_MOUSE N-acetylaspartate synthetase OS=Mus musculus (Mouse) OX=10090 GN=Nat8l PE=1 SV=1	NAT8L	4	3	0.195264	0.189166	0.160812	0.0194169	0.00563555	0.0143772	0.309974	0.0558625	0.231436	FALSE	FALSE	FALSE	0	42	48	42	48	0.583829
Q9WUQ2	Q9WUQ2	>sp|Q9WUQ2|PREB_MOUSE Prolactin regulatory element-binding protein OS=Mus musculus (Mouse) OX=10090 GN=Preb PE=1 SV=1	PREB	13	11	0.132786	0.134069	0.121869	0.00187449	6.52565e-05	8.91958e-05	0.0859738	0.00148552	0.00585753	FALSE	FALSE	FALSE	0	168	163	168	163	-0.226336
P42932	P42932	>sp|P42932|TCPQ_MOUSE T-complex protein 1 subunit theta OS=Mus musculus (Mouse) OX=10090 GN=Cct8 PE=1 SV=3	CCT8	44	40	0.0324148	0.0409551	0.0304354	0.186133	0.000559725	0.0327842	0.634104	0.00888641	0.372953	FALSE	FALSE	FALSE	0	593	598	593	598	-0.0266254
P50428	P50428	>sp|P50428|ARSA_MOUSE Arylsulfatase A OS=Mus musculus (Mouse) OX=10090 GN=Arsa PE=1 SV=2	ARSA	4	3	0.178136	0.175684	0.152281	0.0012809	0.00255198	0.00168117	0.0687652	0.0301593	0.0561589	FALSE	TRUE	FALSE	1	51	52	51	52	0.0119009
Q99JX7	Q99JX7	>sp|Q99JX7|NXF1_MOUSE Nuclear RNA export factor 1 OS=Mus musculus (Mouse) OX=10090 GN=Nxf1 PE=1 SV=3	NXF1	8	4	0.0128985	0.00871842	0	0.826365	0.952263	1	0.961174	0.992818	1	FALSE	FALSE	FALSE	0	81	94	81	94	0.689968
P35585	P35585	>sp|P35585|AP1M1_MOUSE AP-1 complex subunit mu-1 OS=Mus musculus (Mouse) OX=10090 GN=Ap1m1 PE=1 SV=3	AP1M1	20	19	-0.0204604	-0.0217018	0	0.517113	0.316735	1	0.850504	0.631499	1	FALSE	FALSE	FALSE	0	269	263	269	263	-0.19267
B5TVM2	B5TVM2	>sp|B5TVM2|ILDR2_MOUSE Immunoglobulin-like domain-containing receptor 2 OS=Mus musculus (Mouse) OX=10090 GN=Ildr2 PE=1 SV=2	ILDR2	14	7	0.178123	0.184091	0.176398	0.000125263	1.24958e-05	8.18091e-07	0.0165743	0.000364714	0.000181837	TRUE	TRUE	TRUE	3	144	162	144	162	0.531106
P56480	P56480	>sp|P56480|ATPB_MOUSE ATP synthase subunit beta, mitochondrial OS=Mus musculus (Mouse) OX=10090 GN=Atp5f1b PE=1 SV=2	ATP5F1B	41	37	0.0159955	0.0197748	1.09363e-15	0.534939	0.0916078	1	0.859779	0.34199	1	FALSE	FALSE	FALSE	0	540	550	540	550	0.0211428
Q9CYW4	Q9CYW4	>sp|Q9CYW4|HDHD3_MOUSE Haloacid dehalogenase-like hydrolase domain-containing protein 3 OS=Mus musculus (Mouse) OX=10090 GN=Hdhd3 PE=1 SV=1	HDHD3	7	4	-0.0165644	-0.0242711	0	0.777602	0.618663	1	0.94934	0.84133	1	FALSE	FALSE	FALSE	0	66	69	66	69	0.158641
Q9QZX7	Q9QZX7	>sp|Q9QZX7|SRR_MOUSE Serine racemase OS=Mus musculus (Mouse) OX=10090 GN=Srr PE=1 SV=1	SRR	10	10	-0.0237586	-0.0274677	0	0.490342	0.448136	1	0.840109	0.730955	1	FALSE	FALSE	FALSE	0	138	139	138	139	-0.0346557
P46664	P46664	>sp|P46664|PURA2_MOUSE Adenylosuccinate synthetase isozyme 2 OS=Mus musculus (Mouse) OX=10090 GN=Adss2 PE=1 SV=2	ADSS2	21	16	0.0235778	0.0229372	1.84958e-17	0.499312	0.270276	1	0.844789	0.591695	1	FALSE	FALSE	FALSE	0	262	262	262	262	-0.0754617
Q9CZN7	Q9CZN7	>sp|Q9CZN7|GLYM_MOUSE Serine hydroxymethyltransferase, mitochondrial OS=Mus musculus (Mouse) OX=10090 GN=Shmt2 PE=1 SV=1	SHMT2	22	17	-0.0865393	-0.0688745	-0.0342681	0.0525388	0.0144494	0.2857	0.442146	0.110162	1	FALSE	FALSE	FALSE	0	277	278	277	278	-0.0547787
Q08460	Q08460	>sp|Q08460|KCMA1_MOUSE Calcium-activated potassium channel subunit alpha-1 OS=Mus musculus (Mouse) OX=10090 GN=Kcnma1 PE=1 SV=2	KCNMA1	16	12	-0.0524688	-0.0579125	-2.20802e-16	0.523364	0.0805174	1	0.854868	0.316545	1	FALSE	FALSE	FALSE	0	183	188	183	188	0.0623467
P27659	P27659	>sp|P27659|RL3_MOUSE 60S ribosomal protein L3 OS=Mus musculus (Mouse) OX=10090 GN=Rpl3 PE=1 SV=3	RPL3	15	14	-0.0270682	-0.0194538	-1.66789e-16	0.496656	0.818371	1	0.844109	0.938842	1	FALSE	FALSE	FALSE	0	202	203	202	203	-0.0464703
Q3U7U3	Q3U7U3	>sp|Q3U7U3|FBX7_MOUSE F-box only protein 7 OS=Mus musculus (Mouse) OX=10090 GN=Fbxo7 PE=1 SV=2	FBXO7	4	3	-0.0902043	-0.0700787	-0.0464417	0.0961703	0.0889182	0.161328	0.521141	0.336048	0.828935	FALSE	FALSE	FALSE	0	46	52	46	52	0.553359
Q8K400	Q8K400	>sp|Q8K400|STXB5_MOUSE Syntaxin-binding protein 5 OS=Mus musculus (Mouse) OX=10090 GN=Stxbp5 PE=1 SV=3	STXBP5	18	13	0.0512575	0.0212391	7.32475e-18	0.525025	0.279912	1	0.855316	0.600721	1	FALSE	FALSE	FALSE	0	215	222	215	222	0.0907966
P11352	P11352	>sp|P11352|GPX1_MOUSE Glutathione peroxidase 1 OS=Mus musculus (Mouse) OX=10090 GN=Gpx1 PE=1 SV=2	GPX1	14	12	-0.0159208	-0.0144745	-2.86036e-17	0.69895	0.920311	1	0.921148	0.974973	1	FALSE	FALSE	FALSE	0	186	174	186	174	-0.424896
Q9CQ75	Q9CQ75	>sp|Q9CQ75|NDUA2_MOUSE NADH dehydrogenase [ubiquinone] 1 alpha subcomplex subunit 2 OS=Mus musculus (Mouse) OX=10090 GN=Ndufa2 PE=1 SV=3	NDUFA2	5	4	0.0222549	0.0197411	0	0.742197	0.489799	1	0.939096	0.760286	1	FALSE	FALSE	FALSE	0	64	63	64	63	-0.162041
Q3TDN2	Q3TDN2	>sp|Q3TDN2|FAF2_MOUSE FAS-associated factor 2 OS=Mus musculus (Mouse) OX=10090 GN=Faf2 PE=1 SV=2	FAF2	16	12	0.0611685	0.0579961	0.0473929	0.0476342	0.0666848	0.0439054	0.431916	0.282117	0.434468	FALSE	FALSE	FALSE	0	190	199	190	199	0.162875
P62715;P63330	P62715;P63330	>sp|P62715|PP2AB_MOUSE Serine/threonine-protein phosphatase 2A catalytic subunit beta isoform OS=Mus musculus (Mouse) OX=10090 GN=Ppp2cb PE=1 SV=1;>sp|P63330|PP2AA_MOUSE Serine/threonine-protein phosphatase 2A catalytic subunit alpha isoform OS=Mus musculus (Mouse) OX=10090 GN=Ppp2ca PE=1 SV=1	PPP2CB;PPP2CA	17	17	0.0835325	0.071593	0.0661085	0.0420738	7.92421e-05	0.0512386	0.417541	0.00172824	0.467723	FALSE	FALSE	FALSE	0	233	236	233	236	-0.0039497
Q8CAQ8	Q8CAQ8	>sp|Q8CAQ8|MIC60_MOUSE MICOS complex subunit Mic60 OS=Mus musculus (Mouse) OX=10090 GN=Immt PE=1 SV=1	IMMT	61	54	0.00851538	0.0185674	6.59276e-17	0.789326	0.0978252	1	0.950626	0.355376	1	FALSE	FALSE	FALSE	0	797	802	797	802	-0.0429336
Q9CPU4	Q9CPU4	>sp|Q9CPU4|MGST3_MOUSE Microsomal glutathione S-transferase 3 OS=Mus musculus (Mouse) OX=10090 GN=Mgst3 PE=1 SV=1	MGST3	7	7	0.0891857	0.0864174	0.0481838	0.117642	0.0012241	0.27331	0.557238	0.017005	1	FALSE	FALSE	FALSE	0	92	91	92	91	-0.131439
P62137;P62141;P63087	P62137;P62141;P63087	>sp|P62137|PP1A_MOUSE Serine/threonine-protein phosphatase PP1-alpha catalytic subunit OS=Mus musculus (Mouse) OX=10090 GN=Ppp1ca PE=1 SV=1;>sp|P62141|PP1B_MOUSE Serine/threonine-protein phosphatase PP1-beta catalytic subunit OS=Mus musculus (Mouse) OX=10090 GN=Ppp1cb PE=1 SV=3;>sp|P63087|PP1G_MOUSE Serine/threonine-protein phosphatase PP1-gamma catalytic subunit OS=Mus musculus (Mouse) OX=10090 …	PPP1CA;PPP1CB;PPP1CC	11	9	0.17406	0.111207	0.106729	0.0749092	6.88805e-05	0.149307	0.487774	0.00153691	0.803396	FALSE	FALSE	FALSE	0	139	139	139	139	-0.0788161
P12960	P12960	>sp|P12960|CNTN1_MOUSE Contactin-1 OS=Mus musculus (Mouse) OX=10090 GN=Cntn1 PE=1 SV=1	CNTN1	63	53	0.335827	0.206043	0.272449	0.0242919	0	0.0416769	0.339089	0	0.425594	FALSE	TRUE	FALSE	1	812	840	812	840	0.109528
P62717	P62717	>sp|P62717|RL18A_MOUSE 60S ribosomal protein L18a OS=Mus musculus (Mouse) OX=10090 GN=Rpl18a PE=1 SV=1	RPL18A	11	9	0.0364507	0.0211593	0	0.395407	0.578634	1	0.811716	0.815591	1	FALSE	FALSE	FALSE	0	133	133	133	133	-0.082228
Q9CZW4	Q9CZW4	>sp|Q9CZW4|ACSL3_MOUSE Long-chain-fatty-acid--CoA ligase 3 OS=Mus musculus (Mouse) OX=10090 GN=Acsl3 PE=1 SV=2	ACSL3	29	27	0.100094	0.108722	0.105398	0.003111	3.02132e-07	8.56942e-05	0.124551	1.44299e-05	0.00575845	FALSE	FALSE	FALSE	0	381	380	381	380	-0.0931343
P09411	P09411	>sp|P09411|PGK1_MOUSE Phosphoglycerate kinase 1 OS=Mus musculus (Mouse) OX=10090 GN=Pgk1 PE=1 SV=4	PGK1	33	31	0.000322496	0.00460357	-2.68408e-18	0.991481	0.477696	1	0.997696	0.751595	1	FALSE	FALSE	FALSE	0	448	448	448	448	-0.0720816
Q91W50	Q91W50	>sp|Q91W50|CSDE1_MOUSE Cold shock domain-containing protein E1 OS=Mus musculus (Mouse) OX=10090 GN=Csde1 PE=1 SV=1	CSDE1	35	31	-0.0283832	-0.0347175	-0.0120373	0.317852	0.11378	0.412014	0.747922	0.383055	1	FALSE	FALSE	FALSE	0	456	452	456	452	-0.118659
B2RXS4	B2RXS4	>sp|B2RXS4|PLXB2_MOUSE Plexin-B2 OS=Mus musculus (Mouse) OX=10090 GN=Plxnb2 PE=1 SV=1	PLXNB2	38	24	0.00970883	-0.00073215	-1.07975e-16	0.77129	0.72168	1	0.948981	0.895433	1	FALSE	FALSE	FALSE	0	439	473	439	473	0.340443
Q68FM6	Q68FM6	>sp|Q68FM6|PPR29_MOUSE Protein phosphatase 1 regulatory subunit 29 OS=Mus musculus (Mouse) OX=10090 GN=Elfn2 PE=1 SV=1	ELFN2	12	7	0.208001	0.171407	0.131517	0.0581331	4.77513e-05	0.130371	0.452436	0.00114981	0.757095	FALSE	TRUE	FALSE	1	148	142	148	142	-0.276669
Q9QWW1	Q9QWW1	>sp|Q9QWW1|HOME2_MOUSE Homer protein homolog 2 OS=Mus musculus (Mouse) OX=10090 GN=Homer2 PE=1 SV=1	HOMER2	9	7	0.0733814	0.0849738	0.0689182	0.0831426	0.0134623	0.025346	0.499568	0.104709	0.325353	FALSE	FALSE	FALSE	0	110	111	110	111	-0.0346999
Q01853	Q01853	>sp|Q01853|TERA_MOUSE Transitional endoplasmic reticulum ATPase OS=Mus musculus (Mouse) OX=10090 GN=Vcp PE=1 SV=4	VCP	66	60	0.0107893	0.0178466	0.0125074	0.676181	0.0384483	0.237721	0.911046	0.203355	1	FALSE	FALSE	FALSE	0	883	888	883	888	-0.0424955
P26231	P26231	>sp|P26231|CTNA1_MOUSE Catenin alpha-1 OS=Mus musculus (Mouse) OX=10090 GN=Ctnna1 PE=1 SV=1	CTNNA1	16	11	-0.02918	-0.0390366	-2.08208e-17	0.524155	0.163531	1	0.855316	0.46209	1	FALSE	FALSE	FALSE	0	198	180	198	180	-0.56821
Q61301	Q61301	>sp|Q61301|CTNA2_MOUSE Catenin alpha-2 OS=Mus musculus (Mouse) OX=10090 GN=Ctnna2 PE=1 SV=3	CTNNA2	49	40	-0.0176446	-0.0204265	0	0.491525	0.243512	1	0.841636	0.561558	1	FALSE	FALSE	FALSE	0	626	634	626	634	-0.00747458
Q8BPM0	Q8BPM0	>sp|Q8BPM0|DAAM1_MOUSE Disheveled-associated activator of morphogenesis 1 OS=Mus musculus (Mouse) OX=10090 GN=Daam1 PE=1 SV=4	DAAM1	19	12	0.0601229	0.0609491	0.0510068	0.0841283	0.0205932	0.0430497	0.500604	0.139928	0.432526	FALSE	FALSE	FALSE	0	208	209	208	209	-0.0537074
Q8BJH1	Q8BJH1	>sp|Q8BJH1|ZC21A_MOUSE Zinc finger C2HC domain-containing protein 1A OS=Mus musculus (Mouse) OX=10090 GN=Zc2hc1a PE=1 SV=1	ZC2HC1A	16	13	-0.0940135	-0.104566	-0.0486343	0.146326	0.00180229	0.297437	0.59425	0.0230941	1	FALSE	FALSE	FALSE	0	197	203	197	203	0.0813897
P63005	P63005	>sp|P63005|LIS1_MOUSE Platelet-activating factor acetylhydrolase IB subunit alpha OS=Mus musculus (Mouse) OX=10090 GN=Pafah1b1 PE=1 SV=2	PAFAH1B1	32	28	-0.181957	-0.175332	-0.106852	0.0945373	1.17906e-13	0.209544	0.518833	2.00405e-11	0.958792	FALSE	TRUE	FALSE	1	419	406	419	406	-0.239409
Q9Z0S1	Q9Z0S1	>sp|Q9Z0S1|BPNT1_MOUSE 3'(2'),5'-bisphosphate nucleotidase 1 OS=Mus musculus (Mouse) OX=10090 GN=Bpnt1 PE=1 SV=2	BPNT1	16	12	-0.0605167	-0.0681209	-0.033193	0.163451	0.0520667	0.259978	0.612571	0.244828	1	FALSE	FALSE	FALSE	0	185	195	185	195	0.204861
P28663;Q9DB05	P28663;Q9DB05	>sp|P28663|SNAB_MOUSE Beta-soluble NSF attachment protein OS=Mus musculus (Mouse) OX=10090 GN=Napb PE=1 SV=2;>sp|Q9DB05|SNAA_MOUSE Alpha-soluble NSF attachment protein OS=Mus musculus (Mouse) OX=10090 GN=Napa PE=1 SV=1	NAPB;NAPA	4	4	-0.0256031	-0.0304972	-1.83785e-15	0.656464	0.464305	1	0.904555	0.74163	1	FALSE	FALSE	FALSE	0	56	56	56	56	-0.0726989
Q6A0A2	Q6A0A2	>sp|Q6A0A2|LAR4B_MOUSE La-related protein 4B OS=Mus musculus (Mouse) OX=10090 GN=Larp4b PE=1 SV=2	LARP4B	3	3	0.0107886	0.00382398	0	0.871308	0.691627	1	0.977916	0.880164	1	FALSE	FALSE	FALSE	0	41	39	41	39	-0.32219
Q69ZK9	Q69ZK9	>sp|Q69ZK9|NLGN2_MOUSE Neuroligin-2 OS=Mus musculus (Mouse) OX=10090 GN=Nlgn2 PE=1 SV=2	NLGN2	14	12	0.137876	0.124891	0.122881	0.000890656	4.73881e-05	3.53082e-05	0.0542357	0.00114981	0.00283398	FALSE	FALSE	FALSE	0	179	189	179	189	0.212309
Q9Z0X1	Q9Z0X1	>sp|Q9Z0X1|AIFM1_MOUSE Apoptosis-inducing factor 1, mitochondrial OS=Mus musculus (Mouse) OX=10090 GN=Aifm1 PE=1 SV=1	AIFM1	23	22	0.0183674	0.0235586	0	0.564305	0.211932	1	0.868828	0.522269	1	FALSE	FALSE	FALSE	0	313	313	313	313	-0.0713223
O88343	O88343	>sp|O88343|S4A4_MOUSE Electrogenic sodium bicarbonate cotransporter 1 OS=Mus musculus (Mouse) OX=10090 GN=Slc4a4 PE=1 SV=2	SLC4A4	17	11	0.00230048	-0.0282454	-4.76734e-18	0.987679	0.494103	1	0.997593	0.762079	1	FALSE	FALSE	FALSE	0	193	196	193	196	0.0138105
P47857	P47857	>sp|P47857|PFKAM_MOUSE ATP-dependent 6-phosphofructokinase, muscle type OS=Mus musculus (Mouse) OX=10090 GN=Pfkm PE=1 SV=3	PFKM	33	33	-0.0317476	-0.0198925	0	0.312412	0.463238	1	0.743893	0.741453	1	FALSE	FALSE	FALSE	0	457	460	457	460	-0.0375401
Q9D7N3	Q9D7N3	>sp|Q9D7N3|RT09_MOUSE 28S ribosomal protein S9, mitochondrial OS=Mus musculus (Mouse) OX=10090 GN=Mrps9 PE=1 SV=3	MRPS9	13	10	0.0541812	0.0585703	0.045461	0.131517	0.0458875	0.108519	0.571186	0.226708	0.696134	FALSE	FALSE	FALSE	0	168	158	168	158	-0.394945
Q8BFQ8	Q8BFQ8	>sp|Q8BFQ8|GALD1_MOUSE Glutamine amidotransferase-like class 1 domain-containing protein 1 OS=Mus musculus (Mouse) OX=10090 GN=Gatd1 PE=1 SV=1	GATD1	6	4	-0.0509336	-0.0359605	0	0.528182	0.497669	1	0.855947	0.764558	1	FALSE	FALSE	FALSE	0	71	75	71	75	0.207476
O35136	O35136	>sp|O35136|NCAM2_MOUSE Neural cell adhesion molecule 2 OS=Mus musculus (Mouse) OX=10090 GN=Ncam2 PE=1 SV=1	NCAM2	20	17	0.0268205	2.49841e-05	6.99561e-18	0.692587	0.7589	1	0.916944	0.909731	1	FALSE	FALSE	FALSE	0	248	253	248	253	0.0366177
Q99L47	Q99L47	>sp|Q99L47|F10A1_MOUSE Hsc70-interacting protein OS=Mus musculus (Mouse) OX=10090 GN=St13 PE=1 SV=1	ST13	14	13	-0.0293715	-0.0323118	-4.3619e-18	0.448855	0.33025	1	0.828274	0.643017	1	FALSE	FALSE	FALSE	0	195	190	195	190	-0.210084
Q8K0T0	Q8K0T0	>sp|Q8K0T0|RTN1_MOUSE Reticulon-1 OS=Mus musculus (Mouse) OX=10090 GN=Rtn1 PE=1 SV=1	RTN1	26	22	0.15894	0.0596171	0.0513975	0.16878	0.00230116	0.421357	0.619559	0.0281151	1	FALSE	FALSE	FALSE	0	327	337	327	337	0.0864336
O35598	O35598	>sp|O35598|ADA10_MOUSE Disintegrin and metalloproteinase domain-containing protein 10 OS=Mus musculus (Mouse) OX=10090 GN=Adam10 PE=1 SV=2	ADAM10	4	3	-0.124672	-0.130811	-0.0806726	0.14482	0.042238	0.150702	0.592296	0.21563	0.808639	FALSE	FALSE	FALSE	0	53	50	53	50	-0.375824
Q9QY33	Q9QY33	>sp|Q9QY33|TSN3_MOUSE Tetraspanin-3 OS=Mus musculus (Mouse) OX=10090 GN=Tspan3 PE=1 SV=1	TSPAN3	1	1	-0.0401785	-0.0446292	-2.13331e-19	0.735445	0.613154	1	0.935587	0.83848	1	FALSE	FALSE	FALSE	0	14	14	14	14	-0.0720387
Q3UHB1	Q3UHB1	>sp|Q3UHB1|NT5D3_MOUSE 5'-nucleotidase domain-containing protein 3 OS=Mus musculus (Mouse) OX=10090 GN=Nt5dc3 PE=1 SV=1	NT5DC3	28	24	0.0254343	0.0294148	0.0122445	0.347884	0.12526	0.409909	0.776824	0.403724	1	FALSE	FALSE	FALSE	0	373	373	373	373	-0.0698244
Q8C2Q3	Q8C2Q3	>sp|Q8C2Q3|RBM14_MOUSE RNA-binding protein 14 OS=Mus musculus (Mouse) OX=10090 GN=Rbm14 PE=1 SV=1	RBM14	20	16	0.0902032	0.10455	0.074796	0.0514637	0.000357788	0.0493219	0.440605	0.00617212	0.458987	FALSE	FALSE	FALSE	0	264	257	264	257	-0.212
O88455	O88455	>sp|O88455|DHCR7_MOUSE 7-dehydrocholesterol reductase OS=Mus musculus (Mouse) OX=10090 GN=Dhcr7 PE=1 SV=1	DHCR7	5	5	0.163493	0.169177	0.164767	0.000773881	1.93784e-05	6.91069e-06	0.0499069	0.000535826	0.000815039	TRUE	TRUE	TRUE	3	70	70	70	70	-0.0727453
P54227	P54227	>sp|P54227|STMN1_MOUSE Stathmin OS=Mus musculus (Mouse) OX=10090 GN=Stmn1 PE=1 SV=2	STMN1	6	5	-0.12836	-0.136095	-0.112991	0.0141922	0.000489521	0.0079352	0.267155	0.00791717	0.158129	FALSE	FALSE	FALSE	0	72	75	72	75	0.13863
Q80UM3	Q80UM3	>sp|Q80UM3|NAA15_MOUSE N-alpha-acetyltransferase 15, NatA auxiliary subunit OS=Mus musculus (Mouse) OX=10090 GN=Naa15 PE=1 SV=1	NAA15	21	15	-0.0214539	-0.0166356	-1.4729e-17	0.513808	0.612108	1	0.849827	0.837446	1	FALSE	FALSE	FALSE	0	262	250	262	250	-0.328372
O70310	O70310	>sp|O70310|NMT1_MOUSE Glycylpeptide N-tetradecanoyltransferase 1 OS=Mus musculus (Mouse) OX=10090 GN=Nmt1 PE=1 SV=1	NMT1	4	4	-0.014717	-0.0244078	0	0.736572	0.538995	1	0.936145	0.786936	1	FALSE	FALSE	FALSE	0	56	56	56	56	-0.0726989
F8VQC1	F8VQC1	>tr|F8VQC1|F8VQC1_MOUSE Signal recognition particle subunit SRP72 OS=Mus musculus (Mouse) OX=10090 GN=Srp72 PE=1 SV=1	SRP72	17	13	-0.0131989	-0.0163175	-4.71951e-15	0.701617	0.734769	1	0.922349	0.901731	1	FALSE	FALSE	FALSE	0	213	216	213	216	0.000581904
Q8BJU0	Q8BJU0	>sp|Q8BJU0|SGTA_MOUSE Small glutamine-rich tetratricopeptide repeat-containing protein alpha OS=Mus musculus (Mouse) OX=10090 GN=Sgta PE=1 SV=2	SGTA	11	11	0.0237678	0.0072304	0	0.501796	0.783663	1	0.845446	0.92462	1	FALSE	FALSE	FALSE	0	152	153	152	153	-0.0355441
Q3UM45	Q3UM45	>sp|Q3UM45|PP1R7_MOUSE Protein phosphatase 1 regulatory subunit 7 OS=Mus musculus (Mouse) OX=10090 GN=Ppp1r7 PE=1 SV=2	PPP1R7	25	23	-0.0115304	-0.0195214	-2.52015e-15	0.701288	0.283484	1	0.922336	0.604274	1	FALSE	FALSE	FALSE	0	324	319	324	319	-0.153237
Q9D7X8	Q9D7X8	>sp|Q9D7X8|GGCT_MOUSE Gamma-glutamylcyclotransferase OS=Mus musculus (Mouse) OX=10090 GN=Ggct PE=1 SV=1	GGCT	6	5	-0.0589083	-0.0907056	-0.0474504	0.29413	0.11443	0.221717	0.72187	0.384025	0.982427	FALSE	FALSE	FALSE	0	75	77	75	77	0.0550393
Q9DB50	Q9DB50	>sp|Q9DB50|AP1S2_MOUSE AP-1 complex subunit sigma-2 OS=Mus musculus (Mouse) OX=10090 GN=Ap1s2 PE=1 SV=1	AP1S2	3	3	-0.012433	0.0139407	0	0.852719	0.755433	1	0.972732	0.90882	1	FALSE	FALSE	FALSE	0	37	38	37	38	0.0807853
P61967	P61967	>sp|P61967|AP1S1_MOUSE AP-1 complex subunit sigma-1A OS=Mus musculus (Mouse) OX=10090 GN=Ap1s1 PE=1 SV=1	AP1S1	7	6	-0.0415767	-0.047947	-6.11334e-15	0.551205	0.287816	1	0.863877	0.608393	1	FALSE	FALSE	FALSE	0	87	85	87	85	-0.198648
P61264	P61264	>sp|P61264|STX1B_MOUSE Syntaxin-1B OS=Mus musculus (Mouse) OX=10090 GN=Stx1b PE=1 SV=1	STX1B	23	21	-0.00555163	0.00313035	-2.4852e-17	0.885141	0.947727	1	0.980377	0.99058	1	FALSE	FALSE	FALSE	0	310	312	310	312	-0.0374614
Q8BSY0	Q8BSY0	>sp|Q8BSY0|ASPH_MOUSE Aspartyl/asparaginyl beta-hydroxylase OS=Mus musculus (Mouse) OX=10090 GN=Asph PE=1 SV=1	ASPH	4	3	-0.00915886	0.0208927	2.74577e-19	0.871112	0.706764	1	0.977916	0.888074	1	FALSE	FALSE	FALSE	0	53	49	53	49	-0.451726
Q6P4T2	Q6P4T2	>sp|Q6P4T2|U520_MOUSE U5 small nuclear ribonucleoprotein 200 kDa helicase OS=Mus musculus (Mouse) OX=10090 GN=Snrnp200 PE=1 SV=1	SNRNP200	45	20	0.0607047	0.0315739	3.27346e-17	0.61516	0.141125	1	0.89022	0.429695	1	FALSE	FALSE	FALSE	0	454	495	454	495	0.381029
Q9ER39	Q9ER39	>sp|Q9ER39|TOR1A_MOUSE Torsin-1A OS=Mus musculus (Mouse) OX=10090 GN=Tor1a PE=1 SV=1	TOR1A	6	4	0.0248128	0.0125368	0	0.665376	0.738266	1	0.908174	0.902389	1	FALSE	FALSE	FALSE	0	64	60	64	60	-0.406544
Q9WUM3	Q9WUM3	>sp|Q9WUM3|COR1B_MOUSE Coronin-1B OS=Mus musculus (Mouse) OX=10090 GN=Coro1b PE=1 SV=1	CORO1B	14	13	0.0108392	0.0162585	0	0.757925	0.69464	1	0.942761	0.881921	1	FALSE	FALSE	FALSE	0	187	189	187	189	-0.020198
Q9WUM4	Q9WUM4	>sp|Q9WUM4|COR1C_MOUSE Coronin-1C OS=Mus musculus (Mouse) OX=10090 GN=Coro1c PE=1 SV=2	CORO1C	17	16	0.0265721	0.033409	2.08907e-14	0.441088	0.106675	0.999999	0.825405	0.371449	1	FALSE	FALSE	FALSE	0	227	224	227	224	-0.140924
P60521	P60521	>sp|P60521|GBRL2_MOUSE Gamma-aminobutyric acid receptor-associated protein-like 2 OS=Mus musculus (Mouse) OX=10090 GN=Gabarapl2 PE=1 SV=1	GABARAPL2	7	7	-0.059001	-0.0548333	-0.0337707	0.130951	0.248672	0.190695	0.569854	0.565863	0.905236	FALSE	FALSE	FALSE	0	98	98	98	98	-0.0727987
Q9JI11	Q9JI11	>sp|Q9JI11|STK4_MOUSE Serine/threonine-protein kinase 4 OS=Mus musculus (Mouse) OX=10090 GN=Stk4 PE=1 SV=1	STK4	4	3	0.0174898	0.00969967	0	0.782165	0.908883	1	0.950237	0.969979	1	FALSE	FALSE	FALSE	0	49	48	49	48	-0.171679
Q99PU8	Q99PU8	>sp|Q99PU8|DHX30_MOUSE ATP-dependent RNA helicase DHX30 OS=Mus musculus (Mouse) OX=10090 GN=Dhx30 PE=1 SV=1	DHX30	25	16	0.0888327	0.0788559	0.0489847	0.144266	0.0057512	0.259981	0.591591	0.0569004	1	FALSE	FALSE	FALSE	0	260	274	260	274	0.204566
P98156	P98156	>sp|P98156|VLDLR_MOUSE Very low-density lipoprotein receptor OS=Mus musculus (Mouse) OX=10090 GN=Vldlr PE=1 SV=1	VLDLR	9	5	0.15049	0.137179	0.101813	0.0166975	0.0087533	0.0168626	0.286687	0.0774258	0.24923	FALSE	FALSE	FALSE	0	89	90	89	90	0.0017561
Q8BTG3	Q8BTG3	>sp|Q8BTG3|T11L1_MOUSE T-complex protein 11-like protein 1 OS=Mus musculus (Mouse) OX=10090 GN=Tcp11l1 PE=1 SV=1	TCP11L1	7	5	0.0277325	0.0226146	0	0.515581	0.459516	1	0.850131	0.738503	1	FALSE	FALSE	FALSE	0	77	82	77	82	0.232006
P18242	P18242	>sp|P18242|CATD_MOUSE Cathepsin D OS=Mus musculus (Mouse) OX=10090 GN=Ctsd PE=1 SV=1	CTSD	24	17	0.126597	0.133973	0.119236	0.000730395	1.27289e-08	7.79805e-05	0.0496583	8.65413e-07	0.00535013	FALSE	FALSE	FALSE	0	298	298	298	298	-0.0662246
Q8CGA0	Q8CGA0	>sp|Q8CGA0|PPM1F_MOUSE Protein phosphatase 1F OS=Mus musculus (Mouse) OX=10090 GN=Ppm1f PE=1 SV=1	PPM1F	6	4	-0.00617548	0.0149866	3.88122e-15	0.910105	0.601258	1	0.984003	0.831261	1	FALSE	FALSE	FALSE	0	74	76	74	76	0.0568928
Q9JM52	Q9JM52	>sp|Q9JM52|MINK1_MOUSE Misshapen-like kinase 1 OS=Mus musculus (Mouse) OX=10090 GN=Mink1 PE=1 SV=3	MINK1	14	9	-0.0623439	-0.11585	0	0.558466	0.00253617	1	0.866397	0.0300338	1	FALSE	FALSE	FALSE	0	163	163	163	163	-0.0731843
Q9JLZ3	Q9JLZ3	>sp|Q9JLZ3|AUHM_MOUSE Methylglutaconyl-CoA hydratase, mitochondrial OS=Mus musculus (Mouse) OX=10090 GN=Auh PE=1 SV=1	AUH	13	13	-0.0524377	-0.0524776	-0.0414586	0.0956095	0.0924219	0.0681975	0.519781	0.344362	0.552081	FALSE	FALSE	FALSE	0	181	182	181	182	-0.044558
P52293	P52293	>sp|P52293|IMA1_MOUSE Importin subunit alpha-1 OS=Mus musculus (Mouse) OX=10090 GN=Kpna2 PE=1 SV=2	KPNA2	3	2	-0.097459	-0.105118	-0.0859074	0.100913	0.119613	0.0726814	0.530542	0.393034	0.573023	FALSE	FALSE	FALSE	0	38	37	38	37	-0.224157
Q9Z2U1	Q9Z2U1	>sp|Q9Z2U1|PSA5_MOUSE Proteasome subunit alpha type-5 OS=Mus musculus (Mouse) OX=10090 GN=Psma5 PE=1 SV=1	PSMA5	14	13	-0.0208742	-0.0131424	0	0.477762	0.822682	1	0.836061	0.939448	1	FALSE	FALSE	FALSE	0	193	187	193	187	-0.233666
Q9QYI4	Q9QYI4	>sp|Q9QYI4|DJB12_MOUSE DnaJ homolog subfamily B member 12 OS=Mus musculus (Mouse) OX=10090 GN=Dnajb12 PE=1 SV=2	DNAJB12	7	4	-0.0425459	-0.0470354	-6.20323e-17	0.391957	0.443688	1	0.808361	0.728015	1	FALSE	FALSE	FALSE	0	83	80	83	80	-0.258098
Q9Z1J3	Q9Z1J3	>sp|Q9Z1J3|NFS1_MOUSE Cysteine desulfurase, mitochondrial OS=Mus musculus (Mouse) OX=10090 GN=Nfs1 PE=1 SV=3	NFS1	18	16	0.00817974	0.00957878	0	0.778542	0.915314	1	0.949799	0.972474	1	FALSE	FALSE	FALSE	0	234	238	234	238	0.0109839
Q8BKC5	Q8BKC5	>sp|Q8BKC5|IPO5_MOUSE Importin-5 OS=Mus musculus (Mouse) OX=10090 GN=Ipo5 PE=1 SV=3	IPO5	36	31	-0.00816001	-0.00125487	-1.47328e-17	0.790114	0.685618	1	0.950803	0.878126	1	FALSE	FALSE	FALSE	0	451	447	451	447	-0.121115
P12382;Q9WUA3	P12382;Q9WUA3	>sp|P12382|PFKAL_MOUSE ATP-dependent 6-phosphofructokinase, liver type OS=Mus musculus (Mouse) OX=10090 GN=Pfkl PE=1 SV=4;>sp|Q9WUA3|PFKAP_MOUSE ATP-dependent 6-phosphofructokinase, platelet type OS=Mus musculus (Mouse) OX=10090 GN=Pfkp PE=1 SV=1	PFKL;PFKP	2	2	-0.0893593	-0.104889	-2.11173e-12	0.427109	0.324421	0.999996	0.821883	0.638567	1	FALSE	FALSE	FALSE	0	28	28	28	28	-0.0724715
P99026	P99026	>sp|P99026|PSB4_MOUSE Proteasome subunit beta type-4 OS=Mus musculus (Mouse) OX=10090 GN=Psmb4 PE=1 SV=1	PSMB4	11	11	-0.0239495	-0.018505	0	0.463949	0.708418	1	0.831195	0.889122	1	FALSE	FALSE	FALSE	0	154	154	154	154	-0.0728476
Q99N87	Q99N87	>sp|Q99N87|RT05_MOUSE 28S ribosomal protein S5, mitochondrial OS=Mus musculus (Mouse) OX=10090 GN=Mrps5 PE=1 SV=1	MRPS5	10	8	-0.0158592	-0.0288394	-2.9449e-15	0.696649	0.314947	1	0.919794	0.630361	1	FALSE	FALSE	FALSE	0	124	128	124	128	0.101081
Q6P5F9	Q6P5F9	>sp|Q6P5F9|XPO1_MOUSE Exportin-1 OS=Mus musculus (Mouse) OX=10090 GN=Xpo1 PE=1 SV=1	XPO1	46	35	0.0139211	0.0107603	6.92878e-16	0.587158	0.246702	1	0.876815	0.564853	1	FALSE	FALSE	FALSE	0	582	593	582	593	0.0263105
B9EKR1	B9EKR1	>sp|B9EKR1|PTPRZ_MOUSE Receptor-type tyrosine-protein phosphatase zeta OS=Mus musculus (Mouse) OX=10090 GN=Ptprz1 PE=1 SV=1	PTPRZ1	9	3	0.239141	0.217716	0.209981	0.00504531	0.00267972	0.00450205	0.165664	0.0310617	0.113613	FALSE	TRUE	FALSE	1	80	89	80	89	0.478769
Q9QWY8	Q9QWY8	>sp|Q9QWY8|ASAP1_MOUSE Arf-GAP with SH3 domain, ANK repeat and PH domain-containing protein 1 OS=Mus musculus (Mouse) OX=10090 GN=Asap1 PE=1 SV=2	ASAP1	19	13	0.0981872	0.0571485	0.0534611	0.143342	0.022759	0.244596	0.590923	0.147614	1	FALSE	FALSE	FALSE	0	211	238	211	238	0.573059
O89001	O89001	>sp|O89001|CBPD_MOUSE Carboxypeptidase D OS=Mus musculus (Mouse) OX=10090 GN=Cpd PE=1 SV=2	CPD	22	15	0.104718	-0.00313774	7.61427e-17	0.616193	0.664733	1	0.890854	0.863644	1	FALSE	FALSE	FALSE	0	254	276	254	276	0.381254
Q9QY81	Q9QY81	>sp|Q9QY81|PO210_MOUSE Nuclear pore membrane glycoprotein 210 OS=Mus musculus (Mouse) OX=10090 GN=Nup210 PE=1 SV=2	NUP210	13	3	0.0126124	-0.0425903	-4.14428e-19	0.919653	0.301884	1	0.986814	0.620043	1	FALSE	FALSE	FALSE	0	111	97	111	97	-0.773679
P62082	P62082	>sp|P62082|RS7_MOUSE 40S ribosomal protein S7 OS=Mus musculus (Mouse) OX=10090 GN=Rps7 PE=2 SV=1	RPS7	8	8	-0.0935702	-0.0946692	-0.084054	0.0264415	0.00250032	0.00666883	0.349695	0.0299158	0.141688	FALSE	FALSE	FALSE	0	111	111	111	111	-0.0725091
P61222	P61222	>sp|P61222|ABCE1_MOUSE ATP-binding cassette sub-family E member 1 OS=Mus musculus (Mouse) OX=10090 GN=Abce1 PE=1 SV=1	ABCE1	17	12	0.0235906	0.0306008	0	0.495896	0.196091	1	0.843807	0.503956	1	FALSE	FALSE	FALSE	0	208	197	208	197	-0.351175
Q99KY4	Q99KY4	>sp|Q99KY4|GAK_MOUSE Cyclin-G-associated kinase OS=Mus musculus (Mouse) OX=10090 GN=Gak PE=1 SV=2	GAK	13	8	0.125039	0.105443	0.0798867	0.0915424	0.00464097	0.138811	0.513768	0.0482377	0.777052	FALSE	FALSE	FALSE	0	156	158	156	158	-0.0057919
Q8BYM5	Q8BYM5	>sp|Q8BYM5|NLGN3_MOUSE Neuroligin-3 OS=Mus musculus (Mouse) OX=10090 GN=Nlgn3 PE=1 SV=2	NLGN3	13	12	0.123422	0.117947	0.0992031	0.0186881	0.000330754	0.0104855	0.303366	0.00582753	0.191635	FALSE	FALSE	FALSE	0	166	169	166	169	0.020261
P53798	P53798	>sp|P53798|FDFT_MOUSE Squalene synthase OS=Mus musculus (Mouse) OX=10090 GN=Fdft1 PE=1 SV=2	FDFT1	8	5	0.0249795	0.037857	0	0.548245	0.344552	1	0.863613	0.656057	1	FALSE	FALSE	FALSE	0	94	90	94	90	-0.299722
Q5GH67	Q5GH67	>sp|Q5GH67|XKR4_MOUSE XK-related protein 4 OS=Mus musculus (Mouse) OX=10090 GN=Xkr4 PE=1 SV=1	XKR4	4	2	-0.0339947	-0.0241082	-1.24403e-13	0.749778	0.885887	1	0.940927	0.961601	1	FALSE	FALSE	FALSE	0	38	40	38	40	0.169755
Q9Z1R4	Q9Z1R4	>sp|Q9Z1R4|CF047_MOUSE Uncharacterized protein C6orf47 homolog OS=Mus musculus (Mouse) OX=10090 GN=D17h6s53e PE=1 SV=1	D17H6S53E	1	1	0.0405413	0.0352968	3.86762e-16	0.645482	0.625494	1	0.90094	0.843774	1	FALSE	FALSE	FALSE	0	13	14	13	14	0.288545
O35239	O35239	>sp|O35239|PTN9_MOUSE Tyrosine-protein phosphatase non-receptor type 9 OS=Mus musculus (Mouse) OX=10090 GN=Ptpn9 PE=1 SV=2	PTPN9	20	14	-0.0157418	-0.0236432	-6.62146e-15	0.5587	0.305964	1	0.866397	0.623252	1	FALSE	FALSE	FALSE	0	246	238	246	238	-0.250484
Q8BLY2;Q9D0R2	Q8BLY2;Q9D0R2	>sp|Q8BLY2|SYTC2_MOUSE Threonine--tRNA ligase 2, cytoplasmic OS=Mus musculus (Mouse) OX=10090 GN=Tarsl2 PE=1 SV=1;>sp|Q9D0R2|SYTC_MOUSE Threonine--tRNA ligase 1, cytoplasmic OS=Mus musculus (Mouse) OX=10090 GN=Tars1 PE=1 SV=2	TARSL2;TARS1	4	3	-0.0579343	-0.0611256	0	0.297332	0.449405	1	0.725933	0.731663	1	FALSE	FALSE	FALSE	0	46	48	46	48	0.17387
Q9DCR2	Q9DCR2	>sp|Q9DCR2|AP3S1_MOUSE AP-3 complex subunit sigma-1 OS=Mus musculus (Mouse) OX=10090 GN=Ap3s1 PE=1 SV=2	AP3S1	10	8	-0.0159897	-0.0119801	-2.72042e-13	0.70196	0.984288	0.999999	0.92259	1	1	FALSE	FALSE	FALSE	0	123	125	123	125	0.0138438
P61924	P61924	>sp|P61924|COPZ1_MOUSE Coatomer subunit zeta-1 OS=Mus musculus (Mouse) OX=10090 GN=Copz1 PE=1 SV=1	COPZ1	6	5	0.0184321	-0.0145991	3.56629e-19	0.799306	0.857258	1	0.951684	0.95117	1	FALSE	FALSE	FALSE	0	71	78	71	78	0.415381
Q80XN0	Q80XN0	>sp|Q80XN0|BDH_MOUSE D-beta-hydroxybutyrate dehydrogenase, mitochondrial OS=Mus musculus (Mouse) OX=10090 GN=Bdh1 PE=1 SV=2	BDH1	21	20	0.0287888	0.0203879	2.85485e-16	0.547184	0.106837	1	0.862804	0.371449	1	FALSE	FALSE	FALSE	0	286	285	286	285	-0.0891174
P60843	P60843	>sp|P60843|IF4A1_MOUSE Eukaryotic initiation factor 4A-I OS=Mus musculus (Mouse) OX=10090 GN=Eif4a1 PE=1 SV=1	EIF4A1	20	15	-0.00128917	-0.00555388	0	0.979644	0.933612	1	0.996325	0.982803	1	FALSE	FALSE	FALSE	0	233	237	233	237	0.0149097
P24527	P24527	>sp|P24527|LKHA4_MOUSE Leukotriene A-4 hydrolase OS=Mus musculus (Mouse) OX=10090 GN=Lta4h PE=1 SV=4	LTA4H	23	19	-0.022307	-0.0287269	-1.31735e-07	0.458569	0.267565	0.997825	0.831195	0.589274	1	FALSE	FALSE	FALSE	0	305	294	305	294	-0.267583
Q9WVG6	Q9WVG6	>sp|Q9WVG6|CARM1_MOUSE Histone-arginine methyltransferase CARM1 OS=Mus musculus (Mouse) OX=10090 GN=Carm1 PE=1 SV=2	CARM1	7	5	-0.11044	-0.116366	-0.0453621	0.201583	0.0565969	0.39245	0.640787	0.257538	1	FALSE	FALSE	FALSE	0	95	84	95	84	-0.71301
P42227	P42227	>sp|P42227|STAT3_MOUSE Signal transducer and activator of transcription 3 OS=Mus musculus (Mouse) OX=10090 GN=Stat3 PE=1 SV=2	STAT3	6	2	-0.0923824	-0.0474321	-4.07459e-19	0.226631	0.302028	1	0.669238	0.620043	1	FALSE	FALSE	FALSE	0	66	57	66	57	-0.832902
P24472	P24472	>sp|P24472|GSTA4_MOUSE Glutathione S-transferase A4 OS=Mus musculus (Mouse) OX=10090 GN=Gsta4 PE=1 SV=3	GSTA4	6	6	-0.118788	-0.141984	-0.0888075	0.0680692	0.011799	0.0841212	0.477973	0.0956333	0.614585	FALSE	FALSE	FALSE	0	82	79	82	79	-0.264787
Q9CZ42	Q9CZ42	>sp|Q9CZ42|NNRD_MOUSE ATP-dependent (S)-NAD(P)H-hydrate dehydratase OS=Mus musculus (Mouse) OX=10090 GN=Naxd PE=1 SV=1	NAXD	17	17	0.00772074	0.0178184	4.31836e-15	0.780598	0.36723	1	0.950237	0.671802	1	FALSE	FALSE	FALSE	0	235	236	235	236	-0.0521255
Q8R3Q2	Q8R3Q2	>sp|Q8R3Q2|PP6R2_MOUSE Serine/threonine-protein phosphatase 6 regulatory subunit 2 OS=Mus musculus (Mouse) OX=10090 GN=Ppp6r2 PE=1 SV=1	PPP6R2	13	8	0.00910648	-0.00335237	0	0.839595	0.9755	1	0.9676	1	1	FALSE	FALSE	FALSE	0	142	159	142	159	0.526728
P99024;Q7TMM9;Q9CWF2;Q9ERD7	P99024;Q7TMM9;Q9CWF2;Q9ERD7	>sp|P99024|TBB5_MOUSE Tubulin beta-5 chain OS=Mus musculus (Mouse) OX=10090 GN=Tubb5 PE=1 SV=1;>sp|Q7TMM9|TBB2A_MOUSE Tubulin beta-2A chain OS=Mus musculus (Mouse) OX=10090 GN=Tubb2a PE=1 SV=1;>sp|Q9CWF2|TBB2B_MOUSE Tubulin beta-2B chain OS=Mus musculus (Mouse) OX=10090 GN=Tubb2b PE=1 SV=1;>sp|Q9ERD7|TBB3_MOUSE Tubulin beta-3 chain OS=Mus musculus (Mouse) OX=10090 GN=Tubb3 PE=1 SV=1	TUBB5;TUBB2A;TUBB2B;TUBB3	5	5	0.096374	0.06976	0.0592659	0.114698	0.0757363	0.15777	0.553593	0.306244	0.821583	FALSE	FALSE	FALSE	0	67	67	67	67	-0.0754636
P61211	P61211	>sp|P61211|ARL1_MOUSE ADP-ribosylation factor-like protein 1 OS=Mus musculus (Mouse) OX=10090 GN=Arl1 PE=1 SV=1	ARL1	8	6	-0.104324	-0.10687	-0.0667923	0.0727226	0.013804	0.130484	0.482629	0.106223	0.757095	FALSE	FALSE	FALSE	0	103	97	103	97	-0.395361
Q64521	Q64521	>sp|Q64521|GPDM_MOUSE Glycerol-3-phosphate dehydrogenase, mitochondrial OS=Mus musculus (Mouse) OX=10090 GN=Gpd2 PE=1 SV=2	GPD2	53	48	-0.0231347	-0.0246856	-4.7353e-15	0.487298	0.21488	1	0.837626	0.525456	1	FALSE	FALSE	FALSE	0	710	711	710	711	-0.0677913
P57780;Q7TPR4	P57780;Q7TPR4	>sp|P57780|ACTN4_MOUSE Alpha-actinin-4 OS=Mus musculus (Mouse) OX=10090 GN=Actn4 PE=1 SV=1;>sp|Q7TPR4|ACTN1_MOUSE Alpha-actinin-1 OS=Mus musculus (Mouse) OX=10090 GN=Actn1 PE=1 SV=1	ACTN4;ACTN1	9	9	0.0905129	0.0876412	0.0739771	0.0259191	0.00279376	0.0277762	0.349153	0.0319705	0.33812	FALSE	FALSE	FALSE	0	126	124	126	124	-0.155848
O08917	O08917	>sp|O08917|FLOT1_MOUSE Flotillin-1 OS=Mus musculus (Mouse) OX=10090 GN=Flot1 PE=1 SV=1	FLOT1	31	31	-0.13426	-0.125246	-0.121651	0.000369501	2.48017e-09	8.31822e-06	0.0323538	2.01872e-07	0.00096142	FALSE	FALSE	FALSE	0	429	432	429	432	-0.0370534
Q5M8N4	Q5M8N4	>sp|Q5M8N4|D39U1_MOUSE Epimerase family protein SDR39U1 OS=Mus musculus (Mouse) OX=10090 GN=Sdr39u1 PE=1 SV=2	SDR39U1	11	9	0.0394587	0.0333082	0.0028468	0.287314	0.251196	0.75807	0.719716	0.569502	1	FALSE	FALSE	FALSE	0	142	142	142	142	-0.0782291
P14824	P14824	>sp|P14824|ANXA6_MOUSE Annexin A6 OS=Mus musculus (Mouse) OX=10090 GN=Anxa6 PE=1 SV=3	ANXA6	35	32	-0.0519756	-0.049765	-0.0267554	0.182174	0.032638	0.312177	0.631923	0.186284	1	FALSE	FALSE	FALSE	0	466	462	466	462	-0.116652
Q9WV18	Q9WV18	>sp|Q9WV18|GABR1_MOUSE Gamma-aminobutyric acid type B receptor subunit 1 OS=Mus musculus (Mouse) OX=10090 GN=Gabbr1 PE=1 SV=1	GABBR1	15	12	-0.0335711	-0.0343587	-9.28156e-18	0.736526	0.391986	1	0.936145	0.690006	1	FALSE	FALSE	FALSE	0	190	187	190	187	-0.157187
Q7SIG6	Q7SIG6	>sp|Q7SIG6|ASAP2_MOUSE Arf-GAP with SH3 domain, ANK repeat and PH domain-containing protein 2 OS=Mus musculus (Mouse) OX=10090 GN=Asap2 PE=1 SV=3	ASAP2	11	7	-0.0460609	-0.0415743	0	0.291513	0.217953	1	0.720649	0.529629	1	FALSE	FALSE	FALSE	0	121	124	121	124	0.0472207
Q80ZJ6	Q80ZJ6	>sp|Q80ZJ6|ZER1_MOUSE Protein zer-1 homolog OS=Mus musculus (Mouse) OX=10090 GN=Zer1 PE=1 SV=1	ZER1	6	6	0.0282336	0.0350308	2.31124e-19	0.481947	0.245024	1	0.836147	0.56258	1	FALSE	FALSE	FALSE	0	81	81	81	81	-0.0709119
Q8R5L3	Q8R5L3	>sp|Q8R5L3|VPS39_MOUSE Vam6/Vps39-like protein OS=Mus musculus (Mouse) OX=10090 GN=Vps39 PE=1 SV=1	VPS39	8	6	-0.141836	-0.144989	-0.124966	0.00588636	0.00243463	0.0032326	0.182563	0.0293732	0.0891589	FALSE	TRUE	FALSE	1	98	105	98	105	0.272321
Q5FWK3	Q5FWK3	>sp|Q5FWK3|RHG01_MOUSE Rho GTPase-activating protein 1 OS=Mus musculus (Mouse) OX=10090 GN=Arhgap1 PE=1 SV=1	ARHGAP1	17	15	0.0564088	0.0499443	0.0440426	0.0416525	0.0466683	0.0255035	0.416453	0.228561	0.325353	FALSE	FALSE	FALSE	0	219	222	219	222	-0.00768259
Q7TPD3	Q7TPD3	>sp|Q7TPD3|ROBO2_MOUSE Roundabout homolog 2 OS=Mus musculus (Mouse) OX=10090 GN=Robo2 PE=1 SV=2	ROBO2	13	7	0.133349	0.129387	0.101998	0.112829	0.000134492	0.131874	0.551174	0.00271759	0.760163	FALSE	FALSE	FALSE	0	143	149	143	149	0.15933
Q9QUM9	Q9QUM9	>sp|Q9QUM9|PSA6_MOUSE Proteasome subunit alpha type-6 OS=Mus musculus (Mouse) OX=10090 GN=Psma6 PE=1 SV=1	PSMA6	15	12	0.0134127	0.0181941	2.99377e-19	0.744002	0.262295	1	0.93915	0.584219	1	FALSE	FALSE	FALSE	0	182	181	182	181	-0.103868
E9Q9B7	E9Q9B7	>tr|E9Q9B7|E9Q9B7_MOUSE ANK_REP_REGION domain-containing protein OS=Mus musculus (Mouse) OX=10090 GN=Kidins220 PE=1 SV=1	KIDINS220	19	8	0.0971446	0.0772499	0.049426	0.18193	0.0216094	0.303227	0.631923	0.144204	1	FALSE	FALSE	FALSE	0	187	220	187	220	0.795576
Q3U0V1	Q3U0V1	>sp|Q3U0V1|FUBP2_MOUSE Far upstream element-binding protein 2 OS=Mus musculus (Mouse) OX=10090 GN=Khsrp PE=1 SV=2	KHSRP	14	11	0.0251659	0.0269973	1.54018e-17	0.620983	0.662816	1	0.890968	0.862317	1	FALSE	FALSE	FALSE	0	183	182	183	182	-0.100969
Q60900	Q60900	>sp|Q60900|ELAV3_MOUSE ELAV-like protein 3 OS=Mus musculus (Mouse) OX=10090 GN=Elavl3 PE=1 SV=1	ELAVL3	12	12	0.105802	0.103453	0.0884035	0.00550674	0.000353202	0.0017378	0.174854	0.00612959	0.0573872	FALSE	FALSE	FALSE	0	168	168	168	168	-0.0728548
Q60899;Q61701	Q60899;Q61701	>sp|Q60899|ELAV2_MOUSE ELAV-like protein 2 OS=Mus musculus (Mouse) OX=10090 GN=Elavl2 PE=1 SV=1;>sp|Q61701|ELAV4_MOUSE ELAV-like protein 4 OS=Mus musculus (Mouse) OX=10090 GN=Elavl4 PE=1 SV=1	ELAVL2;ELAVL4	4	4	0.116816	0.111448	0.0542494	0.0411805	0.0164482	0.169674	0.413163	0.12004	0.846758	FALSE	FALSE	FALSE	0	55	56	55	56	0.0167236
P27612	P27612	>sp|P27612|PLAP_MOUSE Phospholipase A-2-activating protein OS=Mus musculus (Mouse) OX=10090 GN=Plaa PE=1 SV=4	PLAA	26	20	-0.0780012	-0.0874149	-0.033999	0.229192	0.000843673	0.4125	0.673361	0.0124377	1	FALSE	FALSE	FALSE	0	331	324	331	324	-0.189312
Q64727	Q64727	>sp|Q64727|VINC_MOUSE Vinculin OS=Mus musculus (Mouse) OX=10090 GN=Vcl PE=1 SV=4	VCL	23	15	0.104681	0.0960713	0.0887011	0.0212014	0.00023106	0.0149104	0.323846	0.00437802	0.23395	FALSE	FALSE	FALSE	0	271	280	271	280	0.108651
Q8R366	Q8R366	>sp|Q8R366|IGSF8_MOUSE Immunoglobulin superfamily member 8 OS=Mus musculus (Mouse) OX=10090 GN=Igsf8 PE=1 SV=2	IGSF8	10	10	0.544508	0.410379	0.481547	4.89241e-06	0	1.07288e-06	0.00177001	0	0.000206673	TRUE	TRUE	TRUE	3	135	136	135	136	-0.0319161
Q8C0D5	Q8C0D5	>sp|Q8C0D5|EFL1_MOUSE Elongation factor-like GTPase 1 OS=Mus musculus (Mouse) OX=10090 GN=Efl1 PE=1 SV=1	EFL1	7	2	0.101649	0.0473371	0	0.274099	0.600819	1	0.714951	0.830984	1	FALSE	FALSE	FALSE	0	69	87	69	87	1.16157
P39054	P39054	>sp|P39054|DYN2_MOUSE Dynamin-2 OS=Mus musculus (Mouse) OX=10090 GN=Dnm2 PE=1 SV=2	DNM2	17	12	-0.0244759	-0.019529	-9.65181e-17	0.470601	0.551937	1	0.831454	0.794629	1	FALSE	FALSE	FALSE	0	205	204	205	204	-0.0993688
P05532	P05532	>sp|P05532|KIT_MOUSE Mast/stem cell growth factor receptor Kit OS=Mus musculus (Mouse) OX=10090 GN=Kit PE=1 SV=3	KIT	15	12	0.144497	0.106767	0.104948	0.0458394	0.000564777	0.0638598	0.42865	0.00891761	0.534849	FALSE	FALSE	FALSE	0	180	191	180	191	0.253198
Q9CR16	Q9CR16	>sp|Q9CR16|PPID_MOUSE Peptidyl-prolyl cis-trans isomerase D OS=Mus musculus (Mouse) OX=10090 GN=Ppid PE=1 SV=3	PPID	18	14	0.0260216	0.0371378	0.0242046	0.426489	0.237391	0.233463	0.821883	0.553448	1	FALSE	FALSE	FALSE	0	206	211	206	211	0.0568564
Q3UUI3	Q3UUI3	>sp|Q3UUI3|THEM4_MOUSE Acyl-coenzyme A thioesterase THEM4 OS=Mus musculus (Mouse) OX=10090 GN=Them4 PE=1 SV=1	THEM4	9	8	-0.211193	-0.211517	-0.16842	0.0407041	2.72759e-05	0.05985	0.413163	0.000700565	0.518551	FALSE	TRUE	FALSE	1	123	122	123	122	-0.11567
Q8VE19	Q8VE19	>sp|Q8VE19|MIO_MOUSE GATOR complex protein MIOS OS=Mus musculus (Mouse) OX=10090 GN=Mios PE=1 SV=2	MIOS	9	6	-0.0509432	-0.0421368	-1.6837e-16	0.233351	0.382231	1	0.677997	0.683028	1	FALSE	FALSE	FALSE	0	99	99	99	99	-0.0704698
P14685	P14685	>sp|P14685|PSMD3_MOUSE 26S proteasome non-ATPase regulatory subunit 3 OS=Mus musculus (Mouse) OX=10090 GN=Psmd3 PE=1 SV=3	PSMD3	33	30	-0.00904251	-0.00266557	0	0.714802	0.712372	1	0.92725	0.889926	1	FALSE	FALSE	FALSE	0	441	437	441	437	-0.11897
Q91Z38	Q91Z38	>sp|Q91Z38|TTC1_MOUSE Tetratricopeptide repeat protein 1 OS=Mus musculus (Mouse) OX=10090 GN=Ttc1 PE=1 SV=1	TTC1	7	6	-0.0288102	-0.0438324	0	0.557319	0.282005	1	0.866026	0.602615	1	FALSE	FALSE	FALSE	0	92	87	92	87	-0.363198
Q9WVM3	Q9WVM3	>sp|Q9WVM3|APC7_MOUSE Anaphase-promoting complex subunit 7 OS=Mus musculus (Mouse) OX=10090 GN=Anapc7 PE=1 SV=3	ANAPC7	3	2	0.0790918	0.0519613	2.99164e-17	0.216475	0.178678	1	0.655276	0.4796	1	FALSE	FALSE	FALSE	0	31	34	31	34	0.38033
O88544	O88544	>sp|O88544|CSN4_MOUSE COP9 signalosome complex subunit 4 OS=Mus musculus (Mouse) OX=10090 GN=Cops4 PE=1 SV=1	COPS4	33	20	0.0113571	0.0192753	0	0.645776	0.112219	1	0.900999	0.380051	1	FALSE	FALSE	FALSE	0	344	352	344	352	0.0492618
Q80U23	Q80U23	>sp|Q80U23|SNPH_MOUSE Syntaphilin OS=Mus musculus (Mouse) OX=10090 GN=Snph PE=1 SV=3	SNPH	10	8	-0.0486268	-0.0399448	-5.28521e-16	0.315368	0.375496	1	0.746932	0.677753	1	FALSE	FALSE	FALSE	0	130	130	130	130	-0.0600228
Q9EQI8	Q9EQI8	>sp|Q9EQI8|RM46_MOUSE 39S ribosomal protein L46, mitochondrial OS=Mus musculus (Mouse) OX=10090 GN=Mrpl46 PE=1 SV=1	MRPL46	11	8	-0.0143789	-0.0205065	0	0.715527	0.751235	1	0.92725	0.907684	1	FALSE	FALSE	FALSE	0	136	143	136	143	0.182121
Q9CWX2	Q9CWX2	>sp|Q9CWX2|CIA30_MOUSE Complex I intermediate-associated protein 30, mitochondrial OS=Mus musculus (Mouse) OX=10090 GN=Ndufaf1 PE=1 SV=2	NDUFAF1	15	12	-0.0304832	-0.0222669	0	0.422358	0.626451	1	0.821883	0.844277	1	FALSE	FALSE	FALSE	0	189	190	189	190	-0.0510001
Q8CCK0	Q8CCK0	>sp|Q8CCK0|H2AW_MOUSE Core histone macro-H2A.2 OS=Mus musculus (Mouse) OX=10090 GN=H2afy2 PE=1 SV=3	H2AFY2	18	15	0.169049	0.153779	0.138075	0.00191626	6.3811e-07	0.00194656	0.0871972	2.72237e-05	0.0618088	FALSE	TRUE	FALSE	1	226	233	226	233	0.0947264
Q8K4B0	Q8K4B0	>sp|Q8K4B0|MTA1_MOUSE Metastasis-associated protein MTA1 OS=Mus musculus (Mouse) OX=10090 GN=Mta1 PE=1 SV=1	MTA1	12	9	0.0639998	0.0574251	0.0120694	0.0693323	0.168263	0.521872	0.479803	0.468171	1	FALSE	FALSE	FALSE	0	147	151	147	151	0.0705362
Q3TY65	Q3TY65	>sp|Q3TY65|ICA1L_MOUSE Islet cell autoantigen 1-like protein OS=Mus musculus (Mouse) OX=10090 GN=Ica1l PE=1 SV=1	ICA1L	2	2	-0.0854045	-0.0734039	-4.14895e-14	0.191415	0.309517	0.999999	0.634916	0.625539	1	FALSE	FALSE	FALSE	0	24	27	24	27	0.498005
P97411	P97411	>sp|P97411|ICA69_MOUSE Islet cell autoantigen 1 OS=Mus musculus (Mouse) OX=10090 GN=Ica1 PE=1 SV=3	ICA1	7	6	-0.0318266	-0.0453634	-0.00658076	0.450226	0.288247	0.669669	0.829266	0.608393	1	FALSE	FALSE	FALSE	0	90	91	90	91	-0.0154507
Q99MX7	Q99MX7	>sp|Q99MX7|T121B_MOUSE Transmembrane protein 121B OS=Mus musculus (Mouse) OX=10090 GN=Tmem121b PE=1 SV=1	TMEM121B	4	4	-0.0433509	-0.0661146	-1.041e-17	0.606711	0.440403	1	0.887817	0.726753	1	FALSE	FALSE	FALSE	0	51	52	51	52	0.0155345
P0C7L0	P0C7L0	>sp|P0C7L0|WIPF3_MOUSE WAS/WASL-interacting protein family member 3 OS=Mus musculus (Mouse) OX=10090 GN=Wipf3 PE=1 SV=1	WIPF3	5	3	-0.146693	-0.162594	-0.137092	0.176587	0.0180253	0.0256576	0.625782	0.128444	0.325879	FALSE	FALSE	FALSE	0	50	52	50	52	0.12707
Q76MZ3	Q76MZ3	>sp|Q76MZ3|2AAA_MOUSE Serine/threonine-protein phosphatase 2A 65 kDa regulatory subunit A alpha isoform OS=Mus musculus (Mouse) OX=10090 GN=Ppp2r1a PE=1 SV=3	PPP2R1A	33	29	0.0369747	0.0314641	0.0169274	0.216782	0.00636479	0.37128	0.655276	0.0609985	1	FALSE	FALSE	FALSE	0	430	432	430	432	-0.0449156
Q3UH99	Q3UH99	>sp|Q3UH99|SHSA6_MOUSE Protein shisa-6 OS=Mus musculus (Mouse) OX=10090 GN=Shisa6 PE=1 SV=1	SHISA6	3	1	0.00727452	0.0171862	0	0.948904	0.846672	1	0.993383	0.948056	1	FALSE	FALSE	FALSE	0	28	34	28	34	0.877463
O35857	O35857	>sp|O35857|TIM44_MOUSE Mitochondrial import inner membrane translocase subunit TIM44 OS=Mus musculus (Mouse) OX=10090 GN=Timm44 PE=1 SV=2	TIMM44	22	22	-0.00719634	-0.00308867	0	0.772081	0.962797	1	0.948981	0.999103	1	FALSE	FALSE	FALSE	0	303	299	303	299	-0.145363
Q99K28	Q99K28	>sp|Q99K28|ARFG2_MOUSE ADP-ribosylation factor GTPase-activating protein 2 OS=Mus musculus (Mouse) OX=10090 GN=Arfgap2 PE=1 SV=1	ARFGAP2	5	3	-0.00667939	-0.0207833	-6.10237e-20	0.921624	0.700317	1	0.987249	0.884875	1	FALSE	FALSE	FALSE	0	52	55	52	55	0.206547
Q6NVF9	Q6NVF9	>sp|Q6NVF9|CPSF6_MOUSE Cleavage and polyadenylation specificity factor subunit 6 OS=Mus musculus (Mouse) OX=10090 GN=Cpsf6 PE=1 SV=1	CPSF6	7	4	0.107316	0.109779	0.0959007	0.0320044	0.0641954	0.0106695	0.381347	0.277684	0.192085	FALSE	FALSE	FALSE	0	75	71	75	71	-0.345905
Q6NZN0	Q6NZN0	>sp|Q6NZN0|RBM26_MOUSE RNA-binding protein 26 OS=Mus musculus (Mouse) OX=10090 GN=Rbm26 PE=1 SV=2	RBM26	6	3	0.083052	0.0648599	0.0475755	0.117735	0.199828	0.156272	0.557238	0.50716	0.818547	FALSE	FALSE	FALSE	0	57	64	57	64	0.508947
P70372	P70372	>sp|P70372|ELAV1_MOUSE ELAV-like protein 1 OS=Mus musculus (Mouse) OX=10090 GN=Elavl1 PE=1 SV=2	ELAVL1	14	12	0.0587615	0.0736769	0.0582382	0.0736383	0.00540087	0.0169183	0.483037	0.0539993	0.249415	FALSE	FALSE	FALSE	0	176	182	176	182	0.0969524
Q8BP67	Q8BP67	>sp|Q8BP67|RL24_MOUSE 60S ribosomal protein L24 OS=Mus musculus (Mouse) OX=10090 GN=Rpl24 PE=1 SV=2	RPL24	6	6	0.033904	0.0280173	1.74082e-15	0.498536	0.500063	1	0.844378	0.764563	1	FALSE	FALSE	FALSE	0	83	84	83	84	-0.0104106
Q60759	Q60759	>sp|Q60759|GCDH_MOUSE Glutaryl-CoA dehydrogenase, mitochondrial OS=Mus musculus (Mouse) OX=10090 GN=Gcdh PE=1 SV=2	GCDH	10	9	0.0480527	0.0420932	0.0234466	0.218751	0.197302	0.292432	0.657391	0.504964	1	FALSE	FALSE	FALSE	0	132	134	132	134	0.0056394
Q8R081	Q8R081	>sp|Q8R081|HNRPL_MOUSE Heterogeneous nuclear ribonucleoprotein L OS=Mus musculus (Mouse) OX=10090 GN=Hnrnpl PE=1 SV=2	HNRNPL	25	23	0.123347	0.128597	0.110956	0.00397898	4.98011e-11	0.0032399	0.143422	5.53462e-09	0.0891589	FALSE	FALSE	FALSE	0	334	335	334	335	-0.0595043
P60335	P60335	>sp|P60335|PCBP1_MOUSE Poly(rC)-binding protein 1 OS=Mus musculus (Mouse) OX=10090 GN=Pcbp1 PE=1 SV=1	PCBP1	13	10	0.00671837	0.00569702	0	0.813748	0.441069	1	0.955823	0.727021	1	FALSE	FALSE	FALSE	0	163	164	163	164	-0.0336219
Q3UTZ3	Q3UTZ3	>sp|Q3UTZ3|MA11_MOUSE Microtubule-associated protein 11 OS=Mus musculus (Mouse) OX=10090 GN=MAP11 PE=1 SV=1	MAP11	9	8	-0.00825894	0.00326573	4.80688e-18	0.832963	0.832106	1	0.964441	0.942243	1	FALSE	FALSE	FALSE	0	106	114	106	114	0.314983
P46638;P62492	P46638;P62492	>sp|P46638|RB11B_MOUSE Ras-related protein Rab-11B OS=Mus musculus (Mouse) OX=10090 GN=Rab11b PE=1 SV=3;>sp|P62492|RB11A_MOUSE Ras-related protein Rab-11A OS=Mus musculus (Mouse) OX=10090 GN=Rab11a PE=1 SV=3	RAB11B;RAB11A	13	11	-0.0608748	-0.0418333	-0.0264485	0.10888	0.116552	0.262989	0.543837	0.388558	1	FALSE	FALSE	FALSE	0	168	169	168	169	-0.0400341
P35438	P35438	>sp|P35438|NMDZ1_MOUSE Glutamate receptor ionotropic, NMDA 1 OS=Mus musculus (Mouse) OX=10090 GN=Grin1 PE=1 SV=1	GRIN1	18	15	-0.0937097	-0.0911012	-2.20668e-17	0.395483	0.00965344	1	0.811716	0.0827704	1	FALSE	FALSE	FALSE	0	228	225	228	225	-0.152668
Q6P5E4	Q6P5E4	>sp|Q6P5E4|UGGG1_MOUSE UDP-glucose:glycoprotein glucosyltransferase 1 OS=Mus musculus (Mouse) OX=10090 GN=Uggt1 PE=1 SV=4	UGGT1	51	30	0.221031	0.10289	0.0725531	0.188442	7.99905e-07	0.464692	0.634118	3.21018e-05	1	FALSE	FALSE	FALSE	0	552	626	552	626	0.600646
Q9Z2U0	Q9Z2U0	>sp|Q9Z2U0|PSA7_MOUSE Proteasome subunit alpha type-7 OS=Mus musculus (Mouse) OX=10090 GN=Psma7 PE=1 SV=1	PSMA7	14	14	-0.0216447	-0.012815	-3.50366e-16	0.371595	0.88759	1	0.794496	0.961601	1	FALSE	FALSE	FALSE	0	193	193	193	193	-0.073938
E9Q7X7	E9Q7X7	>sp|E9Q7X7|NRX2A_MOUSE Neurexin-2 OS=Mus musculus (Mouse) OX=10090 GN=Nrxn2 PE=1 SV=1	NRXN2	27	15	0.132046	0.134489	0.0679832	0.119176	1.2047e-05	0.280206	0.558628	0.000358865	1	FALSE	FALSE	FALSE	0	273	309	273	309	0.573993
P97447	P97447	>sp|P97447|FHL1_MOUSE Four and a half LIM domains protein 1 OS=Mus musculus (Mouse) OX=10090 GN=Fhl1 PE=1 SV=3	FHL1	10	8	-0.069123	-0.0597105	-0.00967775	0.199377	0.140365	0.639459	0.638393	0.428509	1	FALSE	FALSE	FALSE	0	124	123	124	123	-0.109362
Q6ZQ18	Q6ZQ18	>sp|Q6ZQ18|EFR3B_MOUSE Protein EFR3 homolog B OS=Mus musculus (Mouse) OX=10090 GN=Efr3b PE=1 SV=2	EFR3B	28	21	0.0587951	0.0681274	0.0555881	0.0488482	0.00211167	0.00580033	0.432597	0.0261314	0.128787	FALSE	FALSE	FALSE	0	355	362	355	362	0.0351496
Q8VDM6	Q8VDM6	>sp|Q8VDM6|HNRL1_MOUSE Heterogeneous nuclear ribonucleoprotein U-like protein 1 OS=Mus musculus (Mouse) OX=10090 GN=Hnrnpul1 PE=1 SV=1	HNRNPUL1	7	7	0.0974596	0.0862434	0.0562227	0.0536587	0.0512688	0.096985	0.444897	0.242855	0.66016	FALSE	FALSE	FALSE	0	96	97	96	97	-0.0150886
O35188	O35188	>sp|O35188|X3CL1_MOUSE Fractalkine OS=Mus musculus (Mouse) OX=10090 GN=Cx3cl1 PE=1 SV=3	CX3CL1	7	6	0.102516	0.101215	0.0786526	0.0342522	0.0343247	0.0346541	0.393638	0.190534	0.383993	FALSE	FALSE	FALSE	0	91	92	91	92	-0.0169046
Q61205	Q61205	>sp|Q61205|PA1B3_MOUSE Platelet-activating factor acetylhydrolase IB subunit gamma OS=Mus musculus (Mouse) OX=10090 GN=Pafah1b3 PE=1 SV=1	PAFAH1B3	8	8	0.0339482	0.0366306	4.83486e-16	0.292283	0.163683	1	0.721092	0.46209	1	FALSE	FALSE	FALSE	0	106	109	106	109	0.068073
P09671	P09671	>sp|P09671|SODM_MOUSE Superoxide dismutase [Mn], mitochondrial OS=Mus musculus (Mouse) OX=10090 GN=Sod2 PE=1 SV=3	SOD2	13	12	-0.0581817	-0.0530185	-0.0256341	0.182973	0.0371974	0.34187	0.632496	0.19941	1	FALSE	FALSE	FALSE	0	170	169	170	169	-0.103294
Q9D8W5	Q9D8W5	>sp|Q9D8W5|PSD12_MOUSE 26S proteasome non-ATPase regulatory subunit 12 OS=Mus musculus (Mouse) OX=10090 GN=Psmd12 PE=1 SV=4	PSMD12	28	25	0.0040927	0.00916676	2.2106e-18	0.850295	0.409672	1	0.971885	0.705032	1	FALSE	FALSE	FALSE	0	358	361	358	361	-0.0297142
Q11136	Q11136	>sp|Q11136|PEPD_MOUSE Xaa-Pro dipeptidase OS=Mus musculus (Mouse) OX=10090 GN=Pepd PE=1 SV=3	PEPD	13	13	-0.0485429	-0.0454751	-0.0231865	0.196328	0.168988	0.335816	0.636964	0.468971	1	FALSE	FALSE	FALSE	0	175	168	175	168	-0.282029
P63154	P63154	>sp|P63154|CRNL1_MOUSE Crooked neck-like protein 1 OS=Mus musculus (Mouse) OX=10090 GN=Crnkl1 PE=1 SV=1	CRNKL1	2	1	-0.00119346	0.00855443	-1.64676e-20	0.990917	1	1	0.997696	1	1	FALSE	FALSE	FALSE	0	25	23	25	23	-0.524595
Q8K0D5	Q8K0D5	>sp|Q8K0D5|EFGM_MOUSE Elongation factor G, mitochondrial OS=Mus musculus (Mouse) OX=10090 GN=Gfm1 PE=1 SV=1	GFM1	22	19	-0.00727433	-0.00973409	-1.90787e-16	0.772531	0.643161	1	0.948981	0.854552	1	FALSE	FALSE	FALSE	0	286	286	286	286	-0.0758324
Q9Z1G4	Q9Z1G4	>sp|Q9Z1G4|VPP1_MOUSE V-type proton ATPase 116 kDa subunit a isoform 1 OS=Mus musculus (Mouse) OX=10090 GN=Atp6v0a1 PE=1 SV=3	ATP6V0A1	32	31	-0.0303921	-0.0253953	-5.58186e-16	0.54713	0.207172	1	0.862804	0.516055	1	FALSE	FALSE	FALSE	0	437	437	437	437	-0.0716638
O55234	O55234	>sp|O55234|PSB5_MOUSE Proteasome subunit beta type-5 OS=Mus musculus (Mouse) OX=10090 GN=Psmb5 PE=1 SV=3	PSMB5	16	14	-0.0344163	-0.0310958	-0.013005	0.295675	0.265759	0.46423	0.723416	0.587196	1	FALSE	FALSE	FALSE	0	211	215	211	215	0.028143
Q3TCJ1	Q3TCJ1	>sp|Q3TCJ1|ABRX2_MOUSE BRISC complex subunit Abraxas 2 OS=Mus musculus (Mouse) OX=10090 GN=Abraxas2 PE=1 SV=1	ABRAXAS2	6	3	-0.0499496	-0.0357194	-3.54405e-15	0.273705	0.533807	1	0.714951	0.784927	1	FALSE	FALSE	FALSE	0	65	71	65	71	0.393674
Q99KI0	Q99KI0	>sp|Q99KI0|ACON_MOUSE Aconitate hydratase, mitochondrial OS=Mus musculus (Mouse) OX=10090 GN=Aco2 PE=1 SV=1	ACO2	43	40	-0.00482213	0.000860065	0	0.866165	0.812706	1	0.975761	0.937406	1	FALSE	FALSE	FALSE	0	574	573	574	573	-0.0824739
O55143	O55143	>sp|O55143|AT2A2_MOUSE Sarcoplasmic/endoplasmic reticulum calcium ATPase 2 OS=Mus musculus (Mouse) OX=10090 GN=Atp2a2 PE=1 SV=2	ATP2A2	61	51	-0.0251131	-0.00526889	-4.21835e-17	0.789866	0.812993	1	0.950767	0.937406	1	FALSE	FALSE	FALSE	0	785	787	785	787	-0.0573367
Q9D8N0	Q9D8N0	>sp|Q9D8N0|EF1G_MOUSE Elongation factor 1-gamma OS=Mus musculus (Mouse) OX=10090 GN=Eef1g PE=1 SV=3	EEF1G	17	17	-0.0220071	-0.0259932	-0.0098486	0.348757	0.293247	0.427183	0.777637	0.612693	1	FALSE	FALSE	FALSE	0	231	236	231	236	0.0394595
D3Z7P3	D3Z7P3	>sp|D3Z7P3|GLSK_MOUSE Glutaminase kidney isoform, mitochondrial OS=Mus musculus (Mouse) OX=10090 GN=Gls PE=1 SV=1	GLS	42	35	0.0710687	0.0727828	0.0655593	0.0168668	1.63265e-06	0.010765	0.286687	6.04812e-05	0.193202	FALSE	FALSE	FALSE	0	535	534	535	534	-0.0791393
A2AAY5	A2AAY5	>sp|A2AAY5|SPD2B_MOUSE SH3 and PX domain-containing protein 2B OS=Mus musculus (Mouse) OX=10090 GN=Sh3pxd2b PE=1 SV=1	SH3PXD2B	6	3	-0.140015	-0.139645	-0.128003	0.0040453	0.0122085	0.0018131	0.143422	0.0974488	0.0591536	FALSE	FALSE	FALSE	0	67	76	67	76	0.587894
Q8R2Q4	Q8R2Q4	>sp|Q8R2Q4|RRF2M_MOUSE Ribosome-releasing factor 2, mitochondrial OS=Mus musculus (Mouse) OX=10090 GN=Gfm2 PE=1 SV=2	GFM2	9	7	0.0418082	0.0453928	0.0172866	0.238911	0.187227	0.418288	0.683252	0.491143	1	FALSE	FALSE	FALSE	0	112	113	112	113	-0.0214719
A0A2R8VKG2	A0A2R8VKG2	>tr|A0A2R8VKG2|A0A2R8VKG2_MOUSE RIKEN cDNA D430041D05 gene OS=Mus musculus (Mouse) OX=10090 GN=D430041D05Rik PE=1 SV=1	D430041D05RIK	19	14	0.0582591	0.0651377	0.0485961	0.14931	0.0275161	0.103208	0.597312	0.166204	0.682422	FALSE	FALSE	FALSE	0	229	234	229	234	0.0361139
Q9WUM5	Q9WUM5	>sp|Q9WUM5|SUCA_MOUSE Succinate--CoA ligase [ADP/GDP-forming] subunit alpha, mitochondrial OS=Mus musculus (Mouse) OX=10090 GN=Suclg1 PE=1 SV=4	SUCLG1	9	9	0.0536524	0.0561074	0.0126431	0.167722	0.0202005	0.563141	0.619559	0.137826	1	FALSE	FALSE	FALSE	0	125	126	125	126	-0.0276183
Q91UZ1	Q91UZ1	>tr|Q91UZ1|Q91UZ1_MOUSE 1-phosphatidylinositol 4,5-bisphosphate phosphodiesterase OS=Mus musculus (Mouse) OX=10090 GN=Plcb4 PE=1 SV=1	PLCB4	5	1	0.224676	0.238409	0.085274	0.195348	0.0717193	0.383529	0.636513	0.295625	1	FALSE	FALSE	FALSE	0	49	54	49	54	0.438985
Q9DAK9	Q9DAK9	>sp|Q9DAK9|PHP14_MOUSE 14 kDa phosphohistidine phosphatase OS=Mus musculus (Mouse) OX=10090 GN=Phpt1 PE=1 SV=1	PHPT1	7	6	0.0390737	0.0315154	0	0.347445	0.48101	1	0.776746	0.753526	1	FALSE	FALSE	FALSE	0	89	92	89	92	0.101561
P43274;P43277	P43274;P43277	>sp|P43274|H14_MOUSE Histone H1.4 OS=Mus musculus (Mouse) OX=10090 GN=H1-4 PE=1 SV=2;>sp|P43277|H13_MOUSE Histone H1.3 OS=Mus musculus (Mouse) OX=10090 GN=H1-3 PE=1 SV=2	H1-4;H1-3	3	3	0.0630403	0.031725	0	0.383775	0.535342	1	0.803564	0.785214	1	FALSE	FALSE	FALSE	0	37	42	37	42	0.56275
Q9CPW4	Q9CPW4	>sp|Q9CPW4|ARPC5_MOUSE Actin-related protein 2/3 complex subunit 5 OS=Mus musculus (Mouse) OX=10090 GN=Arpc5 PE=1 SV=3	ARPC5	5	4	-0.0665873	-0.063889	-0.0578962	0.0963106	0.143262	0.0434597	0.521141	0.432623	0.4327	FALSE	FALSE	FALSE	0	63	62	63	62	-0.141229
P43276	P43276	>sp|P43276|H15_MOUSE Histone H1.5 OS=Mus musculus (Mouse) OX=10090 GN=H1-5 PE=1 SV=2	H1-5	6	5	0.16213	0.0865535	2.79451e-16	0.163895	0.0472832	1	0.613076	0.230396	1	FALSE	FALSE	FALSE	0	75	75	75	75	-0.0742932
Q9JIM1	Q9JIM1	>sp|Q9JIM1|S29A1_MOUSE Equilibrative nucleoside transporter 1 OS=Mus musculus (Mouse) OX=10090 GN=Slc29a1 PE=1 SV=3	SLC29A1	1	1	-0.0183393	-0.0184111	0	0.848494	0.852951	1	0.97124	0.94991	1	FALSE	FALSE	FALSE	0	13	14	13	14	0.292473
A0A0J9YTR2	A0A0J9YTR2	>tr|A0A0J9YTR2|A0A0J9YTR2_MOUSE RIKEN cDNA 0610012G03 gene OS=Mus musculus (Mouse) OX=10090 GN=0610012G03Rik PE=1 SV=1	0610012G03RIK	2	2	0.0698791	0.0532136	0	0.427778	0.548862	1	0.821883	0.791978	1	FALSE	FALSE	FALSE	0	27	28	27	28	0.10489
Q99LP6	Q99LP6	>sp|Q99LP6|GRPE1_MOUSE GrpE protein homolog 1, mitochondrial OS=Mus musculus (Mouse) OX=10090 GN=Grpel1 PE=1 SV=1	GRPEL1	10	10	-0.0475757	-0.0626522	-0.0385095	0.21496	0.0612881	0.14466	0.654953	0.271198	0.793157	FALSE	FALSE	FALSE	0	139	139	139	139	-0.0748306
Q8C1A5	Q8C1A5	>sp|Q8C1A5|THOP1_MOUSE Thimet oligopeptidase OS=Mus musculus (Mouse) OX=10090 GN=Thop1 PE=1 SV=1	THOP1	23	21	-0.0390388	-0.0435559	-0.00911512	0.246453	0.0709787	0.550927	0.689377	0.29404	1	FALSE	FALSE	FALSE	0	302	301	302	301	-0.0924535
Q9D1Q6	Q9D1Q6	>sp|Q9D1Q6|ERP44_MOUSE Endoplasmic reticulum resident protein 44 OS=Mus musculus (Mouse) OX=10090 GN=Erp44 PE=1 SV=1	ERP44	16	12	0.0792055	0.0687799	0.044206	0.0123789	0.0225762	0.046185	0.255096	0.147089	0.445863	FALSE	FALSE	FALSE	0	206	209	206	209	0.000293313
Q80ZJ1	Q80ZJ1	>sp|Q80ZJ1|RAP2A_MOUSE Ras-related protein Rap-2a OS=Mus musculus (Mouse) OX=10090 GN=Rap2a PE=1 SV=2	RAP2A	7	5	0.143683	0.107314	0.11962	0.147338	0.0219679	0.101339	0.594497	0.145421	0.675474	FALSE	FALSE	FALSE	0	88	90	88	90	0.0411868
P61226	P61226	>sp|P61226|RAP2B_MOUSE Ras-related protein Rap-2b OS=Mus musculus (Mouse) OX=10090 GN=Rap2b PE=1 SV=1	RAP2B	8	8	-0.0330101	-0.0343703	-2.56248e-15	0.467922	0.477352	1	0.831195	0.751595	1	FALSE	FALSE	FALSE	0	112	112	112	112	-0.0728155
P51855	P51855	>sp|P51855|GSHB_MOUSE Glutathione synthetase OS=Mus musculus (Mouse) OX=10090 GN=Gss PE=1 SV=1	GSS	7	3	0.0529879	0.0438359	5.22501e-16	0.40415	0.434274	1	0.815212	0.72227	1	FALSE	FALSE	FALSE	0	73	75	73	75	0.0652937
Q921J2	Q921J2	>sp|Q921J2|RHEB_MOUSE GTP-binding protein Rheb OS=Mus musculus (Mouse) OX=10090 GN=Rheb PE=1 SV=1	RHEB	10	10	-0.086353	-0.0886033	-0.0316367	0.183172	0.00791557	0.41801	0.632551	0.0714751	1	FALSE	FALSE	FALSE	0	138	137	138	137	-0.108636
Q922J9	Q922J9	>sp|Q922J9|FACR1_MOUSE Fatty acyl-CoA reductase 1 OS=Mus musculus (Mouse) OX=10090 GN=Far1 PE=1 SV=1	FAR1	10	9	0.0204781	0.0118738	0	0.649693	0.65039	1	0.901726	0.857181	1	FALSE	FALSE	FALSE	0	133	132	133	132	-0.114301
Q9ESK3	Q9ESK3	>sp|Q9ESK3|CAN10_MOUSE Calpain-10 OS=Mus musculus (Mouse) OX=10090 GN=Capn10 PE=2 SV=2	CAPN10	2	1	-0.042838	-0.0388771	0	0.58125	0.538255	1	0.873701	0.786491	1	FALSE	FALSE	FALSE	0	21	23	21	23	0.396103
B2RWC4	B2RWC4	>tr|B2RWC4|B2RWC4_MOUSE Gm88 protein OS=Mus musculus (Mouse) OX=10090 GN=Lrrc73 PE=1 SV=1	LRRC73	3	3	0.0915592	0.10571	0.0561962	0.145667	0.0642635	0.202568	0.593192	0.27777	0.940276	FALSE	FALSE	FALSE	0	41	42	41	42	0.0487037
Q93092	Q93092	>sp|Q93092|TALDO_MOUSE Transaldolase OS=Mus musculus (Mouse) OX=10090 GN=Taldo1 PE=1 SV=2	TALDO1	12	10	-0.0149933	0.00859488	2.72757e-17	0.69644	0.715602	1	0.91978	0.891474	1	FALSE	FALSE	FALSE	0	156	157	156	157	-0.0485046
Q8BTY8	Q8BTY8	>sp|Q8BTY8|SCFD2_MOUSE Sec1 family domain-containing protein 2 OS=Mus musculus (Mouse) OX=10090 GN=Scfd2 PE=1 SV=1	SCFD2	10	6	0.00361495	-0.00216211	-2.37288e-16	0.927922	0.942901	1	0.987878	0.989069	1	FALSE	FALSE	FALSE	0	109	113	109	113	0.0811473
Q71M36	Q71M36	>sp|Q71M36|CSPG5_MOUSE Chondroitin sulfate proteoglycan 5 OS=Mus musculus (Mouse) OX=10090 GN=Cspg5 PE=1 SV=2	CSPG5	10	6	0.0341881	0.0418754	1.42492e-16	0.664287	0.361691	1	0.907655	0.66844	1	FALSE	FALSE	FALSE	0	109	118	109	118	0.346207
Q3TLP5	Q3TLP5	>sp|Q3TLP5|ECHD2_MOUSE Enoyl-CoA hydratase domain-containing protein 2, mitochondrial OS=Mus musculus (Mouse) OX=10090 GN=Echdc2 PE=1 SV=2	ECHDC2	1	1	0.0300162	0.0196721	0	0.813207	0.849372	1	0.955823	0.948873	1	FALSE	FALSE	FALSE	0	12	11	12	11	-0.508302
Q3TZZ7	Q3TZZ7	>sp|Q3TZZ7|ESYT2_MOUSE Extended synaptotagmin-2 OS=Mus musculus (Mouse) OX=10090 GN=Esyt2 PE=1 SV=1	ESYT2	13	9	-0.0636812	-0.0603319	-0.0216921	0.21987	0.144329	0.460401	0.65938	0.433286	1	FALSE	FALSE	FALSE	0	158	155	158	155	-0.171336
Q9CZP5	Q9CZP5	>sp|Q9CZP5|BCS1_MOUSE Mitochondrial chaperone BCS1 OS=Mus musculus (Mouse) OX=10090 GN=Bcs1l PE=1 SV=1	BCS1L	17	17	0.0585651	0.0606452	0.0404143	0.0709676	0.0289898	0.108704	0.482151	0.172714	0.696134	FALSE	FALSE	FALSE	0	231	233	231	233	-0.0277066
Q9QYR6	Q9QYR6	>sp|Q9QYR6|MAP1A_MOUSE Microtubule-associated protein 1A OS=Mus musculus (Mouse) OX=10090 GN=Map1a PE=1 SV=2	MAP1A	50	22	-0.0267623	-0.021186	-5.31675e-17	0.684321	0.512909	1	0.913533	0.771908	1	FALSE	FALSE	FALSE	0	507	500	507	500	-0.150646
O35382	O35382	>sp|O35382|EXOC4_MOUSE Exocyst complex component 4 OS=Mus musculus (Mouse) OX=10090 GN=Exoc4 PE=1 SV=2	EXOC4	36	25	0.0222941	0.0174497	0	0.455308	0.458271	1	0.831195	0.737906	1	FALSE	FALSE	FALSE	0	431	430	431	430	-0.0840714
P09103	P09103	>sp|P09103|PDIA1_MOUSE Protein disulfide-isomerase OS=Mus musculus (Mouse) OX=10090 GN=P4hb PE=1 SV=2	P4HB	23	22	0.0481549	0.0517855	0.0181536	0.191713	0.00485927	0.418753	0.634916	0.0498787	1	FALSE	FALSE	FALSE	0	318	320	318	320	-0.0401984
P35285	P35285	>sp|P35285|RB22A_MOUSE Ras-related protein Rab-22A OS=Mus musculus (Mouse) OX=10090 GN=Rab22a PE=1 SV=2	RAB22A	4	3	-0.0474377	-0.0348992	0	0.397611	0.607489	1	0.811716	0.834938	1	FALSE	FALSE	FALSE	0	50	47	50	47	-0.394937
Q64105	Q64105	>sp|Q64105|SPRE_MOUSE Sepiapterin reductase OS=Mus musculus (Mouse) OX=10090 GN=Spr PE=1 SV=1	SPR	12	12	-0.0515256	-0.0560732	-0.0316473	0.207904	0.1282	0.224055	0.649126	0.407517	0.985397	FALSE	FALSE	FALSE	0	166	165	166	165	-0.107249
Q91W90	Q91W90	>sp|Q91W90|TXND5_MOUSE Thioredoxin domain-containing protein 5 OS=Mus musculus (Mouse) OX=10090 GN=Txndc5 PE=1 SV=2	TXNDC5	13	11	0.108561	0.0972956	0.075194	0.086963	0.00252246	0.128247	0.506363	0.0300338	0.749381	FALSE	FALSE	FALSE	0	164	168	164	168	0.0426562
P63328	P63328	>sp|P63328|PP2BA_MOUSE Serine/threonine-protein phosphatase 2B catalytic subunit alpha isoform OS=Mus musculus (Mouse) OX=10090 GN=Ppp3ca PE=1 SV=1	PPP3CA	17	16	0.014707	0.0169552	0	0.70581	0.258994	1	0.923475	0.579004	1	FALSE	FALSE	FALSE	0	229	229	229	229	-0.0718261
P26443	P26443	>sp|P26443|DHE3_MOUSE Glutamate dehydrogenase 1, mitochondrial OS=Mus musculus (Mouse) OX=10090 GN=Glud1 PE=1 SV=1	GLUD1	38	37	-0.0842329	-0.0805899	-0.0739161	0.000625825	2.76691e-07	3.6871e-06	0.0430553	1.3325e-05	0.000484267	FALSE	FALSE	FALSE	0	523	527	523	527	-0.0317059
Q91YH5	Q91YH5	>sp|Q91YH5|ATLA3_MOUSE Atlastin-3 OS=Mus musculus (Mouse) OX=10090 GN=Atl3 PE=1 SV=1	ATL3	10	5	-0.0232475	-0.00649379	0	0.64809	0.863396	1	0.901726	0.951844	1	FALSE	FALSE	FALSE	0	106	114	106	114	0.290554
Q3TC72	Q3TC72	>sp|Q3TC72|FAHD2_MOUSE Fumarylacetoacetate hydrolase domain-containing protein 2A OS=Mus musculus (Mouse) OX=10090 GN=Fahd2 PE=1 SV=1	FAHD2	12	11	0.0191822	0.026056	0	0.679249	0.392789	1	0.911046	0.690578	1	FALSE	FALSE	FALSE	0	159	156	159	156	-0.176637
Q9D898	Q9D898	>sp|Q9D898|ARP5L_MOUSE Actin-related protein 2/3 complex subunit 5-like protein OS=Mus musculus (Mouse) OX=10090 GN=Arpc5l PE=1 SV=1	ARPC5L	4	4	-0.013832	0.00379526	1.08353e-18	0.771854	0.998459	1	0.948981	1	1	FALSE	FALSE	FALSE	0	56	55	56	55	-0.162942
A2A699	A2A699	>sp|A2A699|F1712_MOUSE Protein FAM171A2 OS=Mus musculus (Mouse) OX=10090 GN=Fam171a2 PE=1 SV=1	FAM171A2	19	18	0.0725277	0.0660768	0.0588441	0.0288646	0.0151147	0.0176333	0.362627	0.113424	0.254121	FALSE	FALSE	FALSE	0	258	261	258	261	-0.0136504
Q9JJA9	Q9JJA9	>sp|Q9JJA9|GRASP_MOUSE General receptor for phosphoinositides 1-associated scaffold protein OS=Mus musculus (Mouse) OX=10090 GN=Grasp PE=1 SV=2	GRASP	3	2	-0.0635091	-0.0603329	0	0.497918	0.391251	1	0.844231	0.689277	1	FALSE	FALSE	FALSE	0	37	38	37	38	0.0626266
Q99ME2	Q99ME2	>sp|Q99ME2|WDR6_MOUSE WD repeat-containing protein 6 OS=Mus musculus (Mouse) OX=10090 GN=Wdr6 PE=1 SV=1	WDR6	4	4	-0.123252	-0.117655	-0.0843231	0.189868	0.0319369	0.133965	0.634614	0.184011	0.7659	FALSE	FALSE	FALSE	0	51	50	51	50	-0.176287
Q6TEK5	Q6TEK5	>sp|Q6TEK5|VKORL_MOUSE Vitamin K epoxide reductase complex subunit 1-like protein 1 OS=Mus musculus (Mouse) OX=10090 GN=Vkorc1l1 PE=1 SV=1	VKORC1L1	3	3	0.0576106	0.0563836	2.89778e-16	0.473213	0.330809	1	0.833319	0.643019	1	FALSE	FALSE	FALSE	0	42	42	42	42	-0.0726222
Q9CRC0	Q9CRC0	>sp|Q9CRC0|VKOR1_MOUSE Vitamin K epoxide reductase complex subunit 1 OS=Mus musculus (Mouse) OX=10090 GN=Vkorc1 PE=1 SV=1	VKORC1	1	1	0.289615	0.271661	0.170919	0.0750513	0.0307397	0.149146	0.487774	0.179439	0.803396	FALSE	FALSE	FALSE	0	12	13	12	13	0.351912
Q9WV96	Q9WV96	>sp|Q9WV96|T10B_MOUSE Mitochondrial import inner membrane translocase subunit Tim10 B OS=Mus musculus (Mouse) OX=10090 GN=Timm10b PE=1 SV=1	TIMM10B	8	7	0.00363018	-0.00075127	-2.66115e-16	0.948111	0.963148	1	0.993383	0.999158	1	FALSE	FALSE	FALSE	0	104	106	104	106	0.0290109
Q9JIG8	Q9JIG8	>sp|Q9JIG8|PRAF2_MOUSE PRA1 family protein 2 OS=Mus musculus (Mouse) OX=10090 GN=Praf2 PE=1 SV=1	PRAF2	4	2	-0.0140033	0.0112477	0	0.862803	0.88431	1	0.975695	0.961601	1	FALSE	FALSE	FALSE	0	41	40	41	40	-0.190521
O88351	O88351	>sp|O88351|IKKB_MOUSE Inhibitor of nuclear factor kappa-B kinase subunit beta OS=Mus musculus (Mouse) OX=10090 GN=Ikbkb PE=1 SV=1	IKBKB	1	1	0.0167402	0.00673572	0	0.879534	0.876131	1	0.980082	0.957663	1	FALSE	FALSE	FALSE	0	13	11	13	11	-0.833912
Q9D8S4	Q9D8S4	>sp|Q9D8S4|ORN_MOUSE Oligoribonuclease, mitochondrial OS=Mus musculus (Mouse) OX=10090 GN=Rexo2 PE=1 SV=2	REXO2	2	2	-0.0341734	-0.045749	-4.56078e-15	0.634522	0.613959	1	0.897529	0.83893	1	FALSE	FALSE	FALSE	0	28	28	28	28	-0.0724715
P46471	P46471	>sp|P46471|PRS7_MOUSE 26S proteasome regulatory subunit 7 OS=Mus musculus (Mouse) OX=10090 GN=Psmc2 PE=1 SV=5	PSMC2	28	24	0.0013154	0.000952793	0	0.965856	0.804682	1	0.99433	0.933974	1	FALSE	FALSE	FALSE	0	374	374	374	374	-0.0765419
P21460	P21460	>sp|P21460|CYTC_MOUSE Cystatin-C OS=Mus musculus (Mouse) OX=10090 GN=Cst3 PE=1 SV=2	CST3	2	2	-0.0726512	-0.0800838	-3.20624e-17	0.365373	0.383011	1	0.792041	0.683787	1	FALSE	FALSE	FALSE	0	28	28	28	28	-0.0724715
O88990;P57780;Q7TPR4	O88990;P57780;Q7TPR4	>sp|O88990|ACTN3_MOUSE Alpha-actinin-3 OS=Mus musculus (Mouse) OX=10090 GN=Actn3 PE=2 SV=1;>sp|P57780|ACTN4_MOUSE Alpha-actinin-4 OS=Mus musculus (Mouse) OX=10090 GN=Actn4 PE=1 SV=1;>sp|Q7TPR4|ACTN1_MOUSE Alpha-actinin-1 OS=Mus musculus (Mouse) OX=10090 GN=Actn1 PE=1 SV=1	ACTN3;ACTN4;ACTN1	1	1	0.0707107	0.070014	0.0595099	0.114752	0.201438	0.217093	0.553593	0.509235	0.975963	FALSE	FALSE	FALSE	0	14	14	14	14	-0.0720387
Q99PV0	Q99PV0	>sp|Q99PV0|PRP8_MOUSE Pre-mRNA-processing-splicing factor 8 OS=Mus musculus (Mouse) OX=10090 GN=Prpf8 PE=1 SV=2	PRPF8	53	23	0.0791079	0.0798333	2.49342e-15	0.489244	0.000762525	1	0.838974	0.011566	1	FALSE	FALSE	FALSE	0	480	522	480	522	0.375709
Q8VD33	Q8VD33	>sp|Q8VD33|SGTB_MOUSE Small glutamine-rich tetratricopeptide repeat-containing protein beta OS=Mus musculus (Mouse) OX=10090 GN=Sgtb PE=1 SV=1	SGTB	4	3	-0.150922	-0.145019	-0.109475	0.00930469	0.0220949	0.0166008	0.228816	0.145595	0.247897	FALSE	FALSE	FALSE	0	51	50	51	50	-0.169326
Q63844	Q63844	>sp|Q63844|MK03_MOUSE Mitogen-activated protein kinase 3 OS=Mus musculus (Mouse) OX=10090 GN=Mapk3 PE=1 SV=5	MAPK3	15	15	-0.0282823	-0.0193146	-3.01726e-17	0.569707	0.434812	1	0.870155	0.72227	1	FALSE	FALSE	FALSE	0	207	208	207	208	-0.0487285
Q9D855	Q9D855	>sp|Q9D855|QCR7_MOUSE Cytochrome b-c1 complex subunit 7 OS=Mus musculus (Mouse) OX=10090 GN=Uqcrb PE=1 SV=3	UQCRB	10	10	-0.0113076	-0.0261537	0	0.805801	0.403379	1	0.954051	0.70017	1	FALSE	FALSE	FALSE	0	139	140	139	140	-0.0361606
P12265	P12265	>sp|P12265|BGLR_MOUSE Beta-glucuronidase OS=Mus musculus (Mouse) OX=10090 GN=Gusb PE=1 SV=2	GUSB	1	1	0.0293509	0.0119326	-3.07212e-19	0.761507	0.811152	1	0.944164	0.937406	1	FALSE	FALSE	FALSE	0	14	14	14	14	-0.0720387
D3YZU1	D3YZU1	>sp|D3YZU1|SHAN1_MOUSE SH3 and multiple ankyrin repeat domains protein 1 OS=Mus musculus (Mouse) OX=10090 GN=Shank1 PE=1 SV=1	SHANK1	19	7	-0.0578789	-0.057722	0	0.471446	0.199195	1	0.831841	0.505998	1	FALSE	FALSE	FALSE	0	177	178	177	178	-0.0547126
Q922P9	Q922P9	>sp|Q922P9|GLYR1_MOUSE Putative oxidoreductase GLYR1 OS=Mus musculus (Mouse) OX=10090 GN=Glyr1 PE=1 SV=1	GLYR1	10	6	0.0692091	0.0568857	0.0507815	0.0812696	0.216353	0.0811363	0.499104	0.526981	0.602682	FALSE	FALSE	FALSE	0	105	106	105	106	-0.0108248
P29341	P29341	>sp|P29341|PABP1_MOUSE Polyadenylate-binding protein 1 OS=Mus musculus (Mouse) OX=10090 GN=Pabpc1 PE=1 SV=2	PABPC1	29	28	0.00679713	0.0102516	1.93345e-17	0.784693	0.526853	1	0.950237	0.781965	1	FALSE	FALSE	FALSE	0	396	400	396	400	-0.0195519
Q6PHQ9	Q6PHQ9	>tr|Q6PHQ9|Q6PHQ9_MOUSE Polyadenylate-binding protein OS=Mus musculus (Mouse) OX=10090 GN=Pabpc4 PE=1 SV=1	PABPC4	15	12	0.0342626	0.0358536	0.006869	0.237825	0.35281	0.58301	0.682715	0.66361	1	FALSE	FALSE	FALSE	0	189	189	189	189	-0.0765772
P70302	P70302	>sp|P70302|STIM1_MOUSE Stromal interaction molecule 1 OS=Mus musculus (Mouse) OX=10090 GN=Stim1 PE=1 SV=2	STIM1	10	8	-0.00789616	-0.0201749	0	0.866526	0.542294	1	0.975761	0.787634	1	FALSE	FALSE	FALSE	0	120	127	120	127	0.208786
Q3TMH2	Q3TMH2	>sp|Q3TMH2|SCRN3_MOUSE Secernin-3 OS=Mus musculus (Mouse) OX=10090 GN=Scrn3 PE=1 SV=1	SCRN3	3	2	0.0387331	0.0540193	2.46715e-13	0.566104	0.376737	0.999999	0.868828	0.677753	1	FALSE	FALSE	FALSE	0	29	35	29	35	0.887161
Q00915	Q00915	>sp|Q00915|RET1_MOUSE Retinol-binding protein 1 OS=Mus musculus (Mouse) OX=10090 GN=Rbp1 PE=1 SV=2	RBP1	4	1	-0.123454	-0.0641949	-0.0150196	0.273517	0.581114	0.688749	0.714951	0.81596	1	FALSE	FALSE	FALSE	0	38	32	38	32	-0.956363
Q8BYN5	Q8BYN5	>sp|Q8BYN5|FSD1L_MOUSE FSD1-like protein OS=Mus musculus (Mouse) OX=10090 GN=Fsd1l PE=1 SV=2	FSD1L	13	10	-0.0272992	-0.0215909	0	0.539959	0.418739	1	0.860998	0.710271	1	FALSE	FALSE	FALSE	0	160	163	160	163	0.0209999
P46660	P46660	>sp|P46660|AINX_MOUSE Alpha-internexin OS=Mus musculus (Mouse) OX=10090 GN=Ina PE=1 SV=3	INA	22	20	-0.0784544	-0.0851111	-0.0334049	0.138351	0.000404345	0.346717	0.582993	0.00685253	1	FALSE	FALSE	FALSE	0	293	288	293	288	-0.163399
Q9WV02	Q9WV02	>sp|Q9WV02|RBMX_MOUSE RNA-binding motif protein, X chromosome OS=Mus musculus (Mouse) OX=10090 GN=Rbmx PE=1 SV=1	RBMX	15	14	0.0843133	0.092481	0.0803924	0.0362308	0.000272366	0.019453	0.401814	0.00493417	0.271544	FALSE	FALSE	FALSE	0	199	201	199	201	-0.024468
O35250	O35250	>sp|O35250|EXOC7_MOUSE Exocyst complex component 7 OS=Mus musculus (Mouse) OX=10090 GN=Exoc7 PE=1 SV=2	EXOC7	28	27	-0.01492	-0.0128668	0	0.592885	0.634698	1	0.88089	0.849522	1	FALSE	FALSE	FALSE	0	381	381	381	381	-0.0734717
O88844	O88844	>sp|O88844|IDHC_MOUSE Isocitrate dehydrogenase [NADP] cytoplasmic OS=Mus musculus (Mouse) OX=10090 GN=Idh1 PE=1 SV=2	IDH1	34	34	0.0670114	0.0622602	0.0471105	0.0460465	2.32164e-05	0.0759392	0.428817	0.000620756	0.587382	FALSE	FALSE	FALSE	0	472	470	472	470	-0.0969142
O08529	O08529	>sp|O08529|CAN2_MOUSE Calpain-2 catalytic subunit OS=Mus musculus (Mouse) OX=10090 GN=Capn2 PE=1 SV=4	CAPN2	24	19	0.0756074	0.0664193	0.0338632	0.059418	0.00713054	0.243948	0.453559	0.0657215	1	FALSE	FALSE	FALSE	0	295	303	295	303	0.0694786
Q3UMG5	Q3UMG5	>sp|Q3UMG5|LRCH2_MOUSE Leucine-rich repeat and calponin homology domain-containing protein 2 OS=Mus musculus (Mouse) OX=10090 GN=Lrch2 PE=2 SV=2	LRCH2	5	4	-0.128232	-0.119694	-0.0809943	0.0374233	0.0646332	0.0862142	0.404999	0.278077	0.622789	FALSE	FALSE	FALSE	0	58	55	58	55	-0.355949
O08638;Q61879	O08638;Q61879	>sp|O08638|MYH11_MOUSE Myosin-11 OS=Mus musculus (Mouse) OX=10090 GN=Myh11 PE=1 SV=1;>sp|Q61879|MYH10_MOUSE Myosin-10 OS=Mus musculus (Mouse) OX=10090 GN=Myh10 PE=1 SV=2	MYH11;MYH10	3	3	0.422275	0.296277	0.185963	0.163282	0.00056266	0.321362	0.612384	0.00890852	1	FALSE	TRUE	FALSE	1	41	42	41	42	0.0621359
Q6IFX2	Q6IFX2	>sp|Q6IFX2|K1C42_MOUSE Keratin, type I cytoskeletal 42 OS=Mus musculus (Mouse) OX=10090 GN=Krt42 PE=1 SV=1	KRT42	3	3	-0.144758	-0.0677103	-3.23019e-15	0.618084	0.33049	1	0.890968	0.643017	1	FALSE	FALSE	FALSE	0	42	40	42	40	-0.322626
Q9CRB6	Q9CRB6	>sp|Q9CRB6|TPPP3_MOUSE Tubulin polymerization-promoting protein family member 3 OS=Mus musculus (Mouse) OX=10090 GN=Tppp3 PE=1 SV=1	TPPP3	4	3	-0.0547377	-0.0790464	-0.0126923	0.35626	0.124171	0.601439	0.784615	0.401558	1	FALSE	FALSE	FALSE	0	51	47	51	47	-0.495945
Q8BMK4	Q8BMK4	>sp|Q8BMK4|CKAP4_MOUSE Cytoskeleton-associated protein 4 OS=Mus musculus (Mouse) OX=10090 GN=Ckap4 PE=1 SV=2	CKAP4	33	30	0.0958235	0.0896981	0.0863251	0.00522881	1.20395e-05	0.00132	0.169053	0.000358865	0.0479672	FALSE	FALSE	FALSE	0	434	444	434	444	0.0461897
Q80VE5	Q80VE5	>tr|Q80VE5|Q80VE5_MOUSE Rab-GAP TBC domain-containing protein OS=Mus musculus (Mouse) OX=10090 GN=Tbc1d22b PE=1 SV=1	TBC1D22B	7	3	-0.0230104	-0.0168901	-0.00536478	0.601351	0.839091	0.719031	0.884268	0.945291	1	FALSE	FALSE	FALSE	0	76	69	76	69	-0.584475
O70166	O70166	>sp|O70166|STMN3_MOUSE Stathmin-3 OS=Mus musculus (Mouse) OX=10090 GN=Stmn3 PE=1 SV=1	STMN3	5	5	-0.159087	-0.127662	-0.102566	0.0226149	0.0218969	0.0304209	0.33491	0.145284	0.356598	FALSE	FALSE	FALSE	0	69	68	69	68	-0.149426
P02535	P02535	>sp|P02535|K1C10_MOUSE Keratin, type I cytoskeletal 10 OS=Mus musculus (Mouse) OX=10090 GN=Krt10 PE=1 SV=3	KRT10	10	8	-0.189716	-0.119373	-5.75706e-17	0.495148	0.0398312	1	0.843807	0.207877	1	FALSE	FALSE	FALSE	0	115	108	115	108	-0.40501
P70303;P70698	P70303;P70698	>sp|P70303|PYRG2_MOUSE CTP synthase 2 OS=Mus musculus (Mouse) OX=10090 GN=Ctps2 PE=1 SV=1;>sp|P70698|PYRG1_MOUSE CTP synthase 1 OS=Mus musculus (Mouse) OX=10090 GN=Ctps1 PE=1 SV=2	CTPS2;CTPS1	2	2	0.00530985	-0.0130862	0	0.949844	0.866416	1	0.993383	0.953173	1	FALSE	FALSE	FALSE	0	28	28	28	28	-0.0724715
P80313	P80313	>sp|P80313|TCPH_MOUSE T-complex protein 1 subunit eta OS=Mus musculus (Mouse) OX=10090 GN=Cct7 PE=1 SV=1	CCT7	35	32	0.0406606	0.0327593	0.0270203	0.121279	0.0275233	0.126012	0.560516	0.166204	0.739316	FALSE	FALSE	FALSE	0	463	471	463	471	0.018952
Q60902	Q60902	>sp|Q60902|EP15R_MOUSE Epidermal growth factor receptor substrate 15-like 1 OS=Mus musculus (Mouse) OX=10090 GN=Eps15l1 PE=1 SV=3	EPS15L1	31	28	0.0527455	0.043327	0.0206143	0.226371	0.0187207	0.409968	0.669087	0.131454	1	FALSE	FALSE	FALSE	0	393	409	393	409	0.139295
Q9WUD1	Q9WUD1	>sp|Q9WUD1|CHIP_MOUSE STIP1 homology and U box-containing protein 1 OS=Mus musculus (Mouse) OX=10090 GN=Stub1 PE=1 SV=1	STUB1	16	11	0.0370245	0.0331804	0.00309875	0.241212	0.18206	0.723302	0.684294	0.483785	1	FALSE	FALSE	FALSE	0	194	191	194	191	-0.151389
Q8VDD5	Q8VDD5	>sp|Q8VDD5|MYH9_MOUSE Myosin-9 OS=Mus musculus (Mouse) OX=10090 GN=Myh9 PE=1 SV=4	MYH9	44	13	0.155623	0.158951	0.0569989	0.255012	1.79891e-06	0.466287	0.695148	6.5797e-05	1	FALSE	TRUE	FALSE	1	362	402	362	402	0.487447
P26041;P26043	P26041;P26043	>sp|P26041|MOES_MOUSE Moesin OS=Mus musculus (Mouse) OX=10090 GN=Msn PE=1 SV=3;>sp|P26043|RADI_MOUSE Radixin OS=Mus musculus (Mouse) OX=10090 GN=Rdx PE=1 SV=3	MSN;RDX	1	1	-0.157964	-0.202762	-0.136516	0.204168	0.227858	0.12123	0.642688	0.542062	0.728291	FALSE	FALSE	FALSE	0	14	14	14	14	-0.0720387
Q5ND29	Q5ND29	>sp|Q5ND29|RILP_MOUSE Rab-interacting lysosomal protein OS=Mus musculus (Mouse) OX=10090 GN=Rilp PE=1 SV=1	RILP	1	1	-0.099095	-0.091055	-0.0737341	0.0907259	0.194478	0.156434	0.513018	0.500842	0.818547	FALSE	FALSE	FALSE	0	13	14	13	14	0.282523
O09012	O09012	>sp|O09012|PEX5_MOUSE Peroxisomal targeting signal 1 receptor OS=Mus musculus (Mouse) OX=10090 GN=Pex5 PE=1 SV=2	PEX5	17	9	0.0401034	0.0386216	3.64696e-16	0.277648	0.376797	1	0.715338	0.677753	1	FALSE	FALSE	FALSE	0	193	206	193	206	0.263081
P09405	P09405	>sp|P09405|NUCL_MOUSE Nucleolin OS=Mus musculus (Mouse) OX=10090 GN=Ncl PE=1 SV=2	NCL	24	22	0.0889133	0.0823895	0.071656	0.012929	0.000316866	0.0213706	0.259013	0.00561709	0.287881	FALSE	FALSE	FALSE	0	320	325	320	325	0.00839505
Q9JKY5	Q9JKY5	>sp|Q9JKY5|HIP1R_MOUSE Huntingtin-interacting protein 1-related protein OS=Mus musculus (Mouse) OX=10090 GN=Hip1r PE=1 SV=2	HIP1R	16	10	-0.00730555	-0.00738151	1.08608e-18	0.864287	0.672761	1	0.975761	0.86919	1	FALSE	FALSE	FALSE	0	179	188	179	188	0.196116
Q8C4Y3	Q8C4Y3	>sp|Q8C4Y3|NELFB_MOUSE Negative elongation factor B OS=Mus musculus (Mouse) OX=10090 GN=Nelfb PE=1 SV=2	NELFB	2	2	-0.0125353	-0.0101418	-1.64467e-19	0.782478	0.722649	1	0.950237	0.895433	1	FALSE	FALSE	FALSE	0	24	24	24	24	-0.0797408
P27773	P27773	>sp|P27773|PDIA3_MOUSE Protein disulfide-isomerase A3 OS=Mus musculus (Mouse) OX=10090 GN=Pdia3 PE=1 SV=2	PDIA3	38	36	0.0567753	0.0579506	0.0388901	0.119743	6.31194e-05	0.149272	0.559414	0.00144953	0.803396	FALSE	FALSE	FALSE	0	515	522	515	522	-0.00322352
Q810J8	Q810J8	>sp|Q810J8|ZFYV1_MOUSE Zinc finger FYVE domain-containing protein 1 OS=Mus musculus (Mouse) OX=10090 GN=Zfyve1 PE=1 SV=2	ZFYVE1	15	7	0.0584361	0.0619559	0.0313324	0.196535	0.113331	0.239358	0.637003	0.38256	1	FALSE	FALSE	FALSE	0	150	166	150	166	0.460272
Q9CX34	Q9CX34	>sp|Q9CX34|SGT1_MOUSE Protein SGT1 homolog OS=Mus musculus (Mouse) OX=10090 GN=Sugt1 PE=1 SV=3	SUGT1	14	11	0.0211207	0.0206729	7.57424e-17	0.554253	0.520586	1	0.864112	0.777985	1	FALSE	FALSE	FALSE	0	174	180	174	180	0.100063
Q8BUW1	Q8BUW1	>tr|Q8BUW1|Q8BUW1_MOUSE Potassium channel, subfamily K, member 10 OS=Mus musculus (Mouse) OX=10090 GN=Kcnk10 PE=1 SV=1	KCNK10	1	1	-0.0071485	-0.00556664	3.64919e-19	0.923808	0.862051	1	0.987878	0.951754	1	FALSE	FALSE	FALSE	0	14	14	14	14	-0.0720387
P28738	P28738	>sp|P28738|KIF5C_MOUSE Kinesin heavy chain isoform 5C OS=Mus musculus (Mouse) OX=10090 GN=Kif5c PE=1 SV=3	KIF5C	42	34	0.048293	0.0274514	2.93953e-11	0.434228	0.0623947	0.999985	0.822611	0.274265	1	FALSE	FALSE	FALSE	0	518	532	518	532	0.0739498
P60122	P60122	>sp|P60122|RUVB1_MOUSE RuvB-like 1 OS=Mus musculus (Mouse) OX=10090 GN=Ruvbl1 PE=1 SV=1	RUVBL1	17	15	0.0302584	0.0191856	7.95472e-16	0.477018	0.543192	1	0.836061	0.787928	1	FALSE	FALSE	FALSE	0	235	223	235	223	-0.343739
Q69ZK0	Q69ZK0	>sp|Q69ZK0|PREX1_MOUSE Phosphatidylinositol 3,4,5-trisphosphate-dependent Rac exchanger 1 protein OS=Mus musculus (Mouse) OX=10090 GN=Prex1 PE=1 SV=2	PREX1	17	9	-0.0509455	-0.0408586	0	0.520328	0.23756	1	0.853285	0.553448	1	FALSE	FALSE	FALSE	0	176	171	176	171	-0.237032
Q8K4Q0	Q8K4Q0	>sp|Q8K4Q0|RPTOR_MOUSE Regulatory-associated protein of mTOR OS=Mus musculus (Mouse) OX=10090 GN=Rptor PE=1 SV=1	RPTOR	21	14	0.122407	0.0797674	0.065894	0.113169	0.00499593	0.222221	0.551552	0.0511	0.982427	FALSE	FALSE	FALSE	0	238	271	238	271	0.624053
Q9ESX5	Q9ESX5	>sp|Q9ESX5|DKC1_MOUSE H/ACA ribonucleoprotein complex subunit DKC1 OS=Mus musculus (Mouse) OX=10090 GN=Dkc1 PE=1 SV=4	DKC1	9	4	0.0680655	0.0509859	1.10045e-11	0.149457	0.197854	0.999988	0.597312	0.505285	1	FALSE	FALSE	FALSE	0	92	88	92	88	-0.309417
Q9JII6	Q9JII6	>sp|Q9JII6|AK1A1_MOUSE Aldo-keto reductase family 1 member A1 OS=Mus musculus (Mouse) OX=10090 GN=Akr1a1 PE=1 SV=3	AKR1A1	18	14	-0.0339751	-0.0163966	-5.119e-18	0.289432	0.680829	1	0.719865	0.875503	1	FALSE	FALSE	FALSE	0	228	227	228	227	-0.0949156
Q8CIQ7	Q8CIQ7	>sp|Q8CIQ7|DOCK3_MOUSE Dedicator of cytokinesis protein 3 OS=Mus musculus (Mouse) OX=10090 GN=Dock3 PE=1 SV=1	DOCK3	34	14	0.0959523	0.0385035	4.23378e-17	0.494423	0.173689	1	0.843807	0.474585	1	FALSE	FALSE	FALSE	0	320	353	320	353	0.455141
Q9JLI8	Q9JLI8	>sp|Q9JLI8|SART3_MOUSE Squamous cell carcinoma antigen recognized by T-cells 3 OS=Mus musculus (Mouse) OX=10090 GN=Sart3 PE=1 SV=1	SART3	6	4	0.0356321	0.0255933	6.89743e-17	0.649123	0.761038	1	0.901726	0.910241	1	FALSE	FALSE	FALSE	0	69	72	69	72	0.156459
P54285;Q8CC27;Q8R0S4;Q8R3Z5	P54285;Q8CC27;Q8R0S4;Q8R3Z5	>sp|P54285|CACB3_MOUSE Voltage-dependent L-type calcium channel subunit beta-3 OS=Mus musculus (Mouse) OX=10090 GN=Cacnb3 PE=1 SV=2;>sp|Q8CC27|CACB2_MOUSE Voltage-dependent L-type calcium channel subunit beta-2 OS=Mus musculus (Mouse) OX=10090 GN=Cacnb2 PE=1 SV=1;>sp|Q8R0S4|CACB4_MOUSE Voltage-dependent L-type calcium channel subunit beta-4 OS=Mus musculus (Mouse) OX=10090 GN=Cacnb4 PE=1 SV=2;>sp…	CACNB3;CACNB2;CACNB4;CACNB1	2	2	0.0739338	0.0919411	0.0650755	0.290443	0.265824	0.121972	0.720063	0.587196	0.728291	FALSE	FALSE	FALSE	0	28	28	28	28	-0.0724715
Q64010	Q64010	>sp|Q64010|CRK_MOUSE Adapter molecule crk OS=Mus musculus (Mouse) OX=10090 GN=Crk PE=1 SV=1	CRK	14	12	-0.0710408	-0.0645923	-0.0513069	0.0724305	0.0572827	0.0926748	0.482151	0.25923	0.648387	FALSE	FALSE	FALSE	0	179	183	179	183	0.0431135
P62484	P62484	>sp|P62484|ABI2_MOUSE Abl interactor 2 OS=Mus musculus (Mouse) OX=10090 GN=Abi2 PE=1 SV=1	ABI2	8	8	-0.0575949	-0.0538324	-0.0390541	0.0750203	0.215064	0.108775	0.487774	0.525456	0.696134	FALSE	FALSE	FALSE	0	109	108	109	108	-0.118514
Q62108;Q811D0	Q62108;Q811D0	>sp|Q62108|DLG4_MOUSE Disks large homolog 4 OS=Mus musculus (Mouse) OX=10090 GN=Dlg4 PE=1 SV=1;>sp|Q811D0|DLG1_MOUSE Disks large homolog 1 OS=Mus musculus (Mouse) OX=10090 GN=Dlg1 PE=1 SV=1	DLG4;DLG1	2	2	-0.0554623	-0.0331741	0	0.446624	0.602103	1	0.827894	0.831396	1	FALSE	FALSE	FALSE	0	28	28	28	28	-0.0724715
P70175	P70175	>sp|P70175|DLG3_MOUSE Disks large homolog 3 OS=Mus musculus (Mouse) OX=10090 GN=Dlg3 PE=1 SV=1	DLG3	31	26	0.0464764	0.0488141	0.0359509	0.124265	0.0140023	0.0900611	0.564276	0.10732	0.64116	FALSE	FALSE	FALSE	0	396	414	396	414	0.15636
Q9CRD2	Q9CRD2	>sp|Q9CRD2|EMC2_MOUSE ER membrane protein complex subunit 2 OS=Mus musculus (Mouse) OX=10090 GN=Emc2 PE=1 SV=1	EMC2	11	10	-0.0210265	-0.0153372	0	0.535636	0.644572	1	0.860084	0.855138	1	FALSE	FALSE	FALSE	0	146	147	146	147	-0.0338694
P83510;P97820;Q9JM52	P83510;P97820;Q9JM52	>sp|P83510|TNIK_MOUSE Traf2 and NCK-interacting protein kinase OS=Mus musculus (Mouse) OX=10090 GN=Tnik PE=1 SV=2;>sp|P97820|M4K4_MOUSE Mitogen-activated protein kinase kinase kinase kinase 4 OS=Mus musculus (Mouse) OX=10090 GN=Map4k4 PE=1 SV=1;>sp|Q9JM52|MINK1_MOUSE Misshapen-like kinase 1 OS=Mus musculus (Mouse) OX=10090 GN=Mink1 PE=1 SV=3	TNIK;MAP4K4;MINK1	10	10	-0.00369639	-0.0433249	-5.40616e-20	0.974704	0.182069	1	0.996039	0.483785	1	FALSE	FALSE	FALSE	0	134	138	134	138	0.0740992
P29391	P29391	>sp|P29391|FRIL1_MOUSE Ferritin light chain 1 OS=Mus musculus (Mouse) OX=10090 GN=Ftl1 PE=1 SV=2	FTL1	9	8	-0.0764266	-0.0667533	-0.00276363	0.276545	0.212378	0.840634	0.715338	0.522715	1	FALSE	FALSE	FALSE	0	122	122	122	122	-0.0811816
Q9CQN7	Q9CQN7	>sp|Q9CQN7|RM41_MOUSE 39S ribosomal protein L41, mitochondrial OS=Mus musculus (Mouse) OX=10090 GN=Mrpl41 PE=1 SV=1	MRPL41	7	7	-0.0395904	-0.0471339	-0.0111814	0.324843	0.264115	0.55735	0.753999	0.585919	1	FALSE	FALSE	FALSE	0	96	96	96	96	-0.0640942
Q9CY28	Q9CY28	>sp|Q9CY28|GTPB8_MOUSE GTP-binding protein 8 OS=Mus musculus (Mouse) OX=10090 GN=Gtpbp8 PE=2 SV=1	GTPBP8	5	3	-0.0874906	-0.0870239	-0.00593048	0.251943	0.144598	0.766924	0.691316	0.433307	1	FALSE	FALSE	FALSE	0	50	52	50	52	0.114017
P52019	P52019	>sp|P52019|ERG1_MOUSE Squalene monooxygenase OS=Mus musculus (Mouse) OX=10090 GN=Sqle PE=2 SV=1	SQLE	7	6	-0.00821392	-0.00549075	0	0.861345	0.923231	1	0.975695	0.977354	1	FALSE	FALSE	FALSE	0	84	83	84	83	-0.132269
Q9CXJ4	Q9CXJ4	>sp|Q9CXJ4|MITOS_MOUSE Mitochondrial potassium channel ATP-binding subunit OS=Mus musculus (Mouse) OX=10090 GN=Abcb8 PE=1 SV=1	ABCB8	17	15	0.0161593	0.00666411	0	0.650264	0.862332	1	0.902034	0.951754	1	FALSE	FALSE	FALSE	0	220	221	220	221	-0.0423302
Q9DBL9	Q9DBL9	>sp|Q9DBL9|ABHD5_MOUSE 1-acylglycerol-3-phosphate O-acyltransferase ABHD5 OS=Mus musculus (Mouse) OX=10090 GN=Abhd5 PE=1 SV=1	ABHD5	3	3	-0.0452763	-0.037675	-7.78415e-14	0.402824	0.464438	0.999999	0.813861	0.741637	1	FALSE	FALSE	FALSE	0	41	39	41	39	-0.335842
Q3UI43	Q3UI43	>sp|Q3UI43|BABA1_MOUSE BRISC and BRCA1-A complex member 1 OS=Mus musculus (Mouse) OX=10090 GN=Babam1 PE=1 SV=1	BABAM1	3	3	-0.00087871	-0.00318401	6.56181e-17	0.98791	0.960231	1	0.997593	0.997694	1	FALSE	FALSE	FALSE	0	40	39	40	39	-0.214211
P49443	P49443	>sp|P49443|PPM1A_MOUSE Protein phosphatase 1A OS=Mus musculus (Mouse) OX=10090 GN=Ppm1a PE=1 SV=1	PPM1A	17	13	-0.0021425	-0.00784665	0	0.951619	0.887935	1	0.993749	0.961601	1	FALSE	FALSE	FALSE	0	206	214	206	214	0.123058
P36993	P36993	>sp|P36993|PPM1B_MOUSE Protein phosphatase 1B OS=Mus musculus (Mouse) OX=10090 GN=Ppm1b PE=1 SV=1	PPM1B	6	5	0.0316739	0.0277503	3.37792e-14	0.587205	0.414886	1	0.876815	0.707683	1	FALSE	FALSE	FALSE	0	80	78	80	78	-0.199457
Q9DAW6	Q9DAW6	>sp|Q9DAW6|PRP4_MOUSE U4/U6 small nuclear ribonucleoprotein Prp4 OS=Mus musculus (Mouse) OX=10090 GN=Prpf4 PE=1 SV=1	PRPF4	7	5	0.0191798	0.00950285	6.00408e-19	0.745992	0.758748	1	0.939466	0.909731	1	FALSE	FALSE	FALSE	0	72	79	72	79	0.409079
Q9CZU6	Q9CZU6	>sp|Q9CZU6|CISY_MOUSE Citrate synthase, mitochondrial OS=Mus musculus (Mouse) OX=10090 GN=Cs PE=1 SV=1	CS	26	21	0.0134908	0.00838456	0	0.606364	0.200303	1	0.887726	0.507697	1	FALSE	FALSE	FALSE	0	332	337	332	337	0.0031818
Q91WM2	Q91WM2	>sp|Q91WM2|HDHD5_MOUSE Haloacid dehalogenase-like hydrolase domain-containing 5 OS=Mus musculus (Mouse) OX=10090 GN=Hdhd5 PE=1 SV=1	HDHD5	4	3	-0.0621555	-0.060588	-3.83859e-18	0.415315	0.326657	1	0.818725	0.639398	1	FALSE	FALSE	FALSE	0	47	46	47	46	-0.190669
O88986	O88986	>sp|O88986|KBL_MOUSE 2-amino-3-ketobutyrate coenzyme A ligase, mitochondrial OS=Mus musculus (Mouse) OX=10090 GN=Gcat PE=1 SV=2	GCAT	7	6	0.0461092	0.0182054	0	0.215967	0.732136	1	0.654953	0.89984	1	FALSE	FALSE	FALSE	0	84	85	84	85	-0.0239405
Q9QYX7	Q9QYX7	>sp|Q9QYX7|PCLO_MOUSE Protein piccolo OS=Mus musculus (Mouse) OX=10090 GN=Pclo PE=1 SV=4	PCLO	60	11	0.025198	0.0171458	0	0.725339	0.62226	1	0.930729	0.841881	1	FALSE	FALSE	FALSE	0	460	452	460	452	-0.189193
Q6GQS1	Q6GQS1	>sp|Q6GQS1|SCMC3_MOUSE Calcium-binding mitochondrial carrier protein SCaMC-3 OS=Mus musculus (Mouse) OX=10090 GN=Slc25a23 PE=1 SV=1	SLC25A23	24	20	0.0677991	0.0665151	0.0648203	0.0226596	0.00437611	0.00155021	0.33491	0.0457315	0.0533253	FALSE	FALSE	FALSE	0	311	309	311	309	-0.105364
Q07235	Q07235	>sp|Q07235|GDN_MOUSE Glia-derived nexin OS=Mus musculus (Mouse) OX=10090 GN=Serpine2 PE=1 SV=2	SERPINE2	15	13	-0.0886102	-0.0801626	-0.0729604	0.0426933	0.023156	0.033026	0.419247	0.149509	0.37483	FALSE	FALSE	FALSE	0	197	193	197	193	-0.184756
Q3ULJ0	Q3ULJ0	>sp|Q3ULJ0|GPD1L_MOUSE Glycerol-3-phosphate dehydrogenase 1-like protein OS=Mus musculus (Mouse) OX=10090 GN=Gpd1l PE=1 SV=2	GPD1L	19	16	0.00963032	0.0146419	1.05186e-19	0.788022	0.203952	1	0.950626	0.512794	1	FALSE	FALSE	FALSE	0	245	257	245	257	0.176403
O88447	O88447	>sp|O88447|KLC1_MOUSE Kinesin light chain 1 OS=Mus musculus (Mouse) OX=10090 GN=Klc1 PE=1 SV=3	KLC1	18	17	-0.0144241	-0.0149753	-4.26671e-17	0.704143	0.439399	1	0.922881	0.725926	1	FALSE	FALSE	FALSE	0	242	245	242	245	-0.0125937
Q8VIM9	Q8VIM9	>sp|Q8VIM9|IRGQ_MOUSE Immunity-related GTPase family Q protein OS=Mus musculus (Mouse) OX=10090 GN=Irgq PE=1 SV=1	IRGQ	8	6	-0.0569594	-0.0520862	-0.0345941	0.219366	0.156044	0.216151	0.658555	0.450435	0.973604	FALSE	FALSE	FALSE	0	99	103	99	103	0.125972
E9Q912	E9Q912	>tr|E9Q912|E9Q912_MOUSE RAP1, GTP-GDP dissociation stimulator 1 OS=Mus musculus (Mouse) OX=10090 GN=Rap1gds1 PE=1 SV=1	RAP1GDS1	27	26	-0.0416716	-0.0504804	-0.00979557	0.374845	0.0346707	0.615904	0.796115	0.190821	1	FALSE	FALSE	FALSE	0	367	368	367	368	-0.0576091
P36916	P36916	>sp|P36916|GNL1_MOUSE Guanine nucleotide-binding protein-like 1 OS=Mus musculus (Mouse) OX=10090 GN=Gnl1 PE=1 SV=4	GNL1	19	16	0.0516666	0.0498587	0.0365202	0.0928616	0.033422	0.0908171	0.515511	0.187943	0.641618	FALSE	FALSE	FALSE	0	248	245	248	245	-0.134626
Q6GQT9	Q6GQT9	>sp|Q6GQT9|NOMO1_MOUSE Nodal modulator 1 OS=Mus musculus (Mouse) OX=10090 GN=Nomo1 PE=1 SV=1	NOMO1	37	28	0.0876684	0.0521744	2.16665e-13	0.483476	0.0161003	0.999999	0.836147	0.118226	1	FALSE	FALSE	FALSE	0	453	473	453	473	0.162526
Q60605;Q8CI43	Q60605;Q8CI43	>sp|Q60605|MYL6_MOUSE Myosin light polypeptide 6 OS=Mus musculus (Mouse) OX=10090 GN=Myl6 PE=1 SV=3;>sp|Q8CI43|MYL6B_MOUSE Myosin light chain 6B OS=Mus musculus (Mouse) OX=10090 GN=Myl6b PE=1 SV=1	MYL6;MYL6B	1	1	0.0243696	-0.0337844	-8.41284e-18	0.811326	1	1	0.955781	1	1	FALSE	FALSE	FALSE	0	14	14	14	14	-0.0720387
P51880	P51880	>sp|P51880|FABP7_MOUSE Fatty acid-binding protein, brain OS=Mus musculus (Mouse) OX=10090 GN=Fabp7 PE=1 SV=2	FABP7	10	9	-0.212916	-0.170819	-0.170278	0.00144254	1.6167e-07	0.00313432	0.0734168	8.37734e-06	0.0883572	FALSE	TRUE	FALSE	1	135	137	135	137	-0.00210047
Q80X68	Q80X68	>tr|Q80X68|Q80X68_MOUSE Citrate synthase OS=Mus musculus (Mouse) OX=10090 GN=Csl PE=1 SV=1	CSL	2	2	0.0788782	0.111364	0.0102874	0.462211	0.300068	0.729223	0.831195	0.61881	1	FALSE	FALSE	FALSE	0	27	27	27	27	-0.0816795
Q9Z2I0	Q9Z2I0	>sp|Q9Z2I0|LETM1_MOUSE Mitochondrial proton/calcium exchanger protein OS=Mus musculus (Mouse) OX=10090 GN=Letm1 PE=1 SV=1	LETM1	29	26	-0.0254104	-0.0250034	-8.12262e-17	0.48844	0.109406	1	0.838839	0.375106	1	FALSE	FALSE	FALSE	0	381	377	381	377	-0.123703
O35684	O35684	>sp|O35684|NEUS_MOUSE Neuroserpin OS=Mus musculus (Mouse) OX=10090 GN=Serpini1 PE=1 SV=1	SERPINI1	6	4	0.0913169	0.0772831	0.043897	0.131554	0.129912	0.249749	0.571186	0.410925	1	FALSE	FALSE	FALSE	0	76	73	76	73	-0.297696
P58281	P58281	>sp|P58281|OPA1_MOUSE Dynamin-like 120 kDa protein, mitochondrial OS=Mus musculus (Mouse) OX=10090 GN=Opa1 PE=1 SV=1	OPA1	57	49	0.000197082	0.000812277	0	0.99451	0.924991	1	0.998794	0.977674	1	FALSE	FALSE	FALSE	0	734	720	734	720	-0.174022
Q8K297	Q8K297	>sp|Q8K297|GT251_MOUSE Procollagen galactosyltransferase 1 OS=Mus musculus (Mouse) OX=10090 GN=Colgalt1 PE=1 SV=2	COLGALT1	8	7	0.00352469	-0.00418303	-1.99763e-17	0.941413	0.915044	1	0.991431	0.972423	1	FALSE	FALSE	FALSE	0	98	99	98	99	-0.0286728
Q80WG5	Q80WG5	>sp|Q80WG5|LRC8A_MOUSE Volume-regulated anion channel subunit LRRC8A OS=Mus musculus (Mouse) OX=10090 GN=Lrrc8a PE=1 SV=1	LRRC8A	20	14	-0.0185703	-0.0152965	-1.51724e-18	0.544872	0.700536	1	0.861613	0.884875	1	FALSE	FALSE	FALSE	0	233	235	233	235	-0.0321828
O54901	O54901	>sp|O54901|OX2G_MOUSE OX-2 membrane glycoprotein OS=Mus musculus (Mouse) OX=10090 GN=Cd200 PE=1 SV=1	CD200	10	10	-0.0125624	-0.00656916	-2.18506e-18	0.789718	0.954513	1	0.950767	0.994004	1	FALSE	FALSE	FALSE	0	140	140	140	140	-0.072839
Q9Z2I9	Q9Z2I9	>sp|Q9Z2I9|SUCB1_MOUSE Succinate--CoA ligase [ADP-forming] subunit beta, mitochondrial OS=Mus musculus (Mouse) OX=10090 GN=Sucla2 PE=1 SV=2	SUCLA2	36	34	0.0207534	0.0217399	4.2746e-16	0.450292	0.0436112	1	0.829266	0.219538	1	FALSE	FALSE	FALSE	0	475	478	475	478	-0.0419679
Q8BGD6	Q8BGD6	>sp|Q8BGD6|S38A9_MOUSE Sodium-coupled neutral amino acid transporter 9 OS=Mus musculus (Mouse) OX=10090 GN=Slc38a9 PE=1 SV=1	SLC38A9	2	1	0.0455529	0.0451287	0	0.510927	0.429356	1	0.849193	0.718318	1	FALSE	FALSE	FALSE	0	22	22	22	22	-0.0813024
P97823	P97823	>sp|P97823|LYPA1_MOUSE Acyl-protein thioesterase 1 OS=Mus musculus (Mouse) OX=10090 GN=Lypla1 PE=1 SV=1	LYPLA1	4	3	0.00490022	0.0272663	3.41805e-15	0.944792	0.711213	1	0.992899	0.889626	1	FALSE	FALSE	FALSE	0	51	52	51	52	0.0338636
Q9D8U8	Q9D8U8	>sp|Q9D8U8|SNX5_MOUSE Sorting nexin-5 OS=Mus musculus (Mouse) OX=10090 GN=Snx5 PE=1 SV=1	SNX5	10	8	-0.0105919	-0.0136367	-1.31913e-16	0.799838	0.838007	1	0.951684	0.945291	1	FALSE	FALSE	FALSE	0	133	123	133	123	-0.474803
Q9WTL7	Q9WTL7	>sp|Q9WTL7|LYPA2_MOUSE Acyl-protein thioesterase 2 OS=Mus musculus (Mouse) OX=10090 GN=Lypla2 PE=1 SV=1	LYPLA2	8	7	0.00679196	0.0154488	0	0.875173	0.576877	1	0.978867	0.813909	1	FALSE	FALSE	FALSE	0	100	103	100	103	0.0878846
Q8K394	Q8K394	>sp|Q8K394|PLCL2_MOUSE Inactive phospholipase C-like protein 2 OS=Mus musculus (Mouse) OX=10090 GN=Plcl2 PE=1 SV=2	PLCL2	22	17	0.147845	0.071671	0.0809593	0.0901157	0.023351	0.214823	0.511887	0.150441	0.969893	FALSE	FALSE	FALSE	0	253	269	253	269	0.26281
Q8CBW3	Q8CBW3	>sp|Q8CBW3|ABI1_MOUSE Abl interactor 1 OS=Mus musculus (Mouse) OX=10090 GN=Abi1 PE=1 SV=3	ABI1	11	11	-0.0178977	0.000775697	0	0.668735	0.658281	1	0.909214	0.859902	1	FALSE	FALSE	FALSE	0	153	151	153	151	-0.140288
O35678	O35678	>sp|O35678|MGLL_MOUSE Monoglyceride lipase OS=Mus musculus (Mouse) OX=10090 GN=Mgll PE=1 SV=1	MGLL	17	15	-0.119498	-0.113543	-0.095704	0.00604315	9.54707e-05	0.0103372	0.182616	0.00205102	0.191157	FALSE	FALSE	FALSE	0	223	217	223	217	-0.221512
Q9WV85	Q9WV85	>sp|Q9WV85|NDK3_MOUSE Nucleoside diphosphate kinase 3 OS=Mus musculus (Mouse) OX=10090 GN=Nme3 PE=1 SV=3	NME3	4	4	-0.0498587	-0.0387267	0	0.282853	0.508875	1	0.717809	0.769839	1	FALSE	FALSE	FALSE	0	53	56	53	56	0.20637
Q9CR62	Q9CR62	>sp|Q9CR62|M2OM_MOUSE Mitochondrial 2-oxoglutarate/malate carrier protein OS=Mus musculus (Mouse) OX=10090 GN=Slc25a11 PE=1 SV=3	SLC25A11	23	20	0.0550402	0.0677712	0.0661543	0.0366424	1.23081e-05	0.00479886	0.401814	0.000361059	0.117961	FALSE	FALSE	FALSE	0	298	296	298	296	-0.109582
Q9QUG9	Q9QUG9	>sp|Q9QUG9|GRP2_MOUSE RAS guanyl-releasing protein 2 OS=Mus musculus (Mouse) OX=10090 GN=Rasgrp2 PE=1 SV=2	RASGRP2	12	8	0.00382047	-0.00607546	-2.64067e-14	0.935312	0.759616	1	0.989414	0.909807	1	FALSE	FALSE	FALSE	0	135	132	135	132	-0.198269
Q8BTZ7	Q8BTZ7	>sp|Q8BTZ7|GMPPB_MOUSE Mannose-1-phosphate guanyltransferase beta OS=Mus musculus (Mouse) OX=10090 GN=Gmppb PE=1 SV=1	GMPPB	9	7	0.00326944	-0.00831476	0	0.930441	0.860063	1	0.987878	0.951205	1	FALSE	FALSE	FALSE	0	113	111	113	111	-0.159799
Q8BU00	Q8BU00	>sp|Q8BU00|IKZF5_MOUSE Zinc finger protein Pegasus OS=Mus musculus (Mouse) OX=10090 GN=Ikzf5 PE=2 SV=1	IKZF5	1	1	-0.192861	-0.0595847	-6.40142e-17	0.281192	0.623274	1	0.717126	0.842352	1	FALSE	FALSE	FALSE	0	11	12	11	12	0.346263
Q9DAM5	Q9DAM5	>sp|Q9DAM5|TPC_MOUSE Mitochondrial thiamine pyrophosphate carrier OS=Mus musculus (Mouse) OX=10090 GN=Slc25a19 PE=1 SV=1	SLC25A19	2	1	0.104677	0.0588787	1.11253e-17	0.401384	0.516075	1	0.812185	0.774045	1	FALSE	FALSE	FALSE	0	24	27	24	27	0.526204
Q91VR5	Q91VR5	>sp|Q91VR5|DDX1_MOUSE ATP-dependent RNA helicase DDX1 OS=Mus musculus (Mouse) OX=10090 GN=Ddx1 PE=1 SV=1	DDX1	36	26	-0.00933675	-0.0115749	-9.37872e-18	0.783636	0.787209	1	0.950237	0.926075	1	FALSE	FALSE	FALSE	0	445	449	445	449	-0.0230271
Q8BHS6	Q8BHS6	>sp|Q8BHS6|ARMX3_MOUSE Armadillo repeat-containing X-linked protein 3 OS=Mus musculus (Mouse) OX=10090 GN=Armcx3 PE=1 SV=1	ARMCX3	10	10	-0.0916037	-0.0854695	-0.0751624	0.0105756	0.00597921	0.00606692	0.241566	0.0580737	0.132806	FALSE	FALSE	FALSE	0	135	135	135	135	-0.0661682
E9Q6E5	E9Q6E5	>tr|E9Q6E5|E9Q6E5_MOUSE RRM domain-containing protein OS=Mus musculus (Mouse) OX=10090 GN=Srsf11 PE=1 SV=1	SRSF11	3	3	0.0477619	0.0416147	1.6838e-18	0.484898	0.637834	1	0.836147	0.850495	1	FALSE	FALSE	FALSE	0	37	38	37	38	0.0604452
Q80UW8	Q80UW8	>sp|Q80UW8|RPAB1_MOUSE DNA-directed RNA polymerases I, II, and III subunit RPABC1 OS=Mus musculus (Mouse) OX=10090 GN=Polr2e PE=1 SV=1	POLR2E	2	2	-0.0456854	-0.0442096	0	0.458961	0.534074	1	0.831195	0.784927	1	FALSE	FALSE	FALSE	0	27	25	27	25	-0.459733
Q3U0P5	Q3U0P5	>tr|Q3U0P5|Q3U0P5_MOUSE Ectonucleoside triphosphate diphosphohydrolase 6 OS=Mus musculus (Mouse) OX=10090 GN=Entpd6 PE=1 SV=1	ENTPD6	8	5	0.101243	0.0835263	0.0416169	0.0619661	0.231213	0.256716	0.459964	0.546271	1	FALSE	FALSE	FALSE	0	82	93	82	93	0.553265
P38647	P38647	>sp|P38647|GRP75_MOUSE Stress-70 protein, mitochondrial OS=Mus musculus (Mouse) OX=10090 GN=Hspa9 PE=1 SV=3	HSPA9	49	45	-0.035423	-0.0321057	-0.00589623	0.243853	0.0222384	0.633105	0.686672	0.146039	1	FALSE	FALSE	FALSE	0	654	664	654	664	0.0065485
Q9CR67	Q9CR67	>sp|Q9CR67|TMM33_MOUSE Transmembrane protein 33 OS=Mus musculus (Mouse) OX=10090 GN=Tmem33 PE=1 SV=1	TMEM33	10	8	0.0449979	0.0384577	0.0056333	0.243942	0.211809	0.650102	0.686672	0.522203	1	FALSE	FALSE	FALSE	0	125	125	125	125	-0.0686475
P40124	P40124	>sp|P40124|CAP1_MOUSE Adenylyl cyclase-associated protein 1 OS=Mus musculus (Mouse) OX=10090 GN=Cap1 PE=1 SV=4	CAP1	26	21	-0.0563527	-0.0527876	-0.0388482	0.0385778	0.0234707	0.0481152	0.409425	0.150541	0.451392	FALSE	FALSE	FALSE	0	328	329	328	329	-0.060061
Q91XW9	Q91XW9	>tr|Q91XW9|Q91XW9_MOUSE MCG133388, isoform CRA_f OS=Mus musculus (Mouse) OX=10090 GN=Pcdhgc5 PE=1 SV=1	PCDHGC5	8	6	0.183308	0.179063	0.165385	0.000855196	5.8521e-05	0.000182474	0.0537193	0.00136368	0.0103384	FALSE	TRUE	TRUE	2	101	99	101	99	-0.179459
Q8K2T1	Q8K2T1	>sp|Q8K2T1|NMRL1_MOUSE NmrA-like family domain-containing protein 1 OS=Mus musculus (Mouse) OX=10090 GN=Nmral1 PE=1 SV=1	NMRAL1	9	7	0.030201	0.0298358	1.43206e-18	0.556823	0.424022	1	0.866026	0.714617	1	FALSE	FALSE	FALSE	0	104	109	104	109	0.177782
Q9Z0Y1	Q9Z0Y1	>sp|Q9Z0Y1|DCTN3_MOUSE Dynactin subunit 3 OS=Mus musculus (Mouse) OX=10090 GN=Dctn3 PE=1 SV=2	DCTN3	7	7	-0.0443164	-0.0435778	-0.0134366	0.258727	0.133886	0.476953	0.696731	0.416207	1	FALSE	FALSE	FALSE	0	98	98	98	98	-0.0727987
E9PY16	E9PY16	>tr|E9PY16|E9PY16_MOUSE ArfGAP with dual PH domains 1 OS=Mus musculus (Mouse) OX=10090 GN=Adap1 PE=1 SV=1	ADAP1	26	22	-0.0167165	-0.0119163	0	0.571958	0.691856	1	0.870991	0.880164	1	FALSE	FALSE	FALSE	0	339	340	339	340	-0.0599345
Q8R361	Q8R361	>sp|Q8R361|RFIP5_MOUSE Rab11 family-interacting protein 5 OS=Mus musculus (Mouse) OX=10090 GN=Rab11fip5 PE=1 SV=2	RAB11FIP5	9	9	0.0500187	0.0567225	0.0142848	0.271187	0.0333693	0.510844	0.712995	0.187943	1	FALSE	FALSE	FALSE	0	122	121	122	121	-0.116367
P58252	P58252	>sp|P58252|EF2_MOUSE Elongation factor 2 OS=Mus musculus (Mouse) OX=10090 GN=Eef2 PE=1 SV=2	EEF2	55	51	0.0120182	0.0125435	6.1394e-17	0.704577	0.0943328	1	0.922881	0.348116	1	FALSE	FALSE	FALSE	0	728	728	728	728	-0.0709182
Q99KB8	Q99KB8	>sp|Q99KB8|GLO2_MOUSE Hydroxyacylglutathione hydrolase, mitochondrial OS=Mus musculus (Mouse) OX=10090 GN=Hagh PE=1 SV=2	HAGH	10	9	-0.0421359	-0.0362664	-0.0216993	0.232485	0.343967	0.276208	0.677112	0.655818	1	FALSE	FALSE	FALSE	0	128	126	128	126	-0.155802
P11499	P11499	>sp|P11499|HS90B_MOUSE Heat shock protein HSP 90-beta OS=Mus musculus (Mouse) OX=10090 GN=Hsp90ab1 PE=1 SV=3	HSP90AB1	32	29	0.0102881	0.0104785	0	0.731442	0.322639	1	0.934176	0.63798	1	FALSE	FALSE	FALSE	0	430	438	430	438	0.0254788
Q9D0R4	Q9D0R4	>sp|Q9D0R4|DDX56_MOUSE Probable ATP-dependent RNA helicase DDX56 OS=Mus musculus (Mouse) OX=10090 GN=Ddx56 PE=2 SV=1	DDX56	1	1	0.054623	0.0715003	6.3753e-17	0.621141	0.444716	1	0.890968	0.728668	1	FALSE	FALSE	FALSE	0	11	12	11	12	0.331655
P07901	P07901	>sp|P07901|HS90A_MOUSE Heat shock protein HSP 90-alpha OS=Mus musculus (Mouse) OX=10090 GN=Hsp90aa1 PE=1 SV=4	HSP90AA1	33	26	0.0287875	0.0343092	0.0118493	0.363617	0.0127842	0.472872	0.790276	0.101205	1	FALSE	FALSE	FALSE	0	425	433	425	433	0.026094
Q8BHC9	Q8BHC9	>sp|Q8BHC9|FUT11_MOUSE Alpha-(1,3)-fucosyltransferase 11 OS=Mus musculus (Mouse) OX=10090 GN=Fut11 PE=1 SV=1	FUT11	1	1	0.156089	0.152575	0.0781075	0.10265	0.136479	0.244022	0.532235	0.42032	1	FALSE	FALSE	FALSE	0	14	14	14	14	-0.0720387
Q9CPV4	Q9CPV4	>sp|Q9CPV4|GLOD4_MOUSE Glyoxalase domain-containing protein 4 OS=Mus musculus (Mouse) OX=10090 GN=Glod4 PE=1 SV=1	GLOD4	24	22	0.0194448	0.0162314	0	0.528253	0.390668	1	0.855947	0.689154	1	FALSE	FALSE	FALSE	0	324	317	324	317	-0.187881
Q80U63	Q80U63	>sp|Q80U63|MFN2_MOUSE Mitofusin-2 OS=Mus musculus (Mouse) OX=10090 GN=Mfn2 PE=1 SV=3	MFN2	28	24	0.00994728	0.0248283	1.89165e-15	0.715367	0.105144	1	0.92725	0.369487	1	FALSE	FALSE	FALSE	0	346	364	346	364	0.189305
Q8VCS3	Q8VCS3	>sp|Q8VCS3|XYLK_MOUSE Glycosaminoglycan xylosylkinase OS=Mus musculus (Mouse) OX=10090 GN=Fam20b PE=1 SV=1	FAM20B	9	5	-0.0694813	-0.0849472	-0.0606914	0.256979	0.0820585	0.176741	0.695949	0.319984	0.868895	FALSE	FALSE	FALSE	0	90	97	90	97	0.306574
Q9DBS2	Q9DBS2	>sp|Q9DBS2|TPRGL_MOUSE Tumor protein p63-regulated gene 1-like protein OS=Mus musculus (Mouse) OX=10090 GN=Tprg1l PE=1 SV=1	TPRG1L	9	8	-0.0365388	-0.0311917	0	0.433457	0.620007	1	0.822611	0.84133	1	FALSE	FALSE	FALSE	0	119	120	119	120	-0.0174306
G3X9N3	G3X9N3	>tr|G3X9N3|G3X9N3_MOUSE MCG16539 OS=Mus musculus (Mouse) OX=10090 GN=Pnmal2 PE=1 SV=1	PNMAL2	4	1	0.0226867	0.00835461	0	0.84798	0.840652	1	0.97124	0.945345	1	FALSE	FALSE	FALSE	0	35	37	35	37	0.196833
Q8R180	Q8R180	>sp|Q8R180|ERO1A_MOUSE ERO1-like protein alpha OS=Mus musculus (Mouse) OX=10090 GN=Ero1a PE=1 SV=2	ERO1A	11	7	0.0211871	0.0283515	3.62582e-77	0.682334	0.416589	1	0.913202	0.708886	1	FALSE	FALSE	FALSE	0	137	141	137	141	0.078561
O88384	O88384	>sp|O88384|VTI1B_MOUSE Vesicle transport through interaction with t-SNAREs homolog 1B OS=Mus musculus (Mouse) OX=10090 GN=Vti1b PE=1 SV=1	VTI1B	8	8	0.0287977	0.0183166	1.5138e-18	0.467943	0.754805	1	0.831195	0.908769	1	FALSE	FALSE	FALSE	0	111	112	111	112	-0.0219746
A2A8U2	A2A8U2	>sp|A2A8U2|TM201_MOUSE Transmembrane protein 201 OS=Mus musculus (Mouse) OX=10090 GN=Tmem201 PE=1 SV=1	TMEM201	5	4	0.00666622	-0.00942849	0	0.923269	0.917219	1	0.987878	0.972946	1	FALSE	FALSE	FALSE	0	63	64	63	64	0.00653324
Q920Q4	Q920Q4	>sp|Q920Q4|VPS16_MOUSE Vacuolar protein sorting-associated protein 16 homolog OS=Mus musculus (Mouse) OX=10090 GN=Vps16 PE=1 SV=3	VPS16	20	12	-0.038832	-0.0464226	-0.022032	0.211597	0.141679	0.268652	0.652865	0.430099	1	FALSE	FALSE	FALSE	0	236	235	236	235	-0.0925612
Q8VEG4	Q8VEG4	>sp|Q8VEG4|EXD2_MOUSE Exonuclease 3'-5' domain-containing protein 2 OS=Mus musculus (Mouse) OX=10090 GN=Exd2 PE=1 SV=2	EXD2	7	6	0.0192693	-0.00185879	0	0.673515	0.752323	1	0.910893	0.907943	1	FALSE	FALSE	FALSE	0	84	91	84	91	0.338781
O35405	O35405	>sp|O35405|PLD3_MOUSE Phospholipase D3 OS=Mus musculus (Mouse) OX=10090 GN=Pld3 PE=1 SV=1	PLD3	10	8	0.215187	0.207427	0.198059	0.000499915	1.00189e-08	7.42024e-05	0.0389694	7.23739e-07	0.00516646	TRUE	TRUE	TRUE	3	116	121	116	121	0.139014
Q9DC23	Q9DC23	>sp|Q9DC23|DJC10_MOUSE DnaJ homolog subfamily C member 10 OS=Mus musculus (Mouse) OX=10090 GN=Dnajc10 PE=1 SV=2	DNAJC10	14	8	0.00794417	0.00768566	0	0.858747	0.931985	1	0.975261	0.982298	1	FALSE	FALSE	FALSE	0	144	162	144	162	0.544922
Q00PI9	Q00PI9	>sp|Q00PI9|HNRL2_MOUSE Heterogeneous nuclear ribonucleoprotein U-like protein 2 OS=Mus musculus (Mouse) OX=10090 GN=Hnrnpul2 PE=1 SV=2	HNRNPUL2	38	32	0.146795	0.130924	0.11149	0.00828136	1.95155e-10	0.0160556	0.216552	1.91153e-08	0.241628	FALSE	FALSE	FALSE	0	476	484	476	484	0.0189653
Q3UV70	Q3UV70	>sp|Q3UV70|PDP1_MOUSE [Pyruvate dehydrogenase [acetyl-transferring]]-phosphatase 1, mitochondrial OS=Mus musculus (Mouse) OX=10090 GN=Pdp1 PE=1 SV=1	PDP1	23	17	0.0464568	0.0497309	0.0348482	0.110324	0.0453322	0.0948099	0.547481	0.225381	0.65227	FALSE	FALSE	FALSE	0	282	293	282	293	0.127393
Q80TL4	Q80TL4	>sp|Q80TL4|PHF24_MOUSE PHD finger protein 24 OS=Mus musculus (Mouse) OX=10090 GN=Phf24 PE=1 SV=2	PHF24	16	15	0.0280803	0.0251368	2.94335e-16	0.370459	0.324762	1	0.794496	0.638567	1	FALSE	FALSE	FALSE	0	216	217	216	217	-0.0484037
O08848	O08848	>sp|O08848|RO60_MOUSE 60 kDa SS-A/Ro ribonucleoprotein OS=Mus musculus (Mouse) OX=10090 GN=RO60 PE=1 SV=1	RO60	9	6	-0.0222116	-0.0222002	0	0.619906	0.558468	1	0.890968	0.799451	1	FALSE	FALSE	FALSE	0	107	109	107	109	0.0314493
P39053;Q8BZ98	P39053;Q8BZ98	>sp|P39053|DYN1_MOUSE Dynamin-1 OS=Mus musculus (Mouse) OX=10090 GN=Dnm1 PE=1 SV=2;>sp|Q8BZ98|DYN3_MOUSE Dynamin-3 OS=Mus musculus (Mouse) OX=10090 GN=Dnm3 PE=1 SV=1	DNM1;DNM3	5	3	0.00633817	0.0040659	6.9531e-16	0.917027	0.7756	1	0.98522	0.917918	1	FALSE	FALSE	FALSE	0	58	64	58	64	0.430415
Q8BMA6	Q8BMA6	>sp|Q8BMA6|SRP68_MOUSE Signal recognition particle subunit SRP68 OS=Mus musculus (Mouse) OX=10090 GN=Srp68 PE=1 SV=2	SRP68	19	15	-0.0241571	-0.024636	-9.33091e-17	0.532869	0.333828	1	0.857315	0.645186	1	FALSE	FALSE	FALSE	0	232	235	232	235	-0.0151746
P29416	P29416	>sp|P29416|HEXA_MOUSE Beta-hexosaminidase subunit alpha OS=Mus musculus (Mouse) OX=10090 GN=Hexa PE=1 SV=2	HEXA	9	7	0.17729	0.167958	0.138181	0.00125026	0.000288098	0.0032097	0.0687652	0.00520286	0.0891589	FALSE	TRUE	FALSE	1	105	107	105	107	0.0255491
P26231;Q61301	P26231;Q61301	>sp|P26231|CTNA1_MOUSE Catenin alpha-1 OS=Mus musculus (Mouse) OX=10090 GN=Ctnna1 PE=1 SV=1;>sp|Q61301|CTNA2_MOUSE Catenin alpha-2 OS=Mus musculus (Mouse) OX=10090 GN=Ctnna2 PE=1 SV=3	CTNNA1;CTNNA2	9	9	0.0416072	0.0448589	0.0238029	0.345593	0.0654724	0.338984	0.774702	0.279236	1	FALSE	FALSE	FALSE	0	122	124	122	124	0.0112456
Q8CGF7	Q8CGF7	>sp|Q8CGF7|TCRG1_MOUSE Transcription elongation regulator 1 OS=Mus musculus (Mouse) OX=10090 GN=Tcerg1 PE=1 SV=2	TCERG1	7	3	0.240294	0.233605	0.184599	0.0173914	0.00217842	0.00908906	0.290477	0.0267285	0.173926	FALSE	TRUE	FALSE	1	70	81	70	81	0.692844
Q02257	Q02257	>sp|Q02257|PLAK_MOUSE Junction plakoglobin OS=Mus musculus (Mouse) OX=10090 GN=Jup PE=1 SV=3	JUP	17	7	-0.0777326	-0.0814492	-2.94688e-16	0.347797	0.135365	1	0.776824	0.418551	1	FALSE	FALSE	FALSE	0	185	176	185	176	-0.318616
Q9Z1Q2	Q9Z1Q2	>sp|Q9Z1Q2|ABHGA_MOUSE Phosphatidylserine lipase ABHD16A OS=Mus musculus (Mouse) OX=10090 GN=Abhd16a PE=1 SV=3	ABHD16A	21	17	0.0155143	0.023408	1.03617e-14	0.573698	0.293608	1	0.871241	0.612693	1	FALSE	FALSE	FALSE	0	274	278	274	278	0.00250405
Q9CYG7	Q9CYG7	>sp|Q9CYG7|TOM34_MOUSE Mitochondrial import receptor subunit TOM34 OS=Mus musculus (Mouse) OX=10090 GN=Tomm34 PE=1 SV=1	TOMM34	9	9	0.0450275	0.0409976	3.12371e-18	0.386457	0.299276	1	0.80376	0.617906	1	FALSE	FALSE	FALSE	0	124	126	124	126	0.00884447
Q01065	Q01065	>sp|Q01065|PDE1B_MOUSE Calcium/calmodulin-dependent 3',5'-cyclic nucleotide phosphodiesterase 1B OS=Mus musculus (Mouse) OX=10090 GN=Pde1b PE=1 SV=2	PDE1B	13	9	-0.0342197	-0.035508	-3.11038e-12	0.361382	0.32946	0.999992	0.789874	0.642358	1	FALSE	FALSE	FALSE	0	154	161	154	161	0.150824
O35902	O35902	>sp|O35902|DSG3_MOUSE Desmoglein-3 OS=Mus musculus (Mouse) OX=10090 GN=Dsg3 PE=2 SV=1	DSG3	1	1	-0.265649	-0.14934	-0.0937852	0.0677992	0.142799	0.141223	0.477973	0.431833	0.783987	FALSE	FALSE	FALSE	0	14	12	14	12	-0.822501
Q9D0L7	Q9D0L7	>sp|Q9D0L7|ARM10_MOUSE Armadillo repeat-containing protein 10 OS=Mus musculus (Mouse) OX=10090 GN=Armc10 PE=1 SV=1	ARMC10	8	7	0.027256	0.0295257	0	0.455602	0.338955	1	0.831195	0.649379	1	FALSE	FALSE	FALSE	0	105	106	105	106	-0.0193682
Q8VCM4	Q8VCM4	>sp|Q8VCM4|LIPT_MOUSE Lipoyltransferase 1, mitochondrial OS=Mus musculus (Mouse) OX=10090 GN=Lipt1 PE=1 SV=1	LIPT1	1	1	0.0576598	0.0553287	0	0.50663	0.388536	1	0.848137	0.687999	1	FALSE	FALSE	FALSE	0	12	13	12	13	0.305901
Q8C5H8	Q8C5H8	>sp|Q8C5H8|NAKD2_MOUSE NAD kinase 2, mitochondrial OS=Mus musculus (Mouse) OX=10090 GN=Nadk2 PE=1 SV=2	NADK2	12	11	0.0462037	0.0430686	0.0168331	0.145689	0.246624	0.339505	0.593192	0.564853	1	FALSE	FALSE	FALSE	0	162	164	162	164	-0.0141823
A2APY7	A2APY7	>sp|A2APY7|NDUF5_MOUSE Arginine-hydroxylase NDUFAF5, mitochondrial OS=Mus musculus (Mouse) OX=10090 GN=Ndufaf5 PE=1 SV=1	NDUFAF5	6	4	-0.0371496	-0.0427507	-1.76674e-15	0.446678	0.358705	1	0.827894	0.666118	1	FALSE	FALSE	FALSE	0	73	72	73	72	-0.145221
Q7TMB8	Q7TMB8	>sp|Q7TMB8|CYFP1_MOUSE Cytoplasmic FMR1-interacting protein 1 OS=Mus musculus (Mouse) OX=10090 GN=Cyfip1 PE=1 SV=1	CYFIP1	25	17	0.10664	0.0545354	0.0379853	0.194143	0.0345713	0.434472	0.635829	0.190637	1	FALSE	FALSE	FALSE	0	291	309	291	309	0.254228
Q9Z1Q9	Q9Z1Q9	>sp|Q9Z1Q9|SYVC_MOUSE Valine--tRNA ligase OS=Mus musculus (Mouse) OX=10090 GN=Vars PE=1 SV=1	VARS	30	27	0.115946	0.104969	0.0737885	0.0999421	2.09286e-06	0.182887	0.530542	7.42002e-05	0.887411	FALSE	FALSE	FALSE	0	384	397	384	397	0.114552
Q921L5	Q921L5	>sp|Q921L5|COG2_MOUSE Conserved oligomeric Golgi complex subunit 2 OS=Mus musculus (Mouse) OX=10090 GN=Cog2 PE=1 SV=2	COG2	2	1	-0.0925064	-0.0985119	0	0.487112	0.355256	1	0.837626	0.664488	1	FALSE	FALSE	FALSE	0	19	14	19	14	-1.57406
P59325	P59325	>sp|P59325|IF5_MOUSE Eukaryotic translation initiation factor 5 OS=Mus musculus (Mouse) OX=10090 GN=Eif5 PE=1 SV=1	EIF5	12	9	-0.0486917	-0.0610875	-0.0474115	0.11256	0.0520463	0.0576891	0.55096	0.244828	0.506665	FALSE	FALSE	FALSE	0	150	147	150	147	-0.181024
P99029	P99029	>sp|P99029|PRDX5_MOUSE Peroxiredoxin-5, mitochondrial OS=Mus musculus (Mouse) OX=10090 GN=Prdx5 PE=1 SV=2	PRDX5	16	15	-0.0114051	-0.00400647	0	0.777594	0.811747	1	0.94934	0.937406	1	FALSE	FALSE	FALSE	0	214	215	214	215	-0.049392
Q8BLJ3	Q8BLJ3	>sp|Q8BLJ3|PLCX3_MOUSE PI-PLC X domain-containing protein 3 OS=Mus musculus (Mouse) OX=10090 GN=Plcxd3 PE=1 SV=1	PLCXD3	8	5	-0.0891883	-0.083637	-0.0164484	0.123451	0.0879128	0.516124	0.563463	0.333584	1	FALSE	FALSE	FALSE	0	94	95	94	95	-0.0219852
Q8C729	Q8C729	>sp|Q8C729|F126B_MOUSE Protein FAM126B OS=Mus musculus (Mouse) OX=10090 GN=Fam126b PE=1 SV=1	FAM126B	10	10	0.0368099	0.048616	0.0325735	0.270652	0.112781	0.154843	0.712421	0.380977	0.815399	FALSE	FALSE	FALSE	0	133	134	133	134	-0.0335863
Q9D328	Q9D328	>sp|Q9D328|TM35A_MOUSE Transmembrane protein 35A OS=Mus musculus (Mouse) OX=10090 GN=Tmem35a PE=1 SV=1	TMEM35A	3	3	-0.04659	-0.0190346	-7.2818e-15	0.64667	0.760418	1	0.901365	0.910082	1	FALSE	FALSE	FALSE	0	42	42	42	42	-0.0726222
Q9DBJ1	Q9DBJ1	>sp|Q9DBJ1|PGAM1_MOUSE Phosphoglycerate mutase 1 OS=Mus musculus (Mouse) OX=10090 GN=Pgam1 PE=1 SV=3	PGAM1	17	14	0.000123168	0.00590122	0	0.997292	0.469367	1	0.999133	0.74441	1	FALSE	FALSE	FALSE	0	221	225	221	225	0.0191261
P19157	P19157	>sp|P19157|GSTP1_MOUSE Glutathione S-transferase P 1 OS=Mus musculus (Mouse) OX=10090 GN=Gstp1 PE=1 SV=2	GSTP1	14	12	-0.00227391	0.000121601	0	0.940253	0.738566	1	0.990907	0.902389	1	FALSE	FALSE	FALSE	0	183	178	183	178	-0.210621
Q8BHL5	Q8BHL5	>sp|Q8BHL5|ELMO2_MOUSE Engulfment and cell motility protein 2 OS=Mus musculus (Mouse) OX=10090 GN=Elmo2 PE=1 SV=1	ELMO2	17	14	-0.0564516	-0.0505288	-0.0326364	0.100396	0.115281	0.156514	0.530542	0.385643	0.818547	FALSE	FALSE	FALSE	0	226	223	226	223	-0.147027
Q8CE50	Q8CE50	>sp|Q8CE50|SNX30_MOUSE Sorting nexin-30 OS=Mus musculus (Mouse) OX=10090 GN=Snx30 PE=1 SV=1	SNX30	17	13	0.00473001	0.00155856	1.75397e-17	0.894561	0.988834	1	0.982395	1	1	FALSE	FALSE	FALSE	0	205	208	205	208	0.00109373
E9PVA8	E9PVA8	>sp|E9PVA8|GCN1_MOUSE eIF-2-alpha kinase activator GCN1 OS=Mus musculus (Mouse) OX=10090 GN=Gcn1 PE=1 SV=1	GCN1	25	9	-0.0376755	-0.033242	-4.25873e-16	0.657302	0.455916	1	0.905063	0.737402	1	FALSE	FALSE	FALSE	0	208	214	208	214	0.0808392
P05063	P05063	>sp|P05063|ALDOC_MOUSE Fructose-bisphosphate aldolase C OS=Mus musculus (Mouse) OX=10090 GN=Aldoc PE=1 SV=4	ALDOC	19	17	-0.481898	-0.4555	-0.463103	1.1187e-10	0	2.95056e-19	3.23247e-07	0	5.68376e-16	TRUE	TRUE	TRUE	3	253	245	253	245	-0.243405
Q9QZF2	Q9QZF2	>sp|Q9QZF2|GPC1_MOUSE Glypican-1 OS=Mus musculus (Mouse) OX=10090 GN=Gpc1 PE=1 SV=1	GPC1	11	10	0.322921	0.312242	0.302771	1.84995e-05	2.22045e-16	2.02615e-06	0.00445454	5.34665e-14	0.000325254	TRUE	TRUE	TRUE	3	143	147	143	147	0.0733148
P11438	P11438	>sp|P11438|LAMP1_MOUSE Lysosome-associated membrane glycoprotein 1 OS=Mus musculus (Mouse) OX=10090 GN=Lamp1 PE=1 SV=2	LAMP1	8	8	-0.190242	-0.176302	-0.171729	5.99314e-06	3.49977e-06	9.13643e-10	0.00192413	0.000116909	4.39995e-07	TRUE	TRUE	TRUE	3	112	112	112	112	-0.0728155
Q61074	Q61074	>sp|Q61074|PPM1G_MOUSE Protein phosphatase 1G OS=Mus musculus (Mouse) OX=10090 GN=Ppm1g PE=1 SV=3	PPM1G	3	1	-0.0210549	-0.0178675	-3.22105e-23	0.867136	0.809972	1	0.975761	0.937406	1	FALSE	FALSE	FALSE	0	25	22	25	22	-0.738289
Q99KP6	Q99KP6	>sp|Q99KP6|PRP19_MOUSE Pre-mRNA-processing factor 19 OS=Mus musculus (Mouse) OX=10090 GN=Prpf19 PE=1 SV=1	PRPF19	15	13	0.0984568	0.114651	0.0837463	0.0601579	3.9366e-05	0.0554125	0.455028	0.000976379	0.493419	FALSE	FALSE	FALSE	0	196	202	196	202	0.0855223
Q99LD8	Q99LD8	>sp|Q99LD8|DDAH2_MOUSE N(G),N(G)-dimethylarginine dimethylaminohydrolase 2 OS=Mus musculus (Mouse) OX=10090 GN=Ddah2 PE=1 SV=1	DDAH2	9	9	-0.0300835	-0.0155488	-9.19815e-15	0.496691	0.731247	1	0.844109	0.89984	1	FALSE	FALSE	FALSE	0	121	124	121	124	0.0548046
Q8R3S6	Q8R3S6	>sp|Q8R3S6|EXOC1_MOUSE Exocyst complex component 1 OS=Mus musculus (Mouse) OX=10090 GN=Exoc1 PE=1 SV=4	EXOC1	20	13	-0.00206369	0.0027928	-1.56937e-17	0.945899	0.499227	1	0.993383	0.764563	1	FALSE	FALSE	FALSE	0	237	227	237	227	-0.294402
Q9ER72	Q9ER72	>sp|Q9ER72|SYCC_MOUSE Cysteine--tRNA ligase, cytoplasmic OS=Mus musculus (Mouse) OX=10090 GN=Cars PE=1 SV=2	CARS	22	16	0.0362659	0.0363272	0.0115462	0.304192	0.147703	0.488331	0.733838	0.438404	1	FALSE	FALSE	FALSE	0	269	273	269	273	0.000780618
P80317	P80317	>sp|P80317|TCPZ_MOUSE T-complex protein 1 subunit zeta OS=Mus musculus (Mouse) OX=10090 GN=Cct6a PE=1 SV=3	CCT6A	17	12	0.0490957	0.0508619	0.0406098	0.0440968	0.00538278	0.00755655	0.423961	0.0539118	0.15269	FALSE	FALSE	FALSE	0	193	208	193	208	0.314928
Q9DBG3	Q9DBG3	>sp|Q9DBG3|AP2B1_MOUSE AP-2 complex subunit beta OS=Mus musculus (Mouse) OX=10090 GN=Ap2b1 PE=1 SV=1	AP2B1	33	33	-0.0102704	-0.0113554	0	0.6606	0.511814	1	0.907	0.771792	1	FALSE	FALSE	FALSE	0	458	452	458	452	-0.142762
Q6PAR5	Q6PAR5	>sp|Q6PAR5|GAPD1_MOUSE GTPase-activating protein and VPS9 domain-containing protein 1 OS=Mus musculus (Mouse) OX=10090 GN=Gapvd1 PE=1 SV=2	GAPVD1	21	14	0.0505354	0.0550368	1.29212e-18	0.519214	0.0541378	1	0.852041	0.250713	1	FALSE	FALSE	FALSE	0	250	255	250	255	0.0168817
Q9R1C6	Q9R1C6	>sp|Q9R1C6|DGKE_MOUSE Diacylglycerol kinase epsilon OS=Mus musculus (Mouse) OX=10090 GN=Dgke PE=1 SV=1	DGKE	9	7	-0.0155885	-0.0075906	0	0.739613	0.898877	1	0.937946	0.966204	1	FALSE	FALSE	FALSE	0	108	107	108	107	-0.124204
P42125	P42125	>sp|P42125|ECI1_MOUSE Enoyl-CoA delta isomerase 1, mitochondrial OS=Mus musculus (Mouse) OX=10090 GN=Eci1 PE=1 SV=2	ECI1	11	9	-0.100706	-0.0812615	-0.0647425	0.0229644	0.0257409	0.0418926	0.335916	0.159975	0.425594	FALSE	FALSE	FALSE	0	139	134	139	134	-0.261166
Q9D8Y1	Q9D8Y1	>sp|Q9D8Y1|T126A_MOUSE Transmembrane protein 126A OS=Mus musculus (Mouse) OX=10090 GN=Tmem126a PE=1 SV=1	TMEM126A	4	3	-0.0103238	0.00581062	0	0.863389	0.828353	1	0.975695	0.941818	1	FALSE	FALSE	FALSE	0	47	43	47	43	-0.530369
Q99LI8	Q99LI8	>sp|Q99LI8|HGS_MOUSE Hepatocyte growth factor-regulated tyrosine kinase substrate OS=Mus musculus (Mouse) OX=10090 GN=Hgs PE=1 SV=2	HGS	15	11	0.000790488	0.00343224	-6.37323e-18	0.975012	0.65361	1	0.996039	0.858262	1	FALSE	FALSE	FALSE	0	187	185	187	185	-0.124281
P47934	P47934	>sp|P47934|CACP_MOUSE Carnitine O-acetyltransferase OS=Mus musculus (Mouse) OX=10090 GN=Crat PE=1 SV=3	CRAT	15	13	0.0255601	0.0102344	1.34563e-19	0.444924	0.711362	1	0.827289	0.889626	1	FALSE	FALSE	FALSE	0	197	193	197	193	-0.185776
Q8VHR5	Q8VHR5	>sp|Q8VHR5|P66B_MOUSE Transcriptional repressor p66-beta OS=Mus musculus (Mouse) OX=10090 GN=Gatad2b PE=1 SV=1	GATAD2B	3	3	-0.124948	-0.0789237	-0.0468953	0.0639209	0.042062	0.2535	0.4667	0.21563	1	FALSE	FALSE	FALSE	0	41	36	41	36	-0.733447
Q9QZE5	Q9QZE5	>sp|Q9QZE5|COPG1_MOUSE Coatomer subunit gamma-1 OS=Mus musculus (Mouse) OX=10090 GN=Copg1 PE=1 SV=1	COPG1	17	14	-0.0132474	-0.00672145	-9.68014e-16	0.651129	0.937372	1	0.902045	0.985101	1	FALSE	FALSE	FALSE	0	202	204	202	204	-0.0209727
Q8BJY1	Q8BJY1	>sp|Q8BJY1|PSMD5_MOUSE 26S proteasome non-ATPase regulatory subunit 5 OS=Mus musculus (Mouse) OX=10090 GN=Psmd5 PE=1 SV=4	PSMD5	13	12	-0.0464722	-0.0609437	-0.0224407	0.3044	0.0639391	0.398856	0.733886	0.277077	1	FALSE	FALSE	FALSE	0	175	176	175	176	-0.0480299
Q8CG76	Q8CG76	>sp|Q8CG76|ARK72_MOUSE Aflatoxin B1 aldehyde reductase member 2 OS=Mus musculus (Mouse) OX=10090 GN=Akr7a2 PE=1 SV=3	AKR7A2	9	7	0.0738507	0.0538732	0.00530324	0.118887	0.158384	0.703811	0.558628	0.454019	1	FALSE	FALSE	FALSE	0	114	113	114	113	-0.1099
Q9JL56	Q9JL56	>sp|Q9JL56|GDE1_MOUSE Glycerophosphodiester phosphodiesterase 1 OS=Mus musculus (Mouse) OX=10090 GN=Gde1 PE=1 SV=1	GDE1	9	8	-0.0961867	-0.0958188	-0.0955914	0.0168235	0.024434	0.00358124	0.286687	0.154636	0.0955684	FALSE	FALSE	FALSE	0	114	114	114	114	-0.0660626
O35643	O35643	>sp|O35643|AP1B1_MOUSE AP-1 complex subunit beta-1 OS=Mus musculus (Mouse) OX=10090 GN=Ap1b1 PE=1 SV=2	AP1B1	28	27	0.0158532	0.0185023	6.86009e-16	0.59857	0.229269	1	0.884086	0.543871	1	FALSE	FALSE	FALSE	0	371	376	371	376	0.000899941
Q8BK72	Q8BK72	>sp|Q8BK72|RT27_MOUSE 28S ribosomal protein S27, mitochondrial OS=Mus musculus (Mouse) OX=10090 GN=Mrps27 PE=1 SV=2	MRPS27	19	17	0.0302623	0.0326766	0.0159373	0.319885	0.119536	0.338758	0.75122	0.393034	1	FALSE	FALSE	FALSE	0	256	249	256	249	-0.217122
Q9D1F0	Q9D1F0	>tr|Q9D1F0|Q9D1F0_MOUSE DUF4939 domain-containing protein OS=Mus musculus (Mouse) OX=10090 GN=Rtl8b PE=1 SV=1	RTL8B	2	2	0.177625	0.199635	0.204902	0.0272691	0.0234474	0.00114968	0.354929	0.150541	0.044	FALSE	FALSE	TRUE	1	26	27	26	27	0.123439
Q8BTX9	Q8BTX9	>sp|Q8BTX9|HSDL1_MOUSE Inactive hydroxysteroid dehydrogenase-like protein 1 OS=Mus musculus (Mouse) OX=10090 GN=Hsdl1 PE=1 SV=1	HSDL1	12	10	0.0708978	0.0636786	0.0401849	0.134421	0.051372	0.211757	0.577131	0.242945	0.965097	FALSE	FALSE	FALSE	0	151	157	151	157	0.133313
P48758	P48758	>sp|P48758|CBR1_MOUSE Carbonyl reductase [NADPH] 1 OS=Mus musculus (Mouse) OX=10090 GN=Cbr1 PE=1 SV=3	CBR1	21	21	-0.0390613	-0.0263052	-0.00795137	0.0948969	0.226577	0.455259	0.519124	0.540399	1	FALSE	FALSE	FALSE	0	288	292	288	292	0.00324651
Q9WV91	Q9WV91	>sp|Q9WV91|FPRP_MOUSE Prostaglandin F2 receptor negative regulator OS=Mus musculus (Mouse) OX=10090 GN=Ptgfrn PE=1 SV=2	PTGFRN	11	5	0.0664436	0.0556689	0.0328765	0.11269	0.210899	0.233977	0.55096	0.520849	1	FALSE	FALSE	FALSE	0	105	131	105	131	1.08578
Q922H1	Q922H1	>sp|Q922H1|ANM3_MOUSE Protein arginine N-methyltransferase 3 OS=Mus musculus (Mouse) OX=10090 GN=Prmt3 PE=1 SV=2	PRMT3	3	1	0.0353211	-0.0059198	0	0.752492	1	1	0.941878	1	1	FALSE	FALSE	FALSE	0	27	26	27	26	-0.225689
P05063;P05064	P05063;P05064	>sp|P05063|ALDOC_MOUSE Fructose-bisphosphate aldolase C OS=Mus musculus (Mouse) OX=10090 GN=Aldoc PE=1 SV=4;>sp|P05064|ALDOA_MOUSE Fructose-bisphosphate aldolase A OS=Mus musculus (Mouse) OX=10090 GN=Aldoa PE=1 SV=2	ALDOC;ALDOA	5	4	0.0571396	0.07642	1.35296e-17	0.549561	0.152112	1	0.863877	0.44324	1	FALSE	FALSE	FALSE	0	60	61	60	61	0.00319835
Q3TWN3	Q3TWN3	>sp|Q3TWN3|CNNM2_MOUSE Metal transporter CNNM2 OS=Mus musculus (Mouse) OX=10090 GN=Cnnm2 PE=1 SV=3	CNNM2	3	1	-0.128251	-0.126369	0	0.377739	0.290297	1	0.79991	0.609953	1	FALSE	FALSE	FALSE	0	29	35	29	35	0.852921
Q91VD9	Q91VD9	>sp|Q91VD9|NDUS1_MOUSE NADH-ubiquinone oxidoreductase 75 kDa subunit, mitochondrial OS=Mus musculus (Mouse) OX=10090 GN=Ndufs1 PE=1 SV=2	NDUFS1	54	48	0.0265892	0.0296833	0.0121534	0.292355	0.00510923	0.383878	0.721092	0.0518004	1	FALSE	FALSE	FALSE	0	699	710	699	710	0.0081475
Q5DU41	Q5DU41	>sp|Q5DU41|LRC8B_MOUSE Volume-regulated anion channel subunit LRRC8B OS=Mus musculus (Mouse) OX=10090 GN=Lrrc8b PE=1 SV=3	LRRC8B	6	4	0.0376026	0.00746714	-7.55318e-18	0.621473	0.763507	1	0.890968	0.911706	1	FALSE	FALSE	FALSE	0	68	72	68	72	0.23162
P16054	P16054	>sp|P16054|KPCE_MOUSE Protein kinase C epsilon type OS=Mus musculus (Mouse) OX=10090 GN=Prkce PE=1 SV=1	PRKCE	40	32	-0.0406022	-0.0391385	-0.0272831	0.0937629	0.0119462	0.0650888	0.517038	0.0963722	0.54122	FALSE	FALSE	FALSE	0	487	495	487	495	0.00636981
Q62165	Q62165	>sp|Q62165|DAG1_MOUSE Dystroglycan OS=Mus musculus (Mouse) OX=10090 GN=Dag1 PE=1 SV=4	DAG1	10	8	0.133629	0.121392	0.113734	0.000884346	0.00370295	0.0015015	0.0542357	0.0402244	0.052272	FALSE	FALSE	FALSE	0	126	129	126	129	0.0534635
Q8R317	Q8R317	>sp|Q8R317|UBQL1_MOUSE Ubiquilin-1 OS=Mus musculus (Mouse) OX=10090 GN=Ubqln1 PE=1 SV=1	UBQLN1	5	5	0.0240149	0.0288075	0	0.590625	0.462034	1	0.879017	0.740699	1	FALSE	FALSE	FALSE	0	65	67	65	67	0.082318
Q99NB8	Q99NB8	>sp|Q99NB8|UBQL4_MOUSE Ubiquilin-4 OS=Mus musculus (Mouse) OX=10090 GN=Ubqln4 PE=1 SV=1	UBQLN4	4	2	0.130942	0.13817	0.0772367	0.175202	0.0594186	0.180568	0.625179	0.265569	0.880178	FALSE	FALSE	FALSE	0	45	48	45	48	0.25362
Q8BM55	Q8BM55	>sp|Q8BM55|TM214_MOUSE Transmembrane protein 214 OS=Mus musculus (Mouse) OX=10090 GN=Tmem214 PE=1 SV=1	TMEM214	3	3	0.0139804	0.0102495	0	0.851094	0.800952	1	0.972222	0.932817	1	FALSE	FALSE	FALSE	0	42	42	42	42	-0.0726222
Q924L1	Q924L1	>sp|Q924L1|LTMD1_MOUSE LETM1 domain-containing protein 1 OS=Mus musculus (Mouse) OX=10090 GN=Letmd1 PE=1 SV=1	LETMD1	11	9	-0.0192459	-0.0362072	0	0.651652	0.488592	1	0.902444	0.759858	1	FALSE	FALSE	FALSE	0	139	139	139	139	-0.0713838
P70392	P70392	>sp|P70392|RGRF2_MOUSE Ras-specific guanine nucleotide-releasing factor 2 OS=Mus musculus (Mouse) OX=10090 GN=Rasgrf2 PE=1 SV=2	RASGRF2	17	8	0.044012	0.0378545	1.63118e-46	0.467216	0.279071	1	0.831195	0.600204	1	FALSE	FALSE	FALSE	0	159	196	159	196	1.04589
Q9CWK8;Q9WV80	Q9CWK8;Q9WV80	>sp|Q9CWK8|SNX2_MOUSE Sorting nexin-2 OS=Mus musculus (Mouse) OX=10090 GN=Snx2 PE=1 SV=2;>sp|Q9WV80|SNX1_MOUSE Sorting nexin-1 OS=Mus musculus (Mouse) OX=10090 GN=Snx1 PE=1 SV=1	SNX2;SNX1	2	2	-0.0671367	-0.0455005	-6.6705e-16	0.211422	0.513701	1	0.652865	0.771908	1	FALSE	FALSE	FALSE	0	28	28	28	28	-0.0724715
Q91VI7	Q91VI7	>sp|Q91VI7|RINI_MOUSE Ribonuclease inhibitor OS=Mus musculus (Mouse) OX=10090 GN=Rnh1 PE=1 SV=1	RNH1	6	4	-0.0454293	-0.0503146	-1.49307e-12	0.434721	0.288699	0.999996	0.822611	0.608623	1	FALSE	FALSE	FALSE	0	69	68	69	68	-0.143301
Q9JK42	Q9JK42	>sp|Q9JK42|PDK2_MOUSE [Pyruvate dehydrogenase (acetyl-transferring)] kinase isozyme 2, mitochondrial OS=Mus musculus (Mouse) OX=10090 GN=Pdk2 PE=1 SV=2	PDK2	11	10	-0.0182313	-0.0063631	-2.40266e-17	0.61263	0.918721	1	0.889366	0.974182	1	FALSE	FALSE	FALSE	0	142	143	142	143	-0.0426438
Q8BFP9	Q8BFP9	>sp|Q8BFP9|PDK1_MOUSE [Pyruvate dehydrogenase (acetyl-transferring)] kinase isozyme 1, mitochondrial OS=Mus musculus (Mouse) OX=10090 GN=Pdk1 PE=1 SV=2	PDK1	14	11	0.0200499	0.0255557	2.39127e-16	0.550667	0.273766	1	0.863877	0.59543	1	FALSE	FALSE	FALSE	0	166	158	166	158	-0.313155
Q9WVJ2	Q9WVJ2	>sp|Q9WVJ2|PSD13_MOUSE 26S proteasome non-ATPase regulatory subunit 13 OS=Mus musculus (Mouse) OX=10090 GN=Psmd13 PE=1 SV=1	PSMD13	25	23	0.0415576	0.038585	0.0245966	0.0790426	0.0403791	0.124492	0.494804	0.209659	0.735854	FALSE	FALSE	FALSE	0	330	332	330	332	-0.0393016
Q8K221	Q8K221	>sp|Q8K221|ARFP2_MOUSE Arfaptin-2 OS=Mus musculus (Mouse) OX=10090 GN=Arfip2 PE=1 SV=2	ARFIP2	10	9	0.0472285	0.0489737	0.0333065	0.195559	0.149	0.186148	0.636513	0.440208	0.89507	FALSE	FALSE	FALSE	0	126	132	126	132	0.172338
Q8BRF7	Q8BRF7	>sp|Q8BRF7|SCFD1_MOUSE Sec1 family domain-containing protein 1 OS=Mus musculus (Mouse) OX=10090 GN=Scfd1 PE=1 SV=1	SCFD1	22	15	0.0469498	0.0361264	0.0148508	0.147827	0.218955	0.388085	0.594497	0.530987	1	FALSE	FALSE	FALSE	0	262	274	262	274	0.159612
Q6P069	Q6P069	>sp|Q6P069|SORCN_MOUSE Sorcin OS=Mus musculus (Mouse) OX=10090 GN=Sri PE=1 SV=1	SRI	9	8	-0.0860996	-0.0835763	-0.0466706	0.0941925	0.0284118	0.158138	0.517432	0.170301	0.822575	FALSE	FALSE	FALSE	0	123	119	123	119	-0.241695
Q8CHU3	Q8CHU3	>sp|Q8CHU3|EPN2_MOUSE Epsin-2 OS=Mus musculus (Mouse) OX=10090 GN=Epn2 PE=1 SV=1	EPN2	9	8	-0.0597079	-0.0424389	-0.00188048	0.168513	0.221465	0.828203	0.619559	0.534866	1	FALSE	FALSE	FALSE	0	122	118	122	118	-0.243936
Q8R3Q0	Q8R3Q0	>sp|Q8R3Q0|SARAF_MOUSE Store-operated calcium entry-associated regulatory factor OS=Mus musculus (Mouse) OX=10090 GN=Saraf PE=1 SV=2	SARAF	6	3	-0.102158	-0.106987	-0.0573987	0.197018	0.0663693	0.224652	0.637494	0.281236	0.986521	FALSE	FALSE	FALSE	0	61	60	61	60	-0.146952
Q9DBZ5	Q9DBZ5	>sp|Q9DBZ5|EIF3K_MOUSE Eukaryotic translation initiation factor 3 subunit K OS=Mus musculus (Mouse) OX=10090 GN=Eif3k PE=1 SV=1	EIF3K	4	4	0.0484843	0.0425308	2.61896e-16	0.385978	0.376474	1	0.80376	0.677753	1	FALSE	FALSE	FALSE	0	52	55	52	55	0.207944
Q8K0G5	Q8K0G5	>sp|Q8K0G5|EIPR1_MOUSE EARP and GARP complex-interacting protein 1 OS=Mus musculus (Mouse) OX=10090 GN=Eipr1 PE=1 SV=2	EIPR1	10	7	-0.0306906	-0.0299395	-1.14966e-16	0.515757	0.647158	1	0.850131	0.856798	1	FALSE	FALSE	FALSE	0	127	129	127	129	0.0121066
O35682	O35682	>sp|O35682|MYADM_MOUSE Myeloid-associated differentiation marker OS=Mus musculus (Mouse) OX=10090 GN=Myadm PE=1 SV=2	MYADM	3	2	-0.127625	-0.133268	-1.31394e-18	0.437354	0.166775	1	0.823676	0.466954	1	FALSE	FALSE	FALSE	0	32	34	32	34	0.230909
P26041	P26041	>sp|P26041|MOES_MOUSE Moesin OS=Mus musculus (Mouse) OX=10090 GN=Msn PE=1 SV=3	MSN	11	11	-0.056667	-0.0632773	-0.0390789	0.186036	0.0823713	0.205784	0.634104	0.320124	0.948344	FALSE	FALSE	FALSE	0	136	145	136	145	0.248333
Q9D4H8	Q9D4H8	>sp|Q9D4H8|CUL2_MOUSE Cullin-2 OS=Mus musculus (Mouse) OX=10090 GN=Cul2 PE=1 SV=2	CUL2	33	26	0.0122277	0.015514	6.58559e-17	0.672817	0.273234	1	0.910587	0.59541	1	FALSE	FALSE	FALSE	0	412	419	412	419	0.0174603
Q04519	Q04519	>sp|Q04519|ASM_MOUSE Sphingomyelin phosphodiesterase OS=Mus musculus (Mouse) OX=10090 GN=Smpd1 PE=1 SV=2	SMPD1	3	3	0.0468918	0.0355645	0	0.413086	0.607441	1	0.818571	0.834938	1	FALSE	FALSE	FALSE	0	42	41	42	41	-0.198947
Q99KE1	Q99KE1	>sp|Q99KE1|MAOM_MOUSE NAD-dependent malic enzyme, mitochondrial OS=Mus musculus (Mouse) OX=10090 GN=Me2 PE=1 SV=1	ME2	15	11	-0.0215474	-0.023992	0	0.544678	0.444368	1	0.861613	0.728305	1	FALSE	FALSE	FALSE	0	176	181	176	181	0.068333
P68372;Q922F4;Q9D6F9;Q9ERD7	P68372;Q922F4;Q9D6F9;Q9ERD7	>sp|P68372|TBB4B_MOUSE Tubulin beta-4B chain OS=Mus musculus (Mouse) OX=10090 GN=Tubb4b PE=1 SV=1;>sp|Q922F4|TBB6_MOUSE Tubulin beta-6 chain OS=Mus musculus (Mouse) OX=10090 GN=Tubb6 PE=1 SV=1;>sp|Q9D6F9|TBB4A_MOUSE Tubulin beta-4A chain OS=Mus musculus (Mouse) OX=10090 GN=Tubb4a PE=1 SV=3;>sp|Q9ERD7|TBB3_MOUSE Tubulin beta-3 chain OS=Mus musculus (Mouse) OX=10090 GN=Tubb3 PE=1 SV=1	TUBB4B;TUBB6;TUBB4A;TUBB3	2	2	0.0405812	0.0323389	1.05525e-19	0.313059	0.402411	1	0.744216	0.699755	1	FALSE	FALSE	FALSE	0	28	28	28	28	-0.0724715
Q7TMM9;Q9CWF2	Q7TMM9;Q9CWF2	>sp|Q7TMM9|TBB2A_MOUSE Tubulin beta-2A chain OS=Mus musculus (Mouse) OX=10090 GN=Tubb2a PE=1 SV=1;>sp|Q9CWF2|TBB2B_MOUSE Tubulin beta-2B chain OS=Mus musculus (Mouse) OX=10090 GN=Tubb2b PE=1 SV=1	TUBB2A;TUBB2B	6	5	0.0289318	0.0244711	0	0.48	0.303238	1	0.836147	0.621944	1	FALSE	FALSE	FALSE	0	78	76	78	76	-0.210815
P99024	P99024	>sp|P99024|TBB5_MOUSE Tubulin beta-5 chain OS=Mus musculus (Mouse) OX=10090 GN=Tubb5 PE=1 SV=1	TUBB5	6	5	0.0878865	0.0789291	0.0782635	0.0373643	0.00696731	0.0138461	0.404999	0.0646594	0.227592	FALSE	FALSE	FALSE	0	74	75	74	75	-0.00344845
P70345	P70345	>sp|P70345|B2CL2_MOUSE Bcl-2-like protein 2 OS=Mus musculus (Mouse) OX=10090 GN=Bcl2l2 PE=1 SV=1	BCL2L2	1	1	0.0360169	0.03449	0	0.735486	0.663513	1	0.935587	0.862448	1	FALSE	FALSE	FALSE	0	14	14	14	14	-0.0720387
Q9WUA2	Q9WUA2	>sp|Q9WUA2|SYFB_MOUSE Phenylalanine--tRNA ligase beta subunit OS=Mus musculus (Mouse) OX=10090 GN=Farsb PE=1 SV=2	FARSB	18	14	-0.0687943	-0.0722722	-0.0440203	0.129454	0.0135343	0.165943	0.569011	0.105128	0.838963	FALSE	FALSE	FALSE	0	226	235	226	235	0.121306
Q6ZWR6	Q6ZWR6	>sp|Q6ZWR6|SYNE1_MOUSE Nesprin-1 OS=Mus musculus (Mouse) OX=10090 GN=Syne1 PE=1 SV=2	SYNE1	7	4	0.0623338	0.062537	0.0290081	0.219683	0.167375	0.340403	0.659162	0.467279	1	FALSE	FALSE	FALSE	0	71	73	71	73	0.0571076
Q8BLR2	Q8BLR2	>sp|Q8BLR2|CPNE4_MOUSE Copine-4 OS=Mus musculus (Mouse) OX=10090 GN=Cpne4 PE=1 SV=1	CPNE4	19	16	-0.0278076	-0.022763	-7.54382e-15	0.362578	0.404776	1	0.790276	0.702041	1	FALSE	FALSE	FALSE	0	239	235	239	235	-0.158766
Q0VE82	Q0VE82	>sp|Q0VE82|CPNE7_MOUSE Copine-7 OS=Mus musculus (Mouse) OX=10090 GN=Cpne7 PE=1 SV=1	CPNE7	13	9	-0.0794025	-0.0809097	-0.0668485	0.0438785	0.0090681	0.0234029	0.423961	0.0789226	0.310195	FALSE	FALSE	FALSE	0	152	148	152	148	-0.219008
P14131	P14131	>sp|P14131|RS16_MOUSE 40S ribosomal protein S16 OS=Mus musculus (Mouse) OX=10090 GN=Rps16 PE=1 SV=4	RPS16	9	9	0.0228891	0.0312784	0	0.5818	0.270017	1	0.873985	0.591695	1	FALSE	FALSE	FALSE	0	126	126	126	126	-0.0728286
Q9QXT0	Q9QXT0	>sp|Q9QXT0|CNPY2_MOUSE Protein canopy homolog 2 OS=Mus musculus (Mouse) OX=10090 GN=Cnpy2 PE=1 SV=1	CNPY2	9	8	0.0125951	0.0121339	9.69293e-19	0.763877	0.786081	1	0.945682	0.92525	1	FALSE	FALSE	FALSE	0	119	120	119	120	-0.0364537
Q8C3Q5	Q8C3Q5	>sp|Q8C3Q5|SHSA7_MOUSE Protein shisa-7 OS=Mus musculus (Mouse) OX=10090 GN=Shisa7 PE=1 SV=3	SHISA7	8	7	0.0885831	0.0873135	0.0821592	0.0155017	0.0184734	0.00835425	0.277641	0.130835	0.16534	FALSE	FALSE	FALSE	0	107	110	107	110	0.0728424
Q91XD7	Q91XD7	>sp|Q91XD7|CREL1_MOUSE Protein disulfide isomerase Creld1 OS=Mus musculus (Mouse) OX=10090 GN=Creld1 PE=1 SV=1	CRELD1	8	5	0.00240312	0.00393412	0	0.963509	0.929052	1	0.99433	0.980279	1	FALSE	FALSE	FALSE	0	89	98	89	98	0.424226
Q9D6S7	Q9D6S7	>sp|Q9D6S7|RRFM_MOUSE Ribosome-recycling factor, mitochondrial OS=Mus musculus (Mouse) OX=10090 GN=Mrrf PE=1 SV=1	MRRF	11	8	0.00194207	0.00692123	0	0.964064	0.752352	1	0.99433	0.907943	1	FALSE	FALSE	FALSE	0	126	126	126	126	-0.0802094
Q9JK81	Q9JK81	>sp|Q9JK81|MYG1_MOUSE UPF0160 protein MYG1, mitochondrial OS=Mus musculus (Mouse) OX=10090 GN=Myg1 PE=1 SV=1	MYG1	8	6	-0.0379943	-0.0339814	-8.90201e-17	0.341939	0.376015	1	0.771298	0.677753	1	FALSE	FALSE	FALSE	0	93	95	93	95	0.0362106
Q6P5F7	Q6P5F7	>sp|Q6P5F7|TTYH3_MOUSE Protein tweety homolog 3 OS=Mus musculus (Mouse) OX=10090 GN=Ttyh3 PE=1 SV=1	TTYH3	9	8	0.0465746	0.0442589	1.86046e-19	0.306956	0.234685	1	0.737872	0.550948	1	FALSE	FALSE	FALSE	0	117	118	117	118	-0.0262931
Q3UQ44	Q3UQ44	>sp|Q3UQ44|IQGA2_MOUSE Ras GTPase-activating-like protein IQGAP2 OS=Mus musculus (Mouse) OX=10090 GN=Iqgap2 PE=1 SV=2	IQGAP2	7	1	-0.137792	-0.145488	-0.056009	0.186514	0.099099	0.382012	0.634118	0.357263	1	FALSE	FALSE	FALSE	0	44	49	44	49	0.497365
P70182	P70182	>sp|P70182|PI51A_MOUSE Phosphatidylinositol 4-phosphate 5-kinase type-1 alpha OS=Mus musculus (Mouse) OX=10090 GN=Pip5k1a PE=1 SV=2	PIP5K1A	5	3	-0.103201	-0.102163	-0.0483239	0.141914	0.090626	0.328572	0.590923	0.339422	1	FALSE	FALSE	FALSE	0	62	60	62	60	-0.243954
Q91W34	Q91W34	>sp|Q91W34|RUS1_MOUSE RUS1 family protein C16orf58 homolog OS=Mus musculus (Mouse) OX=10090 GN=MGI:2384572 PE=1 SV=1	MGI:2384572	2	2	0.0547565	0.0290124	0	0.419625	0.6715	1	0.821883	0.868531	1	FALSE	FALSE	FALSE	0	27	28	27	28	0.128701
Q8BFY9;Q99LG2	Q8BFY9;Q99LG2	>sp|Q8BFY9|TNPO1_MOUSE Transportin-1 OS=Mus musculus (Mouse) OX=10090 GN=Tnpo1 PE=1 SV=2;>sp|Q99LG2|TNPO2_MOUSE Transportin-2 OS=Mus musculus (Mouse) OX=10090 GN=Tnpo2 PE=1 SV=1	TNPO1;TNPO2	5	4	-0.00105081	0.00576013	3.26075e-16	0.982328	0.971524	1	0.996325	1	1	FALSE	FALSE	FALSE	0	67	66	67	66	-0.153278
P37040	P37040	>sp|P37040|NCPR_MOUSE NADPH--cytochrome P450 reductase OS=Mus musculus (Mouse) OX=10090 GN=Por PE=1 SV=2	POR	34	29	0.0449203	0.0521073	0.0369553	0.125326	0.0047197	0.0961025	0.565931	0.0487928	0.658216	FALSE	FALSE	FALSE	0	443	448	443	448	-0.0159212
Q8BKV1	Q8BKV1	>sp|Q8BKV1|GPC2_MOUSE Glypican-2 OS=Mus musculus (Mouse) OX=10090 GN=Gpc2 PE=2 SV=1	GPC2	5	2	-0.00878202	-0.0293944	0	0.911611	0.801312	1	0.984488	0.932817	1	FALSE	FALSE	FALSE	0	51	49	51	49	-0.261334
Q80ZM5	Q80ZM5	>tr|Q80ZM5|Q80ZM5_MOUSE H15 domain-containing protein OS=Mus musculus (Mouse) OX=10090 GN=H1f10 PE=1 SV=1	H1F10	4	4	0.11522	0.124049	0.0988363	0.0797004	0.0197059	0.0539406	0.495256	0.136058	0.484786	FALSE	FALSE	FALSE	0	53	52	53	52	-0.177048
Q3U1J4	Q3U1J4	>sp|Q3U1J4|DDB1_MOUSE DNA damage-binding protein 1 OS=Mus musculus (Mouse) OX=10090 GN=Ddb1 PE=1 SV=2	DDB1	34	29	-0.0219188	-0.022555	-1.90587e-18	0.785671	0.469619	1	0.950626	0.74441	1	FALSE	FALSE	FALSE	0	429	430	429	430	-0.0557172
Q99M71	Q99M71	>sp|Q99M71|EPDR1_MOUSE Mammalian ependymin-related protein 1 OS=Mus musculus (Mouse) OX=10090 GN=Epdr1 PE=1 SV=1	EPDR1	8	7	0.120042	0.127174	0.107889	0.00401626	0.00208118	0.000476284	0.143422	0.0258533	0.0223776	FALSE	FALSE	FALSE	0	109	105	109	105	-0.265222
O35286	O35286	>sp|O35286|DHX15_MOUSE Pre-mRNA-splicing factor ATP-dependent RNA helicase DHX15 OS=Mus musculus (Mouse) OX=10090 GN=Dhx15 PE=1 SV=2	DHX15	32	22	0.017485	0.0105508	6.4617e-17	0.701089	0.834277	1	0.922283	0.942819	1	FALSE	FALSE	FALSE	0	374	382	374	382	0.0356795
Q01097	Q01097	>sp|Q01097|NMDE2_MOUSE Glutamate receptor ionotropic, NMDA 2B OS=Mus musculus (Mouse) OX=10090 GN=Grin2b PE=1 SV=3	GRIN2B	19	14	0.111142	0.063522	1.83077e-15	0.409515	0.0249884	1	0.818571	0.156966	1	FALSE	FALSE	FALSE	0	221	238	221	238	0.314066
E9Q3M9	E9Q3M9	>tr|E9Q3M9|E9Q3M9_MOUSE DUF4592 domain-containing protein OS=Mus musculus (Mouse) OX=10090 GN=2010300C02Rik PE=1 SV=1	2010300C02RIK	11	6	0.110099	0.100927	3.31759e-15	0.37744	0.0652727	1	0.799569	0.279002	1	FALSE	FALSE	FALSE	0	119	123	119	123	0.0967984
Q61548	Q61548	>sp|Q61548|AP180_MOUSE Clathrin coat assembly protein AP180 OS=Mus musculus (Mouse) OX=10090 GN=Snap91 PE=1 SV=1	SNAP91	23	19	0.229415	0.098364	1.42781e-14	0.282809	1.17687e-05	1	0.717809	0.000354227	1	FALSE	FALSE	FALSE	0	289	299	289	299	0.113133
Q2WF71	Q2WF71	>sp|Q2WF71|LRFN1_MOUSE Leucine-rich repeat and fibronectin type III domain-containing protein 1 OS=Mus musculus (Mouse) OX=10090 GN=Lrfn1 PE=1 SV=1	LRFN1	16	13	0.131537	0.126122	0.121563	0.000896548	3.53854e-05	3.66148e-05	0.0542357	0.000889096	0.00289859	FALSE	FALSE	FALSE	0	196	212	196	212	0.341866
Q9R0N3	Q9R0N3	>sp|Q9R0N3|SYT11_MOUSE Synaptotagmin-11 OS=Mus musculus (Mouse) OX=10090 GN=Syt11 PE=1 SV=2	SYT11	12	10	-0.00812656	-0.0138223	-1.56789e-13	0.814741	0.786118	0.999999	0.956212	0.92525	1	FALSE	FALSE	FALSE	0	153	160	153	160	0.153073
Q9DCS3	Q9DCS3	>sp|Q9DCS3|MECR_MOUSE Enoyl-[acyl-carrier-protein] reductase, mitochondrial OS=Mus musculus (Mouse) OX=10090 GN=Mecr PE=1 SV=2	MECR	8	8	-0.0297713	-0.022875	0	0.515471	0.656282	1	0.850131	0.859179	1	FALSE	FALSE	FALSE	0	112	112	112	112	-0.0728155
Q6R0H7	Q6R0H7	>sp|Q6R0H7|GNAS1_MOUSE Guanine nucleotide-binding protein G(s) subunit alpha isoforms XLas OS=Mus musculus (Mouse) OX=10090 GN=Gnas PE=1 SV=1	GNAS	13	11	-0.0111046	-0.00731924	0	0.754254	0.97302	1	0.942247	1	1	FALSE	FALSE	FALSE	0	163	170	163	170	0.145456
P27601	P27601	>sp|P27601|GNA13_MOUSE Guanine nucleotide-binding protein subunit alpha-13 OS=Mus musculus (Mouse) OX=10090 GN=Gna13 PE=1 SV=1	GNA13	14	11	-0.0718855	-0.0687963	-0.0502118	0.0394754	0.0529414	0.0470589	0.410301	0.247732	0.447292	FALSE	FALSE	FALSE	0	180	182	180	182	-0.0109709
Q8K310	Q8K310	>sp|Q8K310|MATR3_MOUSE Matrin-3 OS=Mus musculus (Mouse) OX=10090 GN=Matr3 PE=1 SV=1	MATR3	38	32	0.0972178	0.0762352	0.0194423	0.180347	0.000267291	0.583657	0.629648	0.00488822	1	FALSE	FALSE	FALSE	0	474	477	474	477	-0.0341928
Q62419	Q62419	>sp|Q62419|SH3G1_MOUSE Endophilin-A2 OS=Mus musculus (Mouse) OX=10090 GN=Sh3gl1 PE=1 SV=1	SH3GL1	11	9	-0.0164339	-0.0185243	-2.02946e-17	0.618851	0.720571	1	0.890968	0.894753	1	FALSE	FALSE	FALSE	0	135	135	135	135	-0.0625796
Q62420	Q62420	>sp|Q62420|SH3G2_MOUSE Endophilin-A1 OS=Mus musculus (Mouse) OX=10090 GN=Sh3gl2 PE=1 SV=2	SH3GL2	18	18	-0.109361	-0.0946184	-0.0875585	0.00360824	0.000799929	0.00448766	0.135077	0.0119761	0.113613	FALSE	FALSE	FALSE	0	252	248	252	248	-0.157323
Q920E5	Q920E5	>sp|Q920E5|FPPS_MOUSE Farnesyl pyrophosphate synthase OS=Mus musculus (Mouse) OX=10090 GN=Fdps PE=1 SV=1	FDPS	16	13	0.118299	0.130031	0.114536	0.0284304	1.4579e-05	0.014504	0.360305	0.00041709	0.231605	FALSE	FALSE	FALSE	0	201	205	201	205	0.0373076
P08551	P08551	>sp|P08551|NFL_MOUSE Neurofilament light polypeptide OS=Mus musculus (Mouse) OX=10090 GN=Nefl PE=1 SV=5	NEFL	23	19	0.0375652	0.0426827	0.0174731	0.332984	0.0360292	0.407942	0.762014	0.195689	1	FALSE	FALSE	FALSE	0	298	294	298	294	-0.15188
Q60770	Q60770	>sp|Q60770|STXB3_MOUSE Syntaxin-binding protein 3 OS=Mus musculus (Mouse) OX=10090 GN=Stxbp3 PE=1 SV=1	STXBP3	1	1	-0.181059	-0.179446	-0.126311	0.0817767	0.0929791	0.122204	0.499568	0.3454	0.728291	FALSE	FALSE	FALSE	0	13	12	13	12	-0.465055
Q60790	Q60790	>sp|Q60790|RASA3_MOUSE Ras GTPase-activating protein 3 OS=Mus musculus (Mouse) OX=10090 GN=Rasa3 PE=1 SV=2	RASA3	30	26	-0.045166	-0.0439874	-0.0391865	0.0581988	0.0771567	0.0163898	0.452436	0.308787	0.245379	FALSE	FALSE	FALSE	0	382	381	382	381	-0.0877512
O88643;Q8CIN4	O88643;Q8CIN4	>sp|O88643|PAK1_MOUSE Serine/threonine-protein kinase PAK 1 OS=Mus musculus (Mouse) OX=10090 GN=Pak1 PE=1 SV=1;>sp|Q8CIN4|PAK2_MOUSE Serine/threonine-protein kinase PAK 2 OS=Mus musculus (Mouse) OX=10090 GN=Pak2 PE=1 SV=1	PAK1;PAK2	1	1	0.0422484	-0.00158954	0	0.743077	1	1	0.93915	1	1	FALSE	FALSE	FALSE	0	14	14	14	14	-0.0720387
Q61036	Q61036	>sp|Q61036|PAK3_MOUSE Serine/threonine-protein kinase PAK 3 OS=Mus musculus (Mouse) OX=10090 GN=Pak3 PE=1 SV=2	PAK3	7	6	0.0547489	0.0363939	2.56114e-15	0.401123	0.45247	1	0.812185	0.734708	1	FALSE	FALSE	FALSE	0	91	93	91	93	0.0353557
Q01730	Q01730	>sp|Q01730|RSU1_MOUSE Ras suppressor protein 1 OS=Mus musculus (Mouse) OX=10090 GN=Rsu1 PE=1 SV=3	RSU1	6	4	-0.0188624	-0.0420743	-1.26469e-14	0.795402	0.444348	1	0.951649	0.728305	1	FALSE	FALSE	FALSE	0	69	68	69	68	-0.155555
Q8C0C7	Q8C0C7	>sp|Q8C0C7|SYFA_MOUSE Phenylalanine--tRNA ligase alpha subunit OS=Mus musculus (Mouse) OX=10090 GN=Farsa PE=1 SV=1	FARSA	14	11	-0.0780221	-0.0789271	-0.0459481	0.089845	0.0180738	0.181092	0.511887	0.128631	0.880178	FALSE	FALSE	FALSE	0	185	180	185	180	-0.216155
Q8C7K6	Q8C7K6	>sp|Q8C7K6|PCYXL_MOUSE Prenylcysteine oxidase-like OS=Mus musculus (Mouse) OX=10090 GN=Pcyox1l PE=1 SV=1	PCYOX1L	14	11	0.0327173	0.0392783	0.0097568	0.308462	0.101217	0.52528	0.738972	0.361514	1	FALSE	FALSE	FALSE	0	179	174	179	174	-0.236574
P54923	P54923	>sp|P54923|ADPRH_MOUSE [Protein ADP-ribosylarginine] hydrolase OS=Mus musculus (Mouse) OX=10090 GN=Adprh PE=1 SV=1	ADPRH	14	11	-0.0170921	-0.0175933	-4.87213e-16	0.607989	0.648801	1	0.888611	0.857181	1	FALSE	FALSE	FALSE	0	180	178	180	178	-0.1302
Q8VEM8	Q8VEM8	>sp|Q8VEM8|MPCP_MOUSE Phosphate carrier protein, mitochondrial OS=Mus musculus (Mouse) OX=10090 GN=Slc25a3 PE=1 SV=1	SLC25A3	24	21	-0.0230641	-0.016394	-1.57739e-15	0.571155	0.375994	1	0.870795	0.677753	1	FALSE	FALSE	FALSE	0	320	318	320	318	-0.105952
Q8VCM8	Q8VCM8	>sp|Q8VCM8|NCLN_MOUSE Nicalin OS=Mus musculus (Mouse) OX=10090 GN=Ncln PE=1 SV=2	NCLN	19	19	0.0768563	0.0796243	0.0656431	0.0339269	0.000796646	0.0236272	0.393133	0.011958	0.311739	FALSE	FALSE	FALSE	0	265	263	265	263	-0.11089
Q5SQX6	Q5SQX6	>sp|Q5SQX6|CYFP2_MOUSE Cytoplasmic FMR1-interacting protein 2 OS=Mus musculus (Mouse) OX=10090 GN=Cyfip2 PE=1 SV=2	CYFIP2	51	34	0.29155	0.160541	0.221568	0.0366006	0	0.0667403	0.401814	0	0.547858	FALSE	TRUE	FALSE	1	579	628	579	628	0.362288
P12382	P12382	>sp|P12382|PFKAL_MOUSE ATP-dependent 6-phosphofructokinase, liver type OS=Mus musculus (Mouse) OX=10090 GN=Pfkl PE=1 SV=4	PFKL	21	19	-0.0461051	-0.0451029	-0.0272963	0.118134	0.142309	0.178056	0.558217	0.431175	0.872763	FALSE	FALSE	FALSE	0	278	274	278	274	-0.150469
Q9D1C8	Q9D1C8	>sp|Q9D1C8|VPS28_MOUSE Vacuolar protein sorting-associated protein 28 homolog OS=Mus musculus (Mouse) OX=10090 GN=Vps28 PE=1 SV=1	VPS28	8	4	-0.0492553	-0.0651955	-0.0279838	0.28805	0.354777	0.372071	0.719865	0.664488	1	FALSE	FALSE	FALSE	0	87	99	87	99	0.590463
Q9R0N7	Q9R0N7	>sp|Q9R0N7|SYT7_MOUSE Synaptotagmin-7 OS=Mus musculus (Mouse) OX=10090 GN=Syt7 PE=1 SV=1	SYT7	13	12	0.050554	0.0447863	0.0153424	0.178019	0.164427	0.437494	0.627683	0.463298	1	FALSE	FALSE	FALSE	0	173	173	173	173	-0.0738774
O35681	O35681	>sp|O35681|SYT3_MOUSE Synaptotagmin-3 OS=Mus musculus (Mouse) OX=10090 GN=Syt3 PE=1 SV=2	SYT3	4	3	-0.0750918	-0.09328	-0.0857383	0.248701	0.287137	0.093772	0.690651	0.607996	0.65055	FALSE	FALSE	FALSE	0	52	53	52	53	0.015254
O88543	O88543	>sp|O88543|CSN3_MOUSE COP9 signalosome complex subunit 3 OS=Mus musculus (Mouse) OX=10090 GN=Cops3 PE=1 SV=3	COPS3	17	10	-0.032385	-0.0375061	-3.23986e-15	0.39996	0.253735	1	0.812185	0.572339	1	FALSE	FALSE	FALSE	0	177	182	177	182	0.0662982
P18872	P18872	>sp|P18872|GNAO_MOUSE Guanine nucleotide-binding protein G(o) subunit alpha OS=Mus musculus (Mouse) OX=10090 GN=Gnao1 PE=1 SV=3	GNAO1	28	25	0.0171591	0.0140058	3.03385e-17	0.540949	0.185788	1	0.860998	0.488696	1	FALSE	FALSE	FALSE	0	368	374	368	374	0.00788638
Q99PL5	Q99PL5	>sp|Q99PL5|RRBP1_MOUSE Ribosome-binding protein 1 OS=Mus musculus (Mouse) OX=10090 GN=Rrbp1 PE=1 SV=2	RRBP1	16	8	0.0915405	0.0861466	0.0542247	0.0770116	0.0198317	0.155637	0.491374	0.1366	0.817663	FALSE	FALSE	FALSE	0	179	184	179	184	0.0554542
Q68FL6	Q68FL6	>sp|Q68FL6|SYMC_MOUSE Methionine--tRNA ligase, cytoplasmic OS=Mus musculus (Mouse) OX=10090 GN=Mars PE=1 SV=1	MARS	35	30	0.00316501	-0.00394156	-1.58486e-16	0.903822	0.76049	1	0.982395	0.910082	1	FALSE	FALSE	FALSE	0	449	452	449	452	-0.0404767
O88685	O88685	>sp|O88685|PRS6A_MOUSE 26S proteasome regulatory subunit 6A OS=Mus musculus (Mouse) OX=10090 GN=Psmc3 PE=1 SV=2	PSMC3	27	24	0.0104358	0.00584697	0	0.676127	0.896735	1	0.911046	0.964675	1	FALSE	FALSE	FALSE	0	357	357	357	357	-0.0706827
Q9WUA3	Q9WUA3	>sp|Q9WUA3|PFKAP_MOUSE ATP-dependent 6-phosphofructokinase, platelet type OS=Mus musculus (Mouse) OX=10090 GN=Pfkp PE=1 SV=1	PFKP	37	35	-0.0240988	-0.01715	0	0.397399	0.52047	1	0.811716	0.777985	1	FALSE	FALSE	FALSE	0	501	498	501	498	-0.104236
Q922E4	Q922E4	>sp|Q922E4|PCY2_MOUSE Ethanolamine-phosphate cytidylyltransferase OS=Mus musculus (Mouse) OX=10090 GN=Pcyt2 PE=1 SV=1	PCYT2	13	9	0.0158518	0.0134086	3.04846e-12	0.674516	0.656859	0.999996	0.911046	0.859179	1	FALSE	FALSE	FALSE	0	162	164	162	164	-0.0148096
P10853;P10854;Q64475;Q64478;Q64524;Q64525;Q6ZWY9;Q8CGP0;Q8CGP1;Q8CGP2;Q9D2U9	P10853;P10854;Q64475;Q64478;Q64524;Q64525;Q6ZWY9;Q8CGP0;Q8CGP1;Q8CGP2;Q9D2U9	>sp|P10853|H2B1F_MOUSE Histone H2B type 1-F/J/L OS=Mus musculus (Mouse) OX=10090 GN=H2bc13 PE=1 SV=2;>sp|P10854|H2B1M_MOUSE Histone H2B type 1-M OS=Mus musculus (Mouse) OX=10090 GN=H2bc14 PE=1 SV=2;>sp|Q64475|H2B1B_MOUSE Histone H2B type 1-B OS=Mus musculus (Mouse) OX=10090 GN=Hist1h2bb PE=1 SV=3;>sp|Q64478|H2B1H_MOUSE Histone H2B type 1-H OS=Mus musculus (Mouse) OX=10090 GN=Hist1h2bh PE=1 SV=3;>…	H2BC13;H2BC14;HIST1H2BB;HIST1H2BH;HIST2H2BE;HIST2H2BB;H2BC8;HIST3H2BB;H2BC12;HIST1H2BP;HIST3H2BA	7	6	0.0956836	0.095093	0.0689781	0.11186	0.00311073	0.126918	0.55096	0.0347716	0.743121	FALSE	FALSE	FALSE	0	92	94	92	94	0.0309979
P08752	P08752	>sp|P08752|GNAI2_MOUSE Guanine nucleotide-binding protein G(i) subunit alpha-2 OS=Mus musculus (Mouse) OX=10090 GN=Gnai2 PE=1 SV=5	GNAI2	15	14	-0.0240691	-0.0342601	0	0.60064	0.362232	1	0.884086	0.668797	1	FALSE	FALSE	FALSE	0	204	204	204	204	-0.071982
Q9Z1M7	Q9Z1M7	>sp|Q9Z1M7|LARG1_MOUSE LARGE xylosyl- and glucuronyltransferase 1 OS=Mus musculus (Mouse) OX=10090 GN=Large1 PE=1 SV=1	LARGE1	5	3	-0.00148746	0.00380042	0	0.983098	0.99214	1	0.996325	1	1	FALSE	FALSE	FALSE	0	57	58	57	58	0.0293522
P83940	P83940	>sp|P83940|ELOC_MOUSE Elongin-C OS=Mus musculus (Mouse) OX=10090 GN=Eloc PE=1 SV=1	ELOC	10	8	-0.0195228	-0.0140559	0	0.633016	0.766536	1	0.89637	0.913175	1	FALSE	FALSE	FALSE	0	126	128	126	128	0.0161844
Q8CH09	Q8CH09	>sp|Q8CH09|SUGP2_MOUSE SURP and G-patch domain-containing protein 2 OS=Mus musculus (Mouse) OX=10090 GN=Sugp2 PE=1 SV=2	SUGP2	24	14	0.133035	0.0871042	0.0830643	0.0392186	0.00151469	0.097364	0.410301	0.0199394	0.661183	FALSE	FALSE	FALSE	0	243	275	243	275	0.589945
Q9QY76	Q9QY76	>sp|Q9QY76|VAPB_MOUSE Vesicle-associated membrane protein-associated protein B OS=Mus musculus (Mouse) OX=10090 GN=Vapb PE=1 SV=3	VAPB	11	8	-0.0328376	-0.014028	-8.7294e-19	0.459355	0.816191	1	0.831195	0.938073	1	FALSE	FALSE	FALSE	0	143	140	143	140	-0.177109
Q9CQ62	Q9CQ62	>sp|Q9CQ62|DECR_MOUSE 2,4-dienoyl-CoA reductase, mitochondrial OS=Mus musculus (Mouse) OX=10090 GN=Decr1 PE=1 SV=1	DECR1	9	7	-0.123317	-0.106148	-0.0944899	0.00199452	0.0269823	0.00170051	0.0886642	0.164311	0.0564785	FALSE	FALSE	FALSE	0	112	109	112	109	-0.21867
Q9WTP6	Q9WTP6	>sp|Q9WTP6|KAD2_MOUSE Adenylate kinase 2, mitochondrial OS=Mus musculus (Mouse) OX=10090 GN=Ak2 PE=1 SV=5	AK2	13	11	-0.0426137	-0.0299661	-6.80914e-13	0.293664	0.735441	0.999997	0.721855	0.902168	1	FALSE	FALSE	FALSE	0	169	171	169	171	-0.00718983
Q91WS0	Q91WS0	>sp|Q91WS0|CISD1_MOUSE CDGSH iron-sulfur domain-containing protein 1 OS=Mus musculus (Mouse) OX=10090 GN=Cisd1 PE=1 SV=1	CISD1	11	8	0.0512509	0.0388255	0	0.346443	0.212119	1	0.775705	0.522298	1	FALSE	FALSE	FALSE	0	122	127	122	127	0.136273
Q3UZ39;Q91WK0	Q3UZ39;Q91WK0	>sp|Q3UZ39|LRRF1_MOUSE Leucine-rich repeat flightless-interacting protein 1 OS=Mus musculus (Mouse) OX=10090 GN=Lrrfip1 PE=1 SV=2;>sp|Q91WK0|LRRF2_MOUSE Leucine-rich repeat flightless-interacting protein 2 OS=Mus musculus (Mouse) OX=10090 GN=Lrrfip2 PE=1 SV=1	LRRFIP1;LRRFIP2	2	2	-0.0670055	-0.0728592	-0.0170851	0.304253	0.163656	0.579062	0.733838	0.46209	1	FALSE	FALSE	FALSE	0	28	27	28	27	-0.261221
Q9CQJ8	Q9CQJ8	>sp|Q9CQJ8|NDUB9_MOUSE NADH dehydrogenase [ubiquinone] 1 beta subcomplex subunit 9 OS=Mus musculus (Mouse) OX=10090 GN=Ndufb9 PE=1 SV=3	NDUFB9	8	8	0.0423359	0.0107607	0	0.54122	0.53292	1	0.860998	0.784927	1	FALSE	FALSE	FALSE	0	109	112	109	112	0.0668921
Q80TS3	Q80TS3	>sp|Q80TS3|AGRL3_MOUSE Adhesion G protein-coupled receptor L3 OS=Mus musculus (Mouse) OX=10090 GN=Adgrl3 PE=1 SV=3	ADGRL3	30	16	0.461573	0.318889	0.414064	0.000529521	0	0.000250336	0.0389694	0	0.0133953	TRUE	TRUE	TRUE	3	299	370	299	370	1.06607
Q9DCT5	Q9DCT5	>sp|Q9DCT5|SDF2_MOUSE Stromal cell-derived factor 2 OS=Mus musculus (Mouse) OX=10090 GN=Sdf2 PE=1 SV=1	SDF2	7	6	0.0984732	0.10122	0.075032	0.0260853	0.0328497	0.048111	0.349461	0.186549	0.451392	FALSE	FALSE	FALSE	0	86	90	86	90	0.159678
O70311	O70311	>sp|O70311|NMT2_MOUSE Glycylpeptide N-tetradecanoyltransferase 2 OS=Mus musculus (Mouse) OX=10090 GN=Nmt2 PE=1 SV=1	NMT2	7	6	-0.00747869	-0.014682	0	0.857662	0.694824	1	0.975099	0.881921	1	FALSE	FALSE	FALSE	0	88	89	88	89	-0.0153775
Q91XM9	Q91XM9	>sp|Q91XM9|DLG2_MOUSE Disks large homolog 2 OS=Mus musculus (Mouse) OX=10090 GN=Dlg2 PE=1 SV=2	DLG2	34	27	-0.000638868	0.00334943	0	0.980927	0.726351	1	0.996325	0.897495	1	FALSE	FALSE	FALSE	0	426	420	426	420	-0.147098
Q64442	Q64442	>sp|Q64442|DHSO_MOUSE Sorbitol dehydrogenase OS=Mus musculus (Mouse) OX=10090 GN=Sord PE=1 SV=3	SORD	5	4	-0.0152501	-0.026071	0	0.75136	0.64899	1	0.941182	0.857181	1	FALSE	FALSE	FALSE	0	60	58	60	58	-0.244042
A2BE28	A2BE28	>sp|A2BE28|LAS1L_MOUSE Ribosomal biogenesis protein LAS1L OS=Mus musculus (Mouse) OX=10090 GN=Las1l PE=1 SV=1	LAS1L	7	4	0.0580397	0.0361059	0	0.256292	0.632512	1	0.695949	0.847727	1	FALSE	FALSE	FALSE	0	72	74	72	74	0.0639817
Q8VDC0	Q8VDC0	>sp|Q8VDC0|SYLM_MOUSE Probable leucine--tRNA ligase, mitochondrial OS=Mus musculus (Mouse) OX=10090 GN=Lars2 PE=1 SV=1	LARS2	23	19	0.0378809	0.0339882	1.36447e-14	0.251365	0.115271	0.999999	0.691259	0.385643	1	FALSE	FALSE	FALSE	0	286	296	286	296	0.104347
Q9QXL1	Q9QXL1	>sp|Q9QXL1|KI21B_MOUSE Kinesin-like protein KIF21B OS=Mus musculus (Mouse) OX=10090 GN=Kif21b PE=1 SV=2	KIF21B	35	19	0.116518	0.0799822	8.66837e-17	0.473545	0.00205371	1	0.833319	0.0256336	1	FALSE	FALSE	FALSE	0	373	402	373	402	0.331444
P62482;P63143	P62482;P63143	>sp|P62482|KCAB2_MOUSE Voltage-gated potassium channel subunit beta-2 OS=Mus musculus (Mouse) OX=10090 GN=Kcnab2 PE=1 SV=1;>sp|P63143|KCAB1_MOUSE Voltage-gated potassium channel subunit beta-1 OS=Mus musculus (Mouse) OX=10090 GN=Kcnab1 PE=1 SV=2	KCNAB2;KCNAB1	4	4	0.0378667	0.0483231	1.61451e-11	0.578627	0.315639	0.999988	0.872899	0.63059	1	FALSE	FALSE	FALSE	0	54	54	54	54	-0.0853284
Q80VP1	Q80VP1	>sp|Q80VP1|EPN1_MOUSE Epsin-1 OS=Mus musculus (Mouse) OX=10090 GN=Epn1 PE=1 SV=3	EPN1	11	10	0.0165883	0.0131997	0	0.721866	0.755887	1	0.928895	0.90882	1	FALSE	FALSE	FALSE	0	146	145	146	145	-0.111025
Q9D1M4	Q9D1M4	>sp|Q9D1M4|MCA3_MOUSE Eukaryotic translation elongation factor 1 epsilon-1 OS=Mus musculus (Mouse) OX=10090 GN=Eef1e1 PE=1 SV=1	EEF1E1	7	6	-0.014557	-0.0182294	-4.2272e-16	0.790979	0.972741	1	0.950803	1	1	FALSE	FALSE	FALSE	0	93	92	93	92	-0.12478
Q7TME0	Q7TME0	>sp|Q7TME0|PLPR4_MOUSE Phospholipid phosphatase-related protein type 4 OS=Mus musculus (Mouse) OX=10090 GN=Plppr4 PE=1 SV=2	PLPPR4	31	30	0.0180906	0.0131211	3.78622e-16	0.50177	0.497751	1	0.845446	0.764558	1	FALSE	FALSE	FALSE	0	421	415	421	415	-0.146973
O88441	O88441	>sp|O88441|MTX2_MOUSE Metaxin-2 OS=Mus musculus (Mouse) OX=10090 GN=Mtx2 PE=1 SV=1	MTX2	7	6	0.016314	0.0244215	2.26341e-18	0.668279	0.492451	1	0.909052	0.761336	1	FALSE	FALSE	FALSE	0	87	91	87	91	0.15062
Q8K377	Q8K377	>sp|Q8K377|LRRT1_MOUSE Leucine-rich repeat transmembrane neuronal protein 1 OS=Mus musculus (Mouse) OX=10090 GN=Lrrtm1 PE=2 SV=1	LRRTM1	4	4	0.00964129	-0.00225417	-2.1026e-18	0.819	0.65004	1	0.957322	0.857181	1	FALSE	FALSE	FALSE	0	53	55	53	55	0.117698
Q810B6	Q810B6	>sp|Q810B6|ANFY1_MOUSE Rabankyrin-5 OS=Mus musculus (Mouse) OX=10090 GN=Ankfy1 PE=1 SV=2	ANKFY1	21	15	0.0487	0.0403354	3.86856e-14	0.337637	0.154613	0.999999	0.765479	0.448687	1	FALSE	FALSE	FALSE	0	255	266	255	266	0.151195
O88967	O88967	>sp|O88967|YMEL1_MOUSE ATP-dependent zinc metalloprotease YME1L1 OS=Mus musculus (Mouse) OX=10090 GN=Yme1l1 PE=1 SV=1	YME1L1	16	14	0.00967862	0.00284584	-3.08807e-19	0.760678	0.824161	1	0.943744	0.939702	1	FALSE	FALSE	FALSE	0	214	209	214	209	-0.194289
Q99K51	Q99K51	>sp|Q99K51|PLST_MOUSE Plastin-3 OS=Mus musculus (Mouse) OX=10090 GN=Pls3 PE=1 SV=3	PLS3	17	13	-0.00707751	0.00318679	-2.40921e-16	0.896421	0.776564	1	0.982395	0.918682	1	FALSE	FALSE	FALSE	0	212	206	212	206	-0.225073
Q62108	Q62108	>sp|Q62108|DLG4_MOUSE Disks large homolog 4 OS=Mus musculus (Mouse) OX=10090 GN=Dlg4 PE=1 SV=1	DLG4	30	30	0.124407	0.123079	0.115958	1.99261e-05	2.32e-10	3.72856e-10	0.00460613	2.16247e-08	2.39415e-07	FALSE	FALSE	FALSE	0	416	414	416	414	-0.0986359
Q6P9K9	Q6P9K9	>sp|Q6P9K9|NRX3A_MOUSE Neurexin-3 OS=Mus musculus (Mouse) OX=10090 GN=Nrxn3 PE=1 SV=2	NRXN3	31	20	0.142722	0.0993463	0.0177194	0.255585	2.91482e-05	0.696629	0.695661	0.000742059	1	FALSE	FALSE	FALSE	0	339	374	339	374	0.450188
Q9D7X3	Q9D7X3	>sp|Q9D7X3|DUS3_MOUSE Dual specificity protein phosphatase 3 OS=Mus musculus (Mouse) OX=10090 GN=Dusp3 PE=1 SV=1	DUSP3	7	6	0.00282882	-0.0100188	0	0.949217	0.731586	1	0.993383	0.89984	1	FALSE	FALSE	FALSE	0	86	90	86	90	0.159187
Q3UHE1	Q3UHE1	>sp|Q3UHE1|PITM3_MOUSE Membrane-associated phosphatidylinositol transfer protein 3 OS=Mus musculus (Mouse) OX=10090 GN=Pitpnm3 PE=1 SV=2	PITPNM3	8	4	-0.08711	-0.0913142	-0.0449769	0.135102	0.0302626	0.23683	0.578766	0.177551	1	FALSE	FALSE	FALSE	0	78	81	78	81	0.137536
Q61207	Q61207	>sp|Q61207|SAP_MOUSE Prosaposin OS=Mus musculus (Mouse) OX=10090 GN=Psap PE=1 SV=2	PSAP	19	12	0.00612761	0.0222523	1.15025e-18	0.863152	0.211688	1	0.975695	0.522127	1	FALSE	FALSE	FALSE	0	229	230	229	230	-0.0416147
Q6Y685	Q6Y685	>sp|Q6Y685|TACC1_MOUSE Transforming acidic coiled-coil-containing protein 1 OS=Mus musculus (Mouse) OX=10090 GN=Tacc1 PE=1 SV=1	TACC1	3	3	0.0122015	0.022577	0	0.894901	0.951247	1	0.982395	0.992643	1	FALSE	FALSE	FALSE	0	39	42	39	42	0.29965
P20108	P20108	>sp|P20108|PRDX3_MOUSE Thioredoxin-dependent peroxide reductase, mitochondrial OS=Mus musculus (Mouse) OX=10090 GN=Prdx3 PE=1 SV=1	PRDX3	9	8	0.0167303	0.0221682	4.15262e-16	0.603799	0.365418	1	0.885748	0.670283	1	FALSE	FALSE	FALSE	0	122	125	122	125	0.0531586
P09242	P09242	>sp|P09242|PPBT_MOUSE Alkaline phosphatase, tissue-nonspecific isozyme OS=Mus musculus (Mouse) OX=10090 GN=Alpl PE=1 SV=2	ALPL	3	3	-0.0720158	-0.0896024	-0.0584257	0.127163	0.106913	0.159063	0.567033	0.371449	0.823677	FALSE	FALSE	FALSE	0	39	38	39	38	-0.21443
Q8R349	Q8R349	>sp|Q8R349|CDC16_MOUSE Cell division cycle protein 16 homolog OS=Mus musculus (Mouse) OX=10090 GN=Cdc16 PE=1 SV=1	CDC16	11	6	-0.00960447	-0.0161595	0	0.858134	0.546835	1	0.975261	0.790579	1	FALSE	FALSE	FALSE	0	125	135	125	135	0.315221
Q9CZR3	Q9CZR3	>sp|Q9CZR3|TM40L_MOUSE Mitochondrial import receptor subunit TOM40B OS=Mus musculus (Mouse) OX=10090 GN=Tomm40l PE=1 SV=1	TOMM40L	12	8	-0.066172	-0.0510722	-0.0160565	0.0999677	0.266303	0.478862	0.530542	0.587841	1	FALSE	FALSE	FALSE	0	146	152	146	152	0.138098
Q60598	Q60598	>sp|Q60598|SRC8_MOUSE Src substrate cortactin OS=Mus musculus (Mouse) OX=10090 GN=Cttn PE=1 SV=2	CTTN	22	19	-0.0087412	-0.00881252	-1.40863e-18	0.78227	0.856701	1	0.950237	0.95117	1	FALSE	FALSE	FALSE	0	288	291	288	291	-0.0183308
B2RUJ5;P98084	B2RUJ5;P98084	>sp|B2RUJ5|APBA1_MOUSE Amyloid-beta A4 precursor protein-binding family A member 1 OS=Mus musculus (Mouse) OX=10090 GN=Apba1 PE=1 SV=2;>sp|P98084|APBA2_MOUSE Amyloid-beta A4 precursor protein-binding family A member 2 OS=Mus musculus (Mouse) OX=10090 GN=Apba2 PE=1 SV=2	APBA1;APBA2	4	1	0.00232582	-0.0175623	0	0.985368	1	1	0.996425	1	1	FALSE	FALSE	FALSE	0	34	40	34	40	0.800206
P61255	P61255	>sp|P61255|RL26_MOUSE 60S ribosomal protein L26 OS=Mus musculus (Mouse) OX=10090 GN=Rpl26 PE=1 SV=1	RPL26	8	7	-0.0137322	-0.00374238	3.05728e-21	0.799913	0.935552	1	0.951684	0.984083	1	FALSE	FALSE	FALSE	0	104	106	104	106	0.027191
Q62189	Q62189	>sp|Q62189|SNRPA_MOUSE U1 small nuclear ribonucleoprotein A OS=Mus musculus (Mouse) OX=10090 GN=Snrpa PE=1 SV=3	SNRPA	4	4	0.0347853	0.031776	6.34526e-19	0.560348	0.554637	1	0.866769	0.796928	1	FALSE	FALSE	FALSE	0	54	54	54	54	-0.0874881
Q99KR3	Q99KR3	>sp|Q99KR3|LACB2_MOUSE Endoribonuclease LACTB2 OS=Mus musculus (Mouse) OX=10090 GN=Lactb2 PE=1 SV=1	LACTB2	2	2	-0.100994	-0.0979684	-0.057897	0.115912	0.125061	0.235574	0.553602	0.403533	1	FALSE	FALSE	FALSE	0	25	24	25	24	-0.285166
P46935	P46935	>sp|P46935|NEDD4_MOUSE E3 ubiquitin-protein ligase NEDD4 OS=Mus musculus (Mouse) OX=10090 GN=Nedd4 PE=1 SV=3	NEDD4	25	19	0.061677	0.0576767	0.0383006	0.131282	0.0142172	0.177106	0.570863	0.108679	0.869582	FALSE	FALSE	FALSE	0	311	311	311	311	-0.073833
Q8BW41	Q8BW41	>sp|Q8BW41|PMGT2_MOUSE Protein O-linked-mannose beta-1,4-N-acetylglucosaminyltransferase 2 OS=Mus musculus (Mouse) OX=10090 GN=Pomgnt2 PE=1 SV=1	POMGNT2	18	13	0.0554845	0.0588742	0.0371314	0.171533	0.0250968	0.198928	0.621881	0.157134	0.930158	FALSE	FALSE	FALSE	0	204	213	204	213	0.154613
P97467	P97467	>sp|P97467|AMD_MOUSE Peptidyl-glycine alpha-amidating monooxygenase OS=Mus musculus (Mouse) OX=10090 GN=Pam PE=1 SV=2	PAM	15	12	-0.063265	-0.0595917	-0.0414237	0.0254397	0.0746101	0.0722864	0.346582	0.303215	0.570687	FALSE	FALSE	FALSE	0	181	183	181	183	-0.0210722
P55258	P55258	>sp|P55258|RAB8A_MOUSE Ras-related protein Rab-8A OS=Mus musculus (Mouse) OX=10090 GN=Rab8a PE=1 SV=2	RAB8A	5	2	-0.0629334	-0.0801347	-0.0232665	0.46717	0.283839	0.499422	0.831195	0.604274	1	FALSE	FALSE	FALSE	0	50	47	50	47	-0.395466
Q8BL86	Q8BL86	>sp|Q8BL86|MBLC2_MOUSE Metallo-beta-lactamase domain-containing protein 2 OS=Mus musculus (Mouse) OX=10090 GN=Mblac2 PE=1 SV=2	MBLAC2	11	10	-0.038708	-0.0289675	-8.27949e-18	0.263519	0.674589	1	0.704384	0.87019	1	FALSE	FALSE	FALSE	0	149	152	149	152	0.0343816
Q6ZPQ6	Q6ZPQ6	>sp|Q6ZPQ6|PITM2_MOUSE Membrane-associated phosphatidylinositol transfer protein 2 OS=Mus musculus (Mouse) OX=10090 GN=Pitpnm2 PE=1 SV=2	PITPNM2	21	17	0.182977	0.079483	0.093715	0.119065	0.00142187	0.273015	0.558628	0.0191378	1	FALSE	FALSE	FALSE	0	239	258	239	258	0.34455
Q8BKZ9	Q8BKZ9	>sp|Q8BKZ9|ODPX_MOUSE Pyruvate dehydrogenase protein X component, mitochondrial OS=Mus musculus (Mouse) OX=10090 GN=Pdhx PE=1 SV=1	PDHX	22	22	-0.000293787	-0.00635585	-7.42209e-17	0.991078	0.599275	1	0.997696	0.829908	1	FALSE	FALSE	FALSE	0	301	303	301	303	-0.0352254
Q08509	Q08509	>sp|Q08509|EPS8_MOUSE Epidermal growth factor receptor kinase substrate 8 OS=Mus musculus (Mouse) OX=10090 GN=Eps8 PE=1 SV=2	EPS8	10	6	0.0536393	0.0500488	1.59139e-16	0.335531	0.141112	1	0.7637	0.429695	1	FALSE	FALSE	FALSE	0	115	114	115	114	-0.11988
Q9DBR3	Q9DBR3	>sp|Q9DBR3|ARMC8_MOUSE Armadillo repeat-containing protein 8 OS=Mus musculus (Mouse) OX=10090 GN=Armc8 PE=1 SV=2	ARMC8	16	12	0.0230122	0.0250369	9.26242e-16	0.459039	0.369559	1	0.831195	0.67489	1	FALSE	FALSE	FALSE	0	191	184	191	184	-0.260021
B9EJ86	B9EJ86	>sp|B9EJ86|OSBL8_MOUSE Oxysterol-binding protein-related protein 8 OS=Mus musculus (Mouse) OX=10090 GN=Osbpl8 PE=1 SV=1	OSBPL8	23	19	0.0497958	0.0359894	1.07306e-15	0.313063	0.156839	1	0.744216	0.450707	1	FALSE	FALSE	FALSE	0	298	292	298	292	-0.170063
O08547	O08547	>sp|O08547|SC22B_MOUSE Vesicle-trafficking protein SEC22b OS=Mus musculus (Mouse) OX=10090 GN=Sec22b PE=1 SV=3	SEC22B	15	12	0.0664097	0.067731	0.0403091	0.0195829	0.0195029	0.0713214	0.311761	0.135258	0.566941	FALSE	FALSE	FALSE	0	194	186	194	186	-0.293939
Q3UYV9	Q3UYV9	>sp|Q3UYV9|NCBP1_MOUSE Nuclear cap-binding protein subunit 1 OS=Mus musculus (Mouse) OX=10090 GN=Ncbp1 PE=1 SV=2	NCBP1	13	8	0.0283499	0.013067	3.19064e-16	0.493369	0.970889	1	0.842796	1	1	FALSE	FALSE	FALSE	0	152	146	152	146	-0.280956
Q6PFR5	Q6PFR5	>sp|Q6PFR5|TRA2A_MOUSE Transformer-2 protein homolog alpha OS=Mus musculus (Mouse) OX=10090 GN=Tra2a PE=1 SV=1	TRA2A	5	5	0.0124323	0.0116434	1.78022e-16	0.830122	0.857777	1	0.962922	0.95117	1	FALSE	FALSE	FALSE	0	66	69	66	69	0.165551
P62267	P62267	>sp|P62267|RS23_MOUSE 40S ribosomal protein S23 OS=Mus musculus (Mouse) OX=10090 GN=Rps23 PE=1 SV=3	RPS23	4	4	0.0209742	0.0323543	1.57463e-15	0.757769	0.426634	1	0.942761	0.716729	1	FALSE	FALSE	FALSE	0	56	56	56	56	-0.0726989
Q9D7N9	Q9D7N9	>sp|Q9D7N9|APMAP_MOUSE Adipocyte plasma membrane-associated protein OS=Mus musculus (Mouse) OX=10090 GN=Apmap PE=1 SV=1	APMAP	21	18	0.0594769	0.0615899	0.0351966	0.157724	0.00942052	0.248344	0.606041	0.0811344	1	FALSE	FALSE	FALSE	0	271	275	271	275	0.0036154
P03899	P03899	>sp|P03899|NU3M_MOUSE NADH-ubiquinone oxidoreductase chain 3 OS=Mus musculus (Mouse) OX=10090 GN=Mtnd3 PE=1 SV=3	MTND3	1	1	0.116668	0.0897893	1.73235e-18	0.498201	0.395696	1	0.844311	0.692738	1	FALSE	FALSE	FALSE	0	14	14	14	14	-0.0720387
P03921	P03921	>sp|P03921|NU5M_MOUSE NADH-ubiquinone oxidoreductase chain 5 OS=Mus musculus (Mouse) OX=10090 GN=Mtnd5 PE=1 SV=3	MTND5	5	4	-0.12744	-0.146995	-0.0939407	0.136092	0.0608833	0.131158	0.580115	0.269613	0.760022	FALSE	FALSE	FALSE	0	58	63	58	63	0.345698
Q8BX94	Q8BX94	>sp|Q8BX94|OSBL2_MOUSE Oxysterol-binding protein-related protein 2 OS=Mus musculus (Mouse) OX=10090 GN=Osbpl2 PE=1 SV=1	OSBPL2	9	8	0.0674145	0.0649521	0.0325498	0.119047	0.179702	0.252607	0.558628	0.480563	1	FALSE	FALSE	FALSE	0	116	116	116	116	-0.0761086
Q9EQQ9	Q9EQQ9	>sp|Q9EQQ9|OGA_MOUSE Protein O-GlcNAcase OS=Mus musculus (Mouse) OX=10090 GN=Oga PE=1 SV=2	OGA	28	17	0.23299	0.188494	0.200278	0.0127374	5.64495e-11	0.014587	0.257375	6.03622e-09	0.231605	FALSE	TRUE	FALSE	1	320	342	320	342	0.2921
Q9CYN9	Q9CYN9	>sp|Q9CYN9|RENR_MOUSE Renin receptor OS=Mus musculus (Mouse) OX=10090 GN=Atp6ap2 PE=1 SV=2	ATP6AP2	12	9	-0.00185847	-0.00896957	0	0.965702	0.785317	1	0.99433	0.925249	1	FALSE	FALSE	FALSE	0	152	156	152	156	0.0576254
P48318;P48320	P48318;P48320	>sp|P48318|DCE1_MOUSE Glutamate decarboxylase 1 OS=Mus musculus (Mouse) OX=10090 GN=Gad1 PE=1 SV=2;>sp|P48320|DCE2_MOUSE Glutamate decarboxylase 2 OS=Mus musculus (Mouse) OX=10090 GN=Gad2 PE=1 SV=1	GAD1;GAD2	1	1	-0.0215412	0.00857284	0	0.860277	1	1	0.975385	1	1	FALSE	FALSE	FALSE	0	14	14	14	14	-0.0720387
B1AZP2	B1AZP2	>sp|B1AZP2|DLGP4_MOUSE Disks large-associated protein 4 OS=Mus musculus (Mouse) OX=10090 GN=Dlgap4 PE=1 SV=1	DLGAP4	21	16	0.0502433	0.0449723	0.0153543	0.217587	0.0751238	0.479134	0.65594	0.304446	1	FALSE	FALSE	FALSE	0	246	265	246	265	0.324711
Q8JZP2	Q8JZP2	>sp|Q8JZP2|SYN3_MOUSE Synapsin-3 OS=Mus musculus (Mouse) OX=10090 GN=Syn3 PE=1 SV=2	SYN3	18	15	-0.00158263	0.00892324	1.19504e-44	0.971329	0.575497	1	0.994804	0.813353	1	FALSE	FALSE	FALSE	0	225	228	225	228	-0.00830157
P13707	P13707	>sp|P13707|GPDA_MOUSE Glycerol-3-phosphate dehydrogenase [NAD(+)], cytoplasmic OS=Mus musculus (Mouse) OX=10090 GN=Gpd1 PE=1 SV=3	GPD1	7	5	-0.00893379	0.0139056	0	0.899944	0.589315	1	0.982395	0.822224	1	FALSE	FALSE	FALSE	0	83	80	83	80	-0.280393
Q9DCX2	Q9DCX2	>sp|Q9DCX2|ATP5H_MOUSE ATP synthase subunit d, mitochondrial OS=Mus musculus (Mouse) OX=10090 GN=Atp5pd PE=1 SV=3	ATP5PD	15	13	-0.0218987	-0.0241778	-1.86382e-16	0.612815	0.330007	1	0.889366	0.642991	1	FALSE	FALSE	FALSE	0	195	196	195	196	-0.0524054
Q9CRT8	Q9CRT8	>sp|Q9CRT8|XPOT_MOUSE Exportin-T OS=Mus musculus (Mouse) OX=10090 GN=Xpot PE=1 SV=3	XPOT	12	5	-0.0570482	-0.0593075	-0.028321	0.180973	0.268496	0.300077	0.630784	0.589976	1	FALSE	FALSE	FALSE	0	127	126	127	126	-0.122544
Q9R099	Q9R099	>sp|Q9R099|TBL2_MOUSE Transducin beta-like protein 2 OS=Mus musculus (Mouse) OX=10090 GN=Tbl2 PE=1 SV=2	TBL2	10	5	0.0263005	0.0227854	2.59933e-17	0.476658	0.439201	1	0.836061	0.725919	1	FALSE	FALSE	FALSE	0	98	116	98	116	0.807096
Q6PGB8;Q91ZW3	Q6PGB8;Q91ZW3	>sp|Q6PGB8|SMCA1_MOUSE Probable global transcription activator SNF2L1 OS=Mus musculus (Mouse) OX=10090 GN=Smarca1 PE=1 SV=1;>sp|Q91ZW3|SMCA5_MOUSE SWI/SNF-related matrix-associated actin-dependent regulator of chromatin subfamily A member 5 OS=Mus musculus (Mouse) OX=10090 GN=Smarca5 PE=1 SV=1	SMARCA1;SMARCA5	7	6	0.0674118	0.058736	3.1408e-16	0.355794	0.162166	1	0.784555	0.460294	1	FALSE	FALSE	FALSE	0	90	97	90	97	0.319666
Q6PD19	Q6PD19	>sp|Q6PD19|ARMD3_MOUSE Armadillo-like helical domain-containing protein 3 OS=Mus musculus (Mouse) OX=10090 GN=Armh3 PE=1 SV=2	ARMH3	7	5	0.0690167	0.063356	0.0175907	0.230809	0.0526633	0.541099	0.675265	0.24683	1	FALSE	FALSE	FALSE	0	86	85	86	85	-0.132383
P28271	P28271	>sp|P28271|ACOC_MOUSE Cytoplasmic aconitate hydratase OS=Mus musculus (Mouse) OX=10090 GN=Aco1 PE=1 SV=3	ACO1	21	18	-0.00622028	-0.0107209	-9.77337e-18	0.875959	0.89324	1	0.978867	0.963246	1	FALSE	FALSE	FALSE	0	262	263	262	263	-0.0536705
Q8C3W1	Q8C3W1	>sp|Q8C3W1|CA198_MOUSE Uncharacterized protein C1orf198 homolog OS=Mus musculus (Mouse) OX=10090 GN=MGI:1916801 PE=1 SV=1	MGI:1916801	2	2	-0.011464	-0.0328658	0	0.883411	0.807782	1	0.980097	0.936256	1	FALSE	FALSE	FALSE	0	26	28	26	28	0.2992
O54983	O54983	>sp|O54983|CRYM_MOUSE Ketimine reductase mu-crystallin OS=Mus musculus (Mouse) OX=10090 GN=Crym PE=1 SV=1	CRYM	17	14	-0.301342	-0.269843	-0.30318	5.7194e-07	6.12136e-10	4.90899e-10	0.000532832	5.20225e-08	2.8369e-07	TRUE	TRUE	TRUE	3	216	202	216	202	-0.422097
D3YZI9	D3YZI9	>sp|D3YZI9|PGBD5_MOUSE PiggyBac transposable element-derived protein 5 OS=Mus musculus (Mouse) OX=10090 GN=Pgbd5 PE=1 SV=1	PGBD5	7	6	-0.0674991	-0.0643682	-0.00158733	0.0775972	0.238531	0.839502	0.491706	0.55427	1	FALSE	FALSE	FALSE	0	90	86	90	86	-0.315338
Q9DCN2	Q9DCN2	>sp|Q9DCN2|NB5R3_MOUSE NADH-cytochrome b5 reductase 3 OS=Mus musculus (Mouse) OX=10090 GN=Cyb5r3 PE=1 SV=3	CYB5R3	24	23	-0.00903612	-0.0121027	0	0.695764	0.582938	1	0.919676	0.81755	1	FALSE	FALSE	FALSE	0	326	325	326	325	-0.0892667
Q8R2Y8	Q8R2Y8	>sp|Q8R2Y8|PTH2_MOUSE Peptidyl-tRNA hydrolase 2, mitochondrial OS=Mus musculus (Mouse) OX=10090 GN=Ptrh2 PE=1 SV=1	PTRH2	7	5	0.0646188	0.0561037	5.0386e-17	0.193084	0.327575	1	0.635802	0.640152	1	FALSE	FALSE	FALSE	0	89	87	89	87	-0.188414
Q91YQ5	Q91YQ5	>sp|Q91YQ5|RPN1_MOUSE Dolichyl-diphosphooligosaccharide--protein glycosyltransferase subunit 1 OS=Mus musculus (Mouse) OX=10090 GN=Rpn1 PE=1 SV=1	RPN1	35	34	0.0322523	0.0349219	0.0164241	0.268508	0.019347	0.372231	0.711251	0.134544	1	FALSE	FALSE	FALSE	0	470	476	470	476	-0.00911703
Q91ZN5	Q91ZN5	>sp|Q91ZN5|S35B2_MOUSE Adenosine 3'-phospho 5'-phosphosulfate transporter 1 OS=Mus musculus (Mouse) OX=10090 GN=Slc35b2 PE=1 SV=1	SLC35B2	3	2	-0.0829731	-0.0306563	-7.97445e-17	0.48481	0.696957	1	0.836147	0.882779	1	FALSE	FALSE	FALSE	0	25	23	25	23	-0.521087
P26040;P26041;P26043	P26040;P26041;P26043	>sp|P26040|EZRI_MOUSE Ezrin OS=Mus musculus (Mouse) OX=10090 GN=Ezr PE=1 SV=3;>sp|P26041|MOES_MOUSE Moesin OS=Mus musculus (Mouse) OX=10090 GN=Msn PE=1 SV=3;>sp|P26043|RADI_MOUSE Radixin OS=Mus musculus (Mouse) OX=10090 GN=Rdx PE=1 SV=3	EZR;MSN;RDX	8	7	-0.101841	-0.105524	-0.0933259	0.00684662	0.00239515	0.000931124	0.194909	0.0290179	0.038712	FALSE	FALSE	FALSE	0	107	109	107	109	0.0188863
Q8CCB4	Q8CCB4	>sp|Q8CCB4|VPS53_MOUSE Vacuolar protein sorting-associated protein 53 homolog OS=Mus musculus (Mouse) OX=10090 GN=Vps53 PE=1 SV=1	VPS53	20	16	-0.0412964	-0.0388359	-0.0184994	0.108659	0.155977	0.263903	0.543837	0.450435	1	FALSE	FALSE	FALSE	0	251	255	251	255	0.0113966
Q920L1	Q920L1	>sp|Q920L1|FADS1_MOUSE Acyl-CoA (8-3)-desaturase OS=Mus musculus (Mouse) OX=10090 GN=Fads1 PE=1 SV=1	FADS1	6	4	-0.0803279	-0.0693277	-3.18316e-15	0.336304	0.321024	1	0.764856	0.636649	1	FALSE	FALSE	FALSE	0	75	66	75	66	-0.73645
E9Q616	E9Q616	>tr|E9Q616|E9Q616_MOUSE PDZ domain-containing protein OS=Mus musculus (Mouse) OX=10090 GN=Ahnak PE=1 SV=1	AHNAK	2	1	-0.244381	-0.226388	-0.148194	0.0751201	0.0684993	0.102258	0.487774	0.286726	0.677693	FALSE	FALSE	FALSE	0	18	15	18	15	-0.932402
P60904	P60904	>sp|P60904|DNJC5_MOUSE DnaJ homolog subfamily C member 5 OS=Mus musculus (Mouse) OX=10090 GN=Dnajc5 PE=1 SV=1	DNAJC5	6	5	-0.117772	-0.113153	-0.0594456	0.098645	0.0151858	0.214312	0.528705	0.113677	0.969893	FALSE	FALSE	FALSE	0	77	80	77	80	0.11942
P63085;Q63844	P63085;Q63844	>sp|P63085|MK01_MOUSE Mitogen-activated protein kinase 1 OS=Mus musculus (Mouse) OX=10090 GN=Mapk1 PE=1 SV=3;>sp|Q63844|MK03_MOUSE Mitogen-activated protein kinase 3 OS=Mus musculus (Mouse) OX=10090 GN=Mapk3 PE=1 SV=5	MAPK1;MAPK3	6	6	-0.0291361	-0.021409	-1.48849e-19	0.618367	0.748081	1	0.890968	0.906133	1	FALSE	FALSE	FALSE	0	84	84	84	84	-0.0727764
Q8R550	Q8R550	>sp|Q8R550|SH3K1_MOUSE SH3 domain-containing kinase-binding protein 1 OS=Mus musculus (Mouse) OX=10090 GN=Sh3kbp1 PE=1 SV=1	SH3KBP1	15	12	0.00642569	0.0032854	1.70954e-18	0.876726	0.868105	1	0.978867	0.953767	1	FALSE	FALSE	FALSE	0	187	178	187	178	-0.322765
Q8R5C5	Q8R5C5	>sp|Q8R5C5|ACTY_MOUSE Beta-centractin OS=Mus musculus (Mouse) OX=10090 GN=Actr1b PE=1 SV=1	ACTR1B	4	4	0.0363101	0.0337713	3.60224e-16	0.557507	0.317933	1	0.866084	0.632908	1	FALSE	FALSE	FALSE	0	56	56	56	56	-0.0726989
P24788	P24788	>sp|P24788|CD11B_MOUSE Cyclin-dependent kinase 11B OS=Mus musculus (Mouse) OX=10090 GN=Cdk11b PE=1 SV=2	CDK11B	6	5	0.0198679	0.00344429	0	0.618771	0.911761	1	0.890968	0.970999	1	FALSE	FALSE	FALSE	0	74	73	74	73	-0.133625
P80560	P80560	>sp|P80560|PTPR2_MOUSE Receptor-type tyrosine-protein phosphatase N2 OS=Mus musculus (Mouse) OX=10090 GN=Ptprn2 PE=1 SV=2	PTPRN2	18	15	-0.0413169	-0.0461216	-0.0255912	0.138022	0.0615159	0.194624	0.582213	0.271893	0.919652	FALSE	FALSE	FALSE	0	229	229	229	229	-0.0781628
P97797	P97797	>sp|P97797|SHPS1_MOUSE Tyrosine-protein phosphatase non-receptor type substrate 1 OS=Mus musculus (Mouse) OX=10090 GN=Sirpa PE=1 SV=2	SIRPA	17	17	-0.0033296	-0.00506935	0	0.939965	0.751246	1	0.990907	0.907684	1	FALSE	FALSE	FALSE	0	231	234	231	234	-0.00788873
Q61831;Q91Y86;Q9WTU6	Q61831;Q91Y86;Q9WTU6	>sp|Q61831|MK10_MOUSE Mitogen-activated protein kinase 10 OS=Mus musculus (Mouse) OX=10090 GN=Mapk10 PE=1 SV=2;>sp|Q91Y86|MK08_MOUSE Mitogen-activated protein kinase 8 OS=Mus musculus (Mouse) OX=10090 GN=Mapk8 PE=1 SV=1;>sp|Q9WTU6|MK09_MOUSE Mitogen-activated protein kinase 9 OS=Mus musculus (Mouse) OX=10090 GN=Mapk9 PE=1 SV=2	MAPK10;MAPK8;MAPK9	4	4	0.0441308	0.0309021	2.41149e-18	0.349686	0.642658	1	0.778442	0.854552	1	FALSE	FALSE	FALSE	0	56	56	56	56	-0.0726989
Q9R1P3	Q9R1P3	>sp|Q9R1P3|PSB2_MOUSE Proteasome subunit beta type-2 OS=Mus musculus (Mouse) OX=10090 GN=Psmb2 PE=1 SV=1	PSMB2	10	9	-0.0444508	-0.042093	-0.000542767	0.277953	0.273583	0.903114	0.715338	0.59543	1	FALSE	FALSE	FALSE	0	126	128	126	128	0.00929084
Q8K209	Q8K209	>sp|Q8K209|AGRG1_MOUSE Adhesion G-protein coupled receptor G1 OS=Mus musculus (Mouse) OX=10090 GN=Adgrg1 PE=1 SV=1	ADGRG1	4	3	0.18109	0.165836	0.13607	0.0105415	0.012374	0.00678519	0.241566	0.0983619	0.143108	FALSE	FALSE	FALSE	0	48	52	48	52	0.329767
Q61490	Q61490	>sp|Q61490|CD166_MOUSE CD166 antigen OS=Mus musculus (Mouse) OX=10090 GN=Alcam PE=1 SV=3	ALCAM	25	22	0.0380833	0.0324469	0.00598178	0.33487	0.0607185	0.672404	0.763698	0.269295	1	FALSE	FALSE	FALSE	0	324	331	324	331	0.0369022
Q80UM7	Q80UM7	>sp|Q80UM7|MOGS_MOUSE Mannosyl-oligosaccharide glucosidase OS=Mus musculus (Mouse) OX=10090 GN=Mogs PE=1 SV=1	MOGS	21	18	0.0513366	0.0485376	0.0233274	0.126903	0.0512112	0.267134	0.566983	0.242781	1	FALSE	FALSE	FALSE	0	269	280	269	280	0.135375
Q91WD5	Q91WD5	>sp|Q91WD5|NDUS2_MOUSE NADH dehydrogenase [ubiquinone] iron-sulfur protein 2, mitochondrial OS=Mus musculus (Mouse) OX=10090 GN=Ndufs2 PE=1 SV=1	NDUFS2	31	30	0.03216	0.0312841	1.28706e-16	0.242451	0.0327504	1	0.685332	0.186284	1	FALSE	FALSE	FALSE	0	426	422	426	422	-0.122317
Q505F5	Q505F5	>sp|Q505F5|LRC47_MOUSE Leucine-rich repeat-containing protein 47 OS=Mus musculus (Mouse) OX=10090 GN=Lrrc47 PE=1 SV=1	LRRC47	17	16	0.0017882	0.00543433	6.11824e-17	0.945171	0.777875	1	0.993117	0.919668	1	FALSE	FALSE	FALSE	0	224	224	224	224	-0.0760594
P35980	P35980	>sp|P35980|RL18_MOUSE 60S ribosomal protein L18 OS=Mus musculus (Mouse) OX=10090 GN=Rpl18 PE=1 SV=3	RPL18	8	8	0.0520755	0.0340961	7.65387e-17	0.2468	0.35225	1	0.689847	0.663511	1	FALSE	FALSE	FALSE	0	107	111	107	111	0.11404
B2RQC6	B2RQC6	>sp|B2RQC6|PYR1_MOUSE CAD protein OS=Mus musculus (Mouse) OX=10090 GN=Cad PE=1 SV=1	CAD	28	17	0.0265288	0.0157901	0	0.776194	0.378739	1	0.949234	0.67973	1	FALSE	FALSE	FALSE	0	303	312	303	312	0.0885664
B7ZMP1	B7ZMP1	>sp|B7ZMP1|XPP3_MOUSE Xaa-Pro aminopeptidase 3 OS=Mus musculus (Mouse) OX=10090 GN=Xpnpep3 PE=1 SV=1	XPNPEP3	3	3	0.070813	0.0825318	0.0119844	0.374241	0.197995	0.662051	0.796115	0.505285	1	FALSE	FALSE	FALSE	0	39	42	39	42	0.313005
Q9DBE8	Q9DBE8	>sp|Q9DBE8|ALG2_MOUSE Alpha-1,3/1,6-mannosyltransferase ALG2 OS=Mus musculus (Mouse) OX=10090 GN=Alg2 PE=1 SV=2	ALG2	23	21	0.0738428	0.0737194	0.065911	0.0365049	0.0026415	0.0250736	0.401814	0.0307767	0.322718	FALSE	FALSE	FALSE	0	301	308	301	308	0.0488805
[truncated: 5,834 more rows]
