# Supplementary material for: Neurons with granulovacuolar degeneration bodies are resilient to tau-induced protein synthesis impairment
Source: Sci Adv. 2026 Mar 6;12(10):eaea8940. doi: 10.1126/sciadv.aea8940 (PMC12965320; doi:10.1126/sciadv.aea8940)
Supplement: Supplementary file 3 — Movie S1 [file sciadv.aea8940_movie_s1.zip]

Archive with 1 entries (1 files):
- aea8940_movie_s1.avi
